# Supplementary material for: A framework for integrating directed and undirected annotations to build explanatory models of cis-eQTL data
Source: PLoS Comput Biol. 2020 Jun 9;16(6):e1007770. doi: 10.1371/journal.pcbi.1007770 (PMC7332077; doi:10.1371/journal.pcbi.1007770)
Supplement: S1 Table — Given are the ω effect size estimates for various BAGEA fits to GTEx data. Only effect sizes with absolute value above 0.001 are included. (TXT) [file pcbi.1007770.s017.txt]

bagea_eff	experiment	assay	tissue	celltype	gtex	method	annotation_subset
-0.0161365418585262	HSMMtube.EZH2	EZH2	MUSCLE	HSMMtube	Adipose_Subcutaneous	lasso	TF without Pol2
0.0214387353621992	K562.PHF8	PHF8	BLOOD	K562	Adipose_Subcutaneous	lasso	TF without Pol2
-0.0254650524904052	GM12878.ZEB1	ZEB1	BLOOD	GM12878	Adipose_Subcutaneous	lasso	TF without Pol2
0.0430388394040875	HeLa-S3.TAF1	TAF1	CERVIX	HeLa-S3	Adipose_Subcutaneous	lasso	TF without Pol2
0.0359052316772465	K562.ELF1	ELF1	BLOOD	K562	Adipose_Subcutaneous	lasso	TF without Pol2
-0.0194277668314052	PANC-1.Sin3Ak-20	Sin3Ak-20	PANCREAS	PANC-1	Adipose_Subcutaneous	lasso	TF without Pol2
0.00675189881130192	HeLa-S3.TR4	TR4	CERVIX	HeLa-S3	Adipose_Subcutaneous	lasso	TF without Pol2
0.0358812580277115	H1-hESC.JARID1A	JARID1A	EMBRYONIC STEM CELL	H1-hESC	Adipose_Visceral_Omentum	lasso	TF without Pol2
-0.016090882690289	HSMMtube.EZH2	EZH2	MUSCLE	HSMMtube	Adipose_Visceral_Omentum	lasso	TF without Pol2
0.0288642597445943	K562.PHF8	PHF8	BLOOD	K562	Adipose_Visceral_Omentum	lasso	TF without Pol2
-0.0230429811390292	GM12878.ZEB1	ZEB1	BLOOD	GM12878	Adipose_Visceral_Omentum	lasso	TF without Pol2
0.0559883193548425	K562.ELF1	ELF1	BLOOD	K562	Adipose_Visceral_Omentum	lasso	TF without Pol2
-0.0114995538369389	PANC-1.Sin3Ak-20	Sin3Ak-20	PANCREAS	PANC-1	Adipose_Visceral_Omentum	lasso	TF without Pol2
0.0204530870051474	H1-hESC.JARID1A	JARID1A	EMBRYONIC STEM CELL	H1-hESC	Artery_Tibial	lasso	TF without Pol2
0.0412372456752198	K562.PHF8	PHF8	BLOOD	K562	Artery_Tibial	lasso	TF without Pol2
-0.025249280220867	NH-A.EZH2	EZH2	BRAIN	NH-A	Artery_Tibial	lasso	TF without Pol2
0.0241799507731738	GM12878.GABP	GABP	BLOOD	GM12878	Artery_Tibial	lasso	TF without Pol2
-0.0159451851048187	K562.THAP1	THAP1	BLOOD	K562	Artery_Tibial	lasso	TF without Pol2
-0.0141967358077875	PANC-1.Sin3Ak-20	Sin3Ak-20	PANCREAS	PANC-1	Artery_Tibial	lasso	TF without Pol2
0.016111529650762	SK-N-MC.FOXP2	FOXP2	BRAIN	SK-N-MC	Artery_Tibial	lasso	TF without Pol2
0.0137924138231024	K562.UBF	UBF	BLOOD	K562	Artery_Tibial	lasso	TF without Pol2
0.0155974295601389	H1-hESC.JARID1A	JARID1A	EMBRYONIC STEM CELL	H1-hESC	Cells_Transformed_fibroblasts	lasso	TF without Pol2
0.0135288987723885	K562.CHD1	CHD1	BLOOD	K562	Cells_Transformed_fibroblasts	lasso	TF without Pol2
0.0248639791639202	K562.PHF8	PHF8	BLOOD	K562	Cells_Transformed_fibroblasts	lasso	TF without Pol2
-0.0251538007066934	NH-A.EZH2	EZH2	BRAIN	NH-A	Cells_Transformed_fibroblasts	lasso	TF without Pol2
-0.0305314733879269	GM12878.ZEB1	ZEB1	BLOOD	GM12878	Cells_Transformed_fibroblasts	lasso	TF without Pol2
-0.0146787280408688	PANC-1.Sin3Ak-20	Sin3Ak-20	PANCREAS	PANC-1	Cells_Transformed_fibroblasts	lasso	TF without Pol2
0.054201053902019	SK-N-SH.Sin3Ak-20	Sin3Ak-20	BRAIN	SK-N-SH	Cells_Transformed_fibroblasts	lasso	TF without Pol2
0.0393139682035977	HeLa-S3.CEBPB	CEBPB	CERVIX	HeLa-S3	Cells_Transformed_fibroblasts	lasso	TF without Pol2
0.0894334806508269	HUVEC.c-Fos	c-Fos	BLOOD VESSEL	HUVEC	Cells_Transformed_fibroblasts	lasso	TF without Pol2
0.0760626655140614	MCF10A-Er-Src.STAT3.4OHTAM_1uM_12h	STAT3	BREAST	MCF10A-Er-Src	Cells_Transformed_fibroblasts	lasso	TF without Pol2
-0.0320970205059089	PANC-1.TCF7L2	TCF7L2	PANCREAS	PANC-1	Cells_Transformed_fibroblasts	lasso	TF without Pol2
-0.013833959109801	HSMMtube.EZH2	EZH2	MUSCLE	HSMMtube	Esophagus_Mucosa	lasso	TF without Pol2
0.00633256091985206	K562.CHD1	CHD1	BLOOD	K562	Esophagus_Mucosa	lasso	TF without Pol2
-0.0212431017001632	A549.ETS1.EtOH_0.02pc	ETS1	EPITHELIUM	A549	Esophagus_Mucosa	lasso	TF without Pol2
-0.0117716655717969	HepG2.BHLHE40	BHLHE40	LIVER	HepG2	Esophagus_Mucosa	lasso	TF without Pol2
0.0309524031189682	K562.ELF1	ELF1	BLOOD	K562	Esophagus_Mucosa	lasso	TF without Pol2
0.0350221887467807	HeLa-S3.AP-2gamma	AP-2gamma	CERVIX	HeLa-S3	Esophagus_Mucosa	lasso	TF without Pol2
-0.00422354924240656	HepG2.BHLHE40	BHLHE40	LIVER	HepG2	Esophagus_Mucosa	lasso	TF without Pol2
0.0193179082731259	K562.ELK1	ELK1	BLOOD	K562	Esophagus_Mucosa	lasso	TF without Pol2
0.101213081924003	MCF10A-Er-Src.STAT3.EtOH_0.01pct_12h	STAT3	BREAST	MCF10A-Er-Src	Esophagus_Mucosa	lasso	TF without Pol2
0.0125338485662212	MCF-7.HA-E2F1	HA-E2F1	BREAST	MCF-7	Esophagus_Mucosa	lasso	TF without Pol2
0.0292818648400901	NT2-D1.YY1	YY1	TESTIS	NT2-D1	Esophagus_Mucosa	lasso	TF without Pol2
0.0450895631080292	K562.PHF8	PHF8	BLOOD	K562	Esophagus_Muscularis	lasso	TF without Pol2
-0.0182653223178292	NH-A.EZH2	EZH2	BRAIN	NH-A	Esophagus_Muscularis	lasso	TF without Pol2
-0.0248694472797943	GM12878.ZEB1	ZEB1	BLOOD	GM12878	Esophagus_Muscularis	lasso	TF without Pol2
-0.0201086854698297	PANC-1.Sin3Ak-20	Sin3Ak-20	PANCREAS	PANC-1	Esophagus_Muscularis	lasso	TF without Pol2
0.0260969268853572	HeLa-S3.MAZ	MAZ	CERVIX	HeLa-S3	Esophagus_Muscularis	lasso	TF without Pol2
0.0178149601416054	HeLa-S3.TR4	TR4	CERVIX	HeLa-S3	Esophagus_Muscularis	lasso	TF without Pol2
0.0216657611636946	K562.PHF8	PHF8	BLOOD	K562	LCLmeta	lasso	TF without Pol2
0.0319197486482744	GM12878.EBF1	EBF1	BLOOD	GM12878	LCLmeta	lasso	TF without Pol2
-0.0117875504333297	GM12878.ZEB1	ZEB1	BLOOD	GM12878	LCLmeta	lasso	TF without Pol2
0.0139374065297091	HepG2.ELF1	ELF1	LIVER	HepG2	LCLmeta	lasso	TF without Pol2
-0.0125115656111406	A549.BHLHE40	BHLHE40	EPITHELIUM	A549	LCLmeta	lasso	TF without Pol2
0.0167398241193832	GM12878.BHLHE40	BHLHE40	BLOOD	GM12878	LCLmeta	lasso	TF without Pol2
0.0745013081915378	GM12878.EBF1	EBF1	BLOOD	GM12878	LCLmeta	lasso	TF without Pol2
-0.0187670256689485	GM12878.ZNF274	ZNF274	BLOOD	GM12878	LCLmeta	lasso	TF without Pol2
0.0126584881129756	HEK293.ELK4	ELK4	KIDNEY	HEK293	LCLmeta	lasso	TF without Pol2
-0.00113861387498372	HepG2.ZNF274	ZNF274	LIVER	HepG2	LCLmeta	lasso	TF without Pol2
-0.0219163601782723	K562.STAT1.IFNa6	STAT1	BLOOD	K562	LCLmeta	lasso	TF without Pol2
0.0262439555388628	NB4.Max	Max	BLOOD	NB4	LCLmeta	lasso	TF without Pol2
0.0117200767542916	K562.CHD1	CHD1	BLOOD	K562	Lung	lasso	TF without Pol2
0.0231727633986753	K562.PHF8	PHF8	BLOOD	K562	Lung	lasso	TF without Pol2
-0.0076678691117983	NH-A.EZH2	EZH2	BRAIN	NH-A	Lung	lasso	TF without Pol2
0.0288221407219077	A549.GR.DEX_100n	GR	EPITHELIUM	A549	Lung	lasso	TF without Pol2
0.0374902417932101	K562.ELF1	ELF1	BLOOD	K562	Lung	lasso	TF without Pol2
-0.0188618524773065	PANC-1.Sin3Ak-20	Sin3Ak-20	PANCREAS	PANC-1	Lung	lasso	TF without Pol2
0.0150968438207218	PFSK-1.TAF1	TAF1	BRAIN	PFSK-1	Lung	lasso	TF without Pol2
0.0176443388488479	HeLa-S3.TR4	TR4	CERVIX	HeLa-S3	Lung	lasso	TF without Pol2
-0.0347477088271586	HepG2.Mxi1	Mxi1	LIVER	HepG2	Lung	lasso	TF without Pol2
0.0296219517279442	MCF-7.HA-E2F1	HA-E2F1	BREAST	MCF-7	Lung	lasso	TF without Pol2
0.064509907822324	NB4.c-Myc	c-Myc	BLOOD	NB4	Lung	lasso	TF without Pol2
-0.0150543540020534	GM12878.c-Myc	c-Myc	BLOOD	GM12878	Lung	lasso	TF without Pol2
0.00857130689350301	K562.PHF8	PHF8	BLOOD	K562	Muscle_Skeletal	lasso	TF without Pol2
-0.0192631841453709	GM12878.ZEB1	ZEB1	BLOOD	GM12878	Muscle_Skeletal	lasso	TF without Pol2
0.0317927834156121	HeLa-S3.TAF1	TAF1	CERVIX	HeLa-S3	Muscle_Skeletal	lasso	TF without Pol2
-0.0218148919814172	PANC-1.Sin3Ak-20	Sin3Ak-20	PANCREAS	PANC-1	Muscle_Skeletal	lasso	TF without Pol2
0.0115499008201906	HepG2.TR4	TR4	LIVER	HepG2	Muscle_Skeletal	lasso	TF without Pol2
-0.0187218729833136	HepG2.ZNF274	ZNF274	LIVER	HepG2	Muscle_Skeletal	lasso	TF without Pol2
0.0255667892801788	K562.UBF	UBF	BLOOD	K562	Muscle_Skeletal	lasso	TF without Pol2
0.0210193811615315	NT2-D1.YY1	YY1	TESTIS	NT2-D1	Muscle_Skeletal	lasso	TF without Pol2
0.0211254727187214	H1-hESC.RBBP5	RBBP5	EMBRYONIC STEM CELL	H1-hESC	Nerve_Tibial	lasso	TF without Pol2
0.0189234667460799	K562.PHF8	PHF8	BLOOD	K562	Nerve_Tibial	lasso	TF without Pol2
-0.0269327305851284	NH-A.EZH2	EZH2	BRAIN	NH-A	Nerve_Tibial	lasso	TF without Pol2
0.0262816296125352	GM12878.GABP	GABP	BLOOD	GM12878	Nerve_Tibial	lasso	TF without Pol2
-0.0236754775065265	GM12878.ZEB1	ZEB1	BLOOD	GM12878	Nerve_Tibial	lasso	TF without Pol2
0.038465759798949	HeLa-S3.TAF1	TAF1	CERVIX	HeLa-S3	Nerve_Tibial	lasso	TF without Pol2
-0.0230819310312935	PANC-1.Sin3Ak-20	Sin3Ak-20	PANCREAS	PANC-1	Nerve_Tibial	lasso	TF without Pol2
0.00984251083295368	H1-hESC.JARID1A	JARID1A	EMBRYONIC STEM CELL	H1-hESC	Skin_Not_Sun_Exposed_Suprapubic	lasso	TF without Pol2
0.0366966224901584	K562.PHF8	PHF8	BLOOD	K562	Skin_Not_Sun_Exposed_Suprapubic	lasso	TF without Pol2
-0.0185510935726999	NHDF-Ad.EZH2	EZH2	SKIN	NHDF-Ad	Skin_Not_Sun_Exposed_Suprapubic	lasso	TF without Pol2
0.0315309609302979	GM12878.GABP	GABP	BLOOD	GM12878	Skin_Not_Sun_Exposed_Suprapubic	lasso	TF without Pol2
-0.0137440774166604	PANC-1.Sin3Ak-20	Sin3Ak-20	PANCREAS	PANC-1	Skin_Not_Sun_Exposed_Suprapubic	lasso	TF without Pol2
0.0222074730332614	HeLa-S3.BRCA1	BRCA1	CERVIX	HeLa-S3	Skin_Not_Sun_Exposed_Suprapubic	lasso	TF without Pol2
-0.0127565717426087	HepG2.SREBP1.insuli	SREBP1	LIVER	HepG2	Skin_Not_Sun_Exposed_Suprapubic	lasso	TF without Pol2
0.0110770072056185	H1-hESC.JARID1A	JARID1A	EMBRYONIC STEM CELL	H1-hESC	Skin_Sun_Exposed_Lower_leg	lasso	TF without Pol2
0.0260718884464306	K562.PHF8	PHF8	BLOOD	K562	Skin_Sun_Exposed_Lower_leg	lasso	TF without Pol2
-0.0123779390384776	NH-A.EZH2	EZH2	BRAIN	NH-A	Skin_Sun_Exposed_Lower_leg	lasso	TF without Pol2
0.018998439202421	GM12878.GABP	GABP	BLOOD	GM12878	Skin_Sun_Exposed_Lower_leg	lasso	TF without Pol2
-0.00825781086324503	GM12878.ZEB1	ZEB1	BLOOD	GM12878	Skin_Sun_Exposed_Lower_leg	lasso	TF without Pol2
-0.0179793276757748	GM12878.NF-E2	NF-E2	BLOOD	GM12878	Skin_Sun_Exposed_Lower_leg	lasso	TF without Pol2
0.0383733580196769	HeLa-S3.AP-2gamma	AP-2gamma	CERVIX	HeLa-S3	Skin_Sun_Exposed_Lower_leg	lasso	TF without Pol2
-0.00818108725958852	HeLa-S3.E2F6	E2F6	CERVIX	HeLa-S3	Skin_Sun_Exposed_Lower_leg	lasso	TF without Pol2
-0.00713256146290386	HepG2.ZNF274	ZNF274	LIVER	HepG2	Skin_Sun_Exposed_Lower_leg	lasso	TF without Pol2
0.050031335285405	MCF10A-Er-Src.c-Myc.EtOH_0.01pc	c-Myc	BREAST	MCF10A-Er-Src	Skin_Sun_Exposed_Lower_leg	lasso	TF without Pol2
0.0348269106299868	K562.PHF8	PHF8	BLOOD	K562	Thyroid	lasso	TF without Pol2
0.0288659336697259	GM12878.ELF1	ELF1	BLOOD	GM12878	Thyroid	lasso	TF without Pol2
-0.0158421525511396	PANC-1.Sin3Ak-20	Sin3Ak-20	PANCREAS	PANC-1	Thyroid	lasso	TF without Pol2
0.0189770987575238	HeLa-S3.ELK4	ELK4	CERVIX	HeLa-S3	Thyroid	lasso	TF without Pol2
0.0181116454632236	NT2-D1.YY1	YY1	TESTIS	NT2-D1	Thyroid	lasso	TF without Pol2
0.0104884499222222	Dnd41.EZH2	EZH2	BLOOD	Dnd41	Whole_Blood	lasso	TF without Pol2
-0.0338907488940453	A549.SIX5.EtOH_0.02pc	SIX5	EPITHELIUM	A549	Whole_Blood	lasso	TF without Pol2
0.0222112680873623	GM12878.PML	PML	BLOOD	GM12878	Whole_Blood	lasso	TF without Pol2
0.0826042658441783	GM12891.PU.1	PU.1	BLOOD	GM12891	Whole_Blood	lasso	TF without Pol2
-0.0148175083700375	H1-hESC.GABP	GABP	EMBRYONIC STEM CELL	H1-hESC	Whole_Blood	lasso	TF without Pol2
0.0632778977056386	K562.ELF1	ELF1	BLOOD	K562	Whole_Blood	lasso	TF without Pol2
-0.00715614675385446	K562.Max	Max	BLOOD	K562	Whole_Blood	lasso	TF without Pol2
0.0253124592246451	HeLa-S3.TR4	TR4	CERVIX	HeLa-S3	Whole_Blood	lasso	TF without Pol2
-0.0139433566506128	HepG2.TBP	TBP	LIVER	HepG2	Whole_Blood	lasso	TF without Pol2
-0.0241271553111437	K562.Max	Max	BLOOD	K562	Whole_Blood	lasso	TF without Pol2
-0.0102094857724314	K562.STAT1.IFNg6	STAT1	BLOOD	K562	Whole_Blood	lasso	TF without Pol2
0.0989440001925854	NB4.c-Myc	c-Myc	BLOOD	NB4	Whole_Blood	lasso	TF without Pol2
0.0233877506340823	NT2-D1.YY1	YY1	TESTIS	NT2-D1	Whole_Blood	lasso	TF without Pol2
-0.0143901830160342	GM12878.c-Myc	c-Myc	BLOOD	GM12878	Whole_Blood	lasso	TF without Pol2
-0.0262711655534151	MCF-7.c-Myc.serum_stimulated_medi	c-Myc	BREAST	MCF-7	Whole_Blood	lasso	TF without Pol2
0.0129620033718965	H1-hESC.JARID1A	JARID1A	EMBRYONIC STEM CELL	H1-hESC	Adipose_Subcutaneous	lasso	TF with Pol2
-0.0109092425466173	HSMMtube.EZH2	EZH2	MUSCLE	HSMMtube	Adipose_Subcutaneous	lasso	TF with Pol2
0.0246867001598079	GM12878.GABP	GABP	BLOOD	GM12878	Adipose_Subcutaneous	lasso	TF with Pol2
0.0231546433189554	GM12878.Pol2	Pol2	BLOOD	GM12878	Adipose_Subcutaneous	lasso	TF with Pol2
-0.0234177338131708	GM12878.ZEB1	ZEB1	BLOOD	GM12878	Adipose_Subcutaneous	lasso	TF with Pol2
0.0376650906504632	HeLa-S3.Pol2	Pol2	CERVIX	HeLa-S3	Adipose_Subcutaneous	lasso	TF with Pol2
0.0794935647787576	HUVEC.Pol2-4H8	Pol2-4H8	BLOOD VESSEL	HUVEC	Adipose_Subcutaneous	lasso	TF with Pol2
-0.0231045611475298	PANC-1.Sin3Ak-20	Sin3Ak-20	PANCREAS	PANC-1	Adipose_Subcutaneous	lasso	TF with Pol2
-0.00981516163354293	A549.BHLHE40	BHLHE40	EPITHELIUM	A549	Adipose_Subcutaneous	lasso	TF with Pol2
0.00464308298916631	GM12878.Pol2	Pol2	BLOOD	GM12878	Adipose_Subcutaneous	lasso	TF with Pol2
-0.00748034094444338	GM12878.Pol2	Pol2	BLOOD	GM12878	Adipose_Subcutaneous	lasso	TF with Pol2
0.0153853641136435	HeLa-S3.Pol2	Pol2	CERVIX	HeLa-S3	Adipose_Subcutaneous	lasso	TF with Pol2
-0.00290292282376795	GM12878.Pol2	Pol2	BLOOD	GM12878	Adipose_Subcutaneous	lasso	TF with Pol2
-0.0372718529850449	HeLa-S3.Pol2	Pol2	CERVIX	HeLa-S3	Adipose_Subcutaneous	lasso	TF with Pol2
0.0359081410947001	H1-hESC.JARID1A	JARID1A	EMBRYONIC STEM CELL	H1-hESC	Adipose_Visceral_Omentum	lasso	TF with Pol2
-0.0161067512401762	HSMMtube.EZH2	EZH2	MUSCLE	HSMMtube	Adipose_Visceral_Omentum	lasso	TF with Pol2
0.0285892725896739	K562.PHF8	PHF8	BLOOD	K562	Adipose_Visceral_Omentum	lasso	TF with Pol2
-0.0229637482023459	GM12878.ZEB1	ZEB1	BLOOD	GM12878	Adipose_Visceral_Omentum	lasso	TF with Pol2
0.0562213043688806	K562.ELF1	ELF1	BLOOD	K562	Adipose_Visceral_Omentum	lasso	TF with Pol2
-0.0112035005591789	PANC-1.Sin3Ak-20	Sin3Ak-20	PANCREAS	PANC-1	Adipose_Visceral_Omentum	lasso	TF with Pol2
0.0129264965642873	H1-hESC.JARID1A	JARID1A	EMBRYONIC STEM CELL	H1-hESC	Artery_Tibial	lasso	TF with Pol2
-0.0195501406822381	NH-A.EZH2	EZH2	BRAIN	NH-A	Artery_Tibial	lasso	TF with Pol2
-0.0228001489852075	PANC-1.Sin3Ak-20	Sin3Ak-20	PANCREAS	PANC-1	Artery_Tibial	lasso	TF with Pol2
0.0264468966141301	SK-N-MC.FOXP2	FOXP2	BRAIN	SK-N-MC	Artery_Tibial	lasso	TF with Pol2
0.0693242580193955	U87.Pol2-4H8	Pol2-4H8	BRAIN	U87	Artery_Tibial	lasso	TF with Pol2
-0.0164689049078816	A549.BHLHE40	BHLHE40	EPITHELIUM	A549	Artery_Tibial	lasso	TF with Pol2
0.0805268863747139	HeLa-S3.Pol2	Pol2	CERVIX	HeLa-S3	Artery_Tibial	lasso	TF with Pol2
-0.0629647064436685	HeLa-S3.Pol2	Pol2	CERVIX	HeLa-S3	Artery_Tibial	lasso	TF with Pol2
0.0179278539241206	K562.CHD1	CHD1	BLOOD	K562	Cells_Transformed_fibroblasts	lasso	TF with Pol2
0.0190283068083072	K562.PHF8	PHF8	BLOOD	K562	Cells_Transformed_fibroblasts	lasso	TF with Pol2
-0.0568007282123359	K562.PLU1	PLU1	BLOOD	K562	Cells_Transformed_fibroblasts	lasso	TF with Pol2
-0.0184353850030887	NH-A.EZH2	EZH2	BRAIN	NH-A	Cells_Transformed_fibroblasts	lasso	TF with Pol2
0.0184240599874717	GM12878.GABP	GABP	BLOOD	GM12878	Cells_Transformed_fibroblasts	lasso	TF with Pol2
-0.0284901275350971	GM12878.ZEB1	ZEB1	BLOOD	GM12878	Cells_Transformed_fibroblasts	lasso	TF with Pol2
0.00684096311046762	HeLa-S3.Pol2	Pol2	CERVIX	HeLa-S3	Cells_Transformed_fibroblasts	lasso	TF with Pol2
0.0087258036208617	HepG2.SRF	SRF	LIVER	HepG2	Cells_Transformed_fibroblasts	lasso	TF with Pol2
0.0742834830108371	HUVEC.Pol2-4H8	Pol2-4H8	BLOOD VESSEL	HUVEC	Cells_Transformed_fibroblasts	lasso	TF with Pol2
0.0157810723016537	SK-N-MC.FOXP2	FOXP2	BRAIN	SK-N-MC	Cells_Transformed_fibroblasts	lasso	TF with Pol2
0.111593658963608	U87.Pol2-4H8	Pol2-4H8	BRAIN	U87	Cells_Transformed_fibroblasts	lasso	TF with Pol2
-0.010139137637096	A549.BHLHE40	BHLHE40	EPITHELIUM	A549	Cells_Transformed_fibroblasts	lasso	TF with Pol2
0.0580875930252955	HeLa-S3.CEBPB	CEBPB	CERVIX	HeLa-S3	Cells_Transformed_fibroblasts	lasso	TF with Pol2
0.0399609595180171	HeLa-S3.Pol2	Pol2	CERVIX	HeLa-S3	Cells_Transformed_fibroblasts	lasso	TF with Pol2
0.017171144124553	NT2-D1.YY1	YY1	TESTIS	NT2-D1	Cells_Transformed_fibroblasts	lasso	TF with Pol2
-0.0241122347731918	PANC-1.TCF7L2	TCF7L2	PANCREAS	PANC-1	Cells_Transformed_fibroblasts	lasso	TF with Pol2
-0.0621154678346482	HeLa-S3.Pol2	Pol2	CERVIX	HeLa-S3	Cells_Transformed_fibroblasts	lasso	TF with Pol2
-0.0148139015872649	HSMMtube.EZH2	EZH2	MUSCLE	HSMMtube	Esophagus_Mucosa	lasso	TF with Pol2
-0.0212871824790834	A549.ETS1.EtOH_0.02pc	ETS1	EPITHELIUM	A549	Esophagus_Mucosa	lasso	TF with Pol2
0.0225264400050496	HeLa-S3.Pol2	Pol2	CERVIX	HeLa-S3	Esophagus_Mucosa	lasso	TF with Pol2
0.0252205245031385	K562.ELF1	ELF1	BLOOD	K562	Esophagus_Mucosa	lasso	TF with Pol2
-0.00558240145934032	HeLa-S3.E2F6	E2F6	CERVIX	HeLa-S3	Esophagus_Mucosa	lasso	TF with Pol2
0.0202426532869757	HeLa-S3.Pol2	Pol2	CERVIX	HeLa-S3	Esophagus_Mucosa	lasso	TF with Pol2
0.0208636302440731	K562.ELK1	ELK1	BLOOD	K562	Esophagus_Mucosa	lasso	TF with Pol2
0.110318136638903	MCF10A-Er-Src.STAT3.EtOH_0.01pct_12h	STAT3	BREAST	MCF10A-Er-Src	Esophagus_Mucosa	lasso	TF with Pol2
0.0282867650464396	NT2-D1.YY1	YY1	TESTIS	NT2-D1	Esophagus_Mucosa	lasso	TF with Pol2
-0.00876786297111949	HeLa-S3.Pol2	Pol2	CERVIX	HeLa-S3	Esophagus_Mucosa	lasso	TF with Pol2
-0.0183341602795299	NH-A.EZH2	EZH2	BRAIN	NH-A	Esophagus_Muscularis	lasso	TF with Pol2
0.0193856772860183	GM12878.Pol2	Pol2	BLOOD	GM12878	Esophagus_Muscularis	lasso	TF with Pol2
-0.0213044062480056	GM12878.ZEB1	ZEB1	BLOOD	GM12878	Esophagus_Muscularis	lasso	TF with Pol2
0.0325520477904601	HeLa-S3.Pol2	Pol2	CERVIX	HeLa-S3	Esophagus_Muscularis	lasso	TF with Pol2
-0.0280067324742803	PANC-1.Sin3Ak-20	Sin3Ak-20	PANCREAS	PANC-1	Esophagus_Muscularis	lasso	TF with Pol2
0.00634262259024694	GM12878.Pol2	Pol2	BLOOD	GM12878	Esophagus_Muscularis	lasso	TF with Pol2
-0.00244024497858925	GM12878.Pol2	Pol2	BLOOD	GM12878	Esophagus_Muscularis	lasso	TF with Pol2
0.023275353066486	HeLa-S3.Pol2	Pol2	CERVIX	HeLa-S3	Esophagus_Muscularis	lasso	TF with Pol2
0.0205409502734718	HeLa-S3.TR4	TR4	CERVIX	HeLa-S3	Esophagus_Muscularis	lasso	TF with Pol2
0.00218342123059814	GM12878.Pol2	Pol2	BLOOD	GM12878	Esophagus_Muscularis	lasso	TF with Pol2
-0.00950301339739229	HeLa-S3.Pol2	Pol2	CERVIX	HeLa-S3	Esophagus_Muscularis	lasso	TF with Pol2
0.0291106367196546	GM12878.EBF1	EBF1	BLOOD	GM12878	LCLmeta	lasso	TF with Pol2
0.025492104919758	GM12878.Pol2	Pol2	BLOOD	GM12878	LCLmeta	lasso	TF with Pol2
-0.0131467839112318	GM12878.ZEB1	ZEB1	BLOOD	GM12878	LCLmeta	lasso	TF with Pol2
0.0108117734514151	HepG2.ELF1	ELF1	LIVER	HepG2	LCLmeta	lasso	TF with Pol2
-0.00669619462485995	A549.BHLHE40	BHLHE40	EPITHELIUM	A549	LCLmeta	lasso	TF with Pol2
0.00672253164152683	GM12878.BHLHE40	BHLHE40	BLOOD	GM12878	LCLmeta	lasso	TF with Pol2
0.0749238185404346	GM12878.EBF1	EBF1	BLOOD	GM12878	LCLmeta	lasso	TF with Pol2
0.00292638717467128	GM12878.Pol2	Pol2	BLOOD	GM12878	LCLmeta	lasso	TF with Pol2
-0.0184438820349814	GM12878.ZNF274	ZNF274	BLOOD	GM12878	LCLmeta	lasso	TF with Pol2
0.0143070874768588	HEK293.ELK4	ELK4	KIDNEY	HEK293	LCLmeta	lasso	TF with Pol2
-0.00107856314533811	HepG2.ZNF274	ZNF274	LIVER	HepG2	LCLmeta	lasso	TF with Pol2
-0.0214442618461475	K562.STAT1.IFNa6	STAT1	BLOOD	K562	LCLmeta	lasso	TF with Pol2
0.0238216548804826	NB4.Max	Max	BLOOD	NB4	LCLmeta	lasso	TF with Pol2
0.0112181637106627	H1-hESC.JARID1A	JARID1A	EMBRYONIC STEM CELL	H1-hESC	Lung	lasso	TF with Pol2
0.0116763958955024	K562.CHD1	CHD1	BLOOD	K562	Lung	lasso	TF with Pol2
-0.0261302670903859	A549.ETS1.EtOH_0.02pc	ETS1	EPITHELIUM	A549	Lung	lasso	TF with Pol2
0.0173327767184598	HeLa-S3.Pol2	Pol2	CERVIX	HeLa-S3	Lung	lasso	TF with Pol2
0.0348046473666842	HepG2.ELF1	ELF1	LIVER	HepG2	Lung	lasso	TF with Pol2
-0.0230793806077508	HepG2.Sin3Ak-20	Sin3Ak-20	LIVER	HepG2	Lung	lasso	TF with Pol2
0.0612185185176027	HUVEC.Pol2-4H8	Pol2-4H8	BLOOD VESSEL	HUVEC	Lung	lasso	TF with Pol2
-0.0175072814907254	PANC-1.Sin3Ak-20	Sin3Ak-20	PANCREAS	PANC-1	Lung	lasso	TF with Pol2
-0.0136316972466313	HeLa-S3.E2F6	E2F6	CERVIX	HeLa-S3	Lung	lasso	TF with Pol2
0.0296222464489175	HeLa-S3.Pol2	Pol2	CERVIX	HeLa-S3	Lung	lasso	TF with Pol2
0.0231563345063206	HeLa-S3.TR4	TR4	CERVIX	HeLa-S3	Lung	lasso	TF with Pol2
0.0530040060703232	NB4.c-Myc	c-Myc	BLOOD	NB4	Lung	lasso	TF with Pol2
-0.00926564610920638	HeLa-S3.Pol2	Pol2	CERVIX	HeLa-S3	Lung	lasso	TF with Pol2
0.0172131240196918	GM12878.Pol2	Pol2	BLOOD	GM12878	Muscle_Skeletal	lasso	TF with Pol2
-0.0103284779811764	GM12878.ZEB1	ZEB1	BLOOD	GM12878	Muscle_Skeletal	lasso	TF with Pol2
-0.0260486465078227	PANC-1.Sin3Ak-20	Sin3Ak-20	PANCREAS	PANC-1	Muscle_Skeletal	lasso	TF with Pol2
0.00270806518398029	GM12878.Pol2	Pol2	BLOOD	GM12878	Muscle_Skeletal	lasso	TF with Pol2
-0.00444264733319997	GM12878.Pol2	Pol2	BLOOD	GM12878	Muscle_Skeletal	lasso	TF with Pol2
-0.0191002500752969	HepG2.ZNF274	ZNF274	LIVER	HepG2	Muscle_Skeletal	lasso	TF with Pol2
0.0456360852802635	IMR90.Pol2	Pol2	LUNG	IMR90	Muscle_Skeletal	lasso	TF with Pol2
0.0241251647760023	K562.UBF	UBF	BLOOD	K562	Muscle_Skeletal	lasso	TF with Pol2
0.0228671180545292	NT2-D1.YY1	YY1	TESTIS	NT2-D1	Muscle_Skeletal	lasso	TF with Pol2
-0.00435339399830732	GM12878.Pol2	Pol2	BLOOD	GM12878	Muscle_Skeletal	lasso	TF with Pol2
-0.0269432368382736	NH-A.EZH2	EZH2	BRAIN	NH-A	Nerve_Tibial	lasso	TF with Pol2
0.0323948903284729	GM12878.GABP	GABP	BLOOD	GM12878	Nerve_Tibial	lasso	TF with Pol2
-0.0250767875852997	GM12878.ZEB1	ZEB1	BLOOD	GM12878	Nerve_Tibial	lasso	TF with Pol2
0.0373954323016732	HeLa-S3.Pol2	Pol2	CERVIX	HeLa-S3	Nerve_Tibial	lasso	TF with Pol2
-0.0213647472815849	PANC-1.Sin3Ak-20	Sin3Ak-20	PANCREAS	PANC-1	Nerve_Tibial	lasso	TF with Pol2
0.0329574151313036	HeLa-S3.Pol2	Pol2	CERVIX	HeLa-S3	Nerve_Tibial	lasso	TF with Pol2
-0.0142831773882588	HeLa-S3.Pol2	Pol2	CERVIX	HeLa-S3	Nerve_Tibial	lasso	TF with Pol2
0.0121504499290596	H1-hESC.JARID1A	JARID1A	EMBRYONIC STEM CELL	H1-hESC	Skin_Not_Sun_Exposed_Suprapubic	lasso	TF with Pol2
-0.0169613232118176	NHDF-Ad.EZH2	EZH2	SKIN	NHDF-Ad	Skin_Not_Sun_Exposed_Suprapubic	lasso	TF with Pol2
0.062201344860237	HeLa-S3.Pol2	Pol2	CERVIX	HeLa-S3	Skin_Not_Sun_Exposed_Suprapubic	lasso	TF with Pol2
-0.0297955401516727	PANC-1.Sin3Ak-20	Sin3Ak-20	PANCREAS	PANC-1	Skin_Not_Sun_Exposed_Suprapubic	lasso	TF with Pol2
0.025482103917785	HeLa-S3.Pol2	Pol2	CERVIX	HeLa-S3	Skin_Not_Sun_Exposed_Suprapubic	lasso	TF with Pol2
0.0280793680927322	K562.ELK1	ELK1	BLOOD	K562	Skin_Not_Sun_Exposed_Suprapubic	lasso	TF with Pol2
-0.0232376051333041	HeLa-S3.Pol2	Pol2	CERVIX	HeLa-S3	Skin_Not_Sun_Exposed_Suprapubic	lasso	TF with Pol2
0.0141765098664184	H1-hESC.JARID1A	JARID1A	EMBRYONIC STEM CELL	H1-hESC	Skin_Sun_Exposed_Lower_leg	lasso	TF with Pol2
-0.00834471011284331	HSMMtube.EZH2	EZH2	MUSCLE	HSMMtube	Skin_Sun_Exposed_Lower_leg	lasso	TF with Pol2
0.0181965679788928	GM12878.GABP	GABP	BLOOD	GM12878	Skin_Sun_Exposed_Lower_leg	lasso	TF with Pol2
0.0441096815355919	HeLa-S3.Pol2	Pol2	CERVIX	HeLa-S3	Skin_Sun_Exposed_Lower_leg	lasso	TF with Pol2
-0.0176073288934237	PANC-1.Sin3Ak-20	Sin3Ak-20	PANCREAS	PANC-1	Skin_Sun_Exposed_Lower_leg	lasso	TF with Pol2
0.00833680317776272	SK-N-MC.FOXP2	FOXP2	BRAIN	SK-N-MC	Skin_Sun_Exposed_Lower_leg	lasso	TF with Pol2
-0.0184919170035059	GM12878.NF-E2	NF-E2	BLOOD	GM12878	Skin_Sun_Exposed_Lower_leg	lasso	TF with Pol2
0.047102190604962	HeLa-S3.Pol2	Pol2	CERVIX	HeLa-S3	Skin_Sun_Exposed_Lower_leg	lasso	TF with Pol2
-0.00769848036277361	HepG2.ZNF274	ZNF274	LIVER	HepG2	Skin_Sun_Exposed_Lower_leg	lasso	TF with Pol2
-0.0304281074240029	HeLa-S3.Pol2	Pol2	CERVIX	HeLa-S3	Skin_Sun_Exposed_Lower_leg	lasso	TF with Pol2
0.034604546757697	GM12878.Pol2	Pol2	BLOOD	GM12878	Thyroid	lasso	TF with Pol2
0.0195553158618368	HeLa-S3.Pol2	Pol2	CERVIX	HeLa-S3	Thyroid	lasso	TF with Pol2
0.0317926677411029	HepG2.ELF1	ELF1	LIVER	HepG2	Thyroid	lasso	TF with Pol2
-0.0220080597645856	PANC-1.Sin3Ak-20	Sin3Ak-20	PANCREAS	PANC-1	Thyroid	lasso	TF with Pol2
0.0150552436539151	GM12878.Pol2	Pol2	BLOOD	GM12878	Thyroid	lasso	TF with Pol2
-0.00770713455819105	GM12878.Pol2	Pol2	BLOOD	GM12878	Thyroid	lasso	TF with Pol2
0.0108247190923321	HeLa-S3.Pol2	Pol2	CERVIX	HeLa-S3	Thyroid	lasso	TF with Pol2
0.0179979584284074	NT2-D1.YY1	YY1	TESTIS	NT2-D1	Thyroid	lasso	TF with Pol2
-0.0141966610259201	GM12878.Pol2	Pol2	BLOOD	GM12878	Thyroid	lasso	TF with Pol2
-0.00111051893753127	HeLa-S3.Pol2	Pol2	CERVIX	HeLa-S3	Thyroid	lasso	TF with Pol2
0.0103908605129858	Dnd41.EZH2	EZH2	BLOOD	Dnd41	Whole_Blood	lasso	TF with Pol2
-0.0294246501686167	A549.SIX5.EtOH_0.02pc	SIX5	EPITHELIUM	A549	Whole_Blood	lasso	TF with Pol2
0.0100487940374959	GM12878.Pol2	Pol2	BLOOD	GM12878	Whole_Blood	lasso	TF with Pol2
0.0549523484351792	GM12891.PU.1	PU.1	BLOOD	GM12891	Whole_Blood	lasso	TF with Pol2
0.0500599182388095	K562.ELF1	ELF1	BLOOD	K562	Whole_Blood	lasso	TF with Pol2
-0.0106705521163986	K562.Max	Max	BLOOD	K562	Whole_Blood	lasso	TF with Pol2
0.0380946383069267	K562.PU.1	PU.1	BLOOD	K562	Whole_Blood	lasso	TF with Pol2
0.0176343417041161	GM12878.Pol2	Pol2	BLOOD	GM12878	Whole_Blood	lasso	TF with Pol2
0.0188898083083574	HeLa-S3.TR4	TR4	CERVIX	HeLa-S3	Whole_Blood	lasso	TF with Pol2
-0.0186989869613343	HepG2.TBP	TBP	LIVER	HepG2	Whole_Blood	lasso	TF with Pol2
-0.0225432909018183	K562.Max	Max	BLOOD	K562	Whole_Blood	lasso	TF with Pol2
-0.0123147320940851	K562.STAT1.IFNg6	STAT1	BLOOD	K562	Whole_Blood	lasso	TF with Pol2
0.0988101242264229	NB4.c-Myc	c-Myc	BLOOD	NB4	Whole_Blood	lasso	TF with Pol2
0.0227440463887169	NT2-D1.YY1	YY1	TESTIS	NT2-D1	Whole_Blood	lasso	TF with Pol2
-0.0133962842823261	GM12878.c-Myc	c-Myc	BLOOD	GM12878	Whole_Blood	lasso	TF with Pol2
0.00448823082673847	GM12878.Pol2	Pol2	BLOOD	GM12878	Whole_Blood	lasso	TF with Pol2
-0.0286243896121471	MCF-7.c-Myc.serum_stimulated_medi	c-Myc	BREAST	MCF-7	Whole_Blood	lasso	TF with Pol2
0.0295340488737036	CD14_Primary_Cells.DNase.all.peaks	DNase.all.peaks	BLOOD	CD14_Primary_Cells	Adipose_Subcutaneous	group-lasso	histone/DHS
0.0143259123682257	CD14_Primary_Cells.H3K27ac	H3K27ac	BLOOD	CD14_Primary_Cells	Adipose_Subcutaneous	group-lasso	histone/DHS
0.0257135514223837	Penis_Foreskin_Melanocyte_Primary_Cells_skin01.DNase.all.peaks	DNase.all.peaks	SKIN	Penis_Foreskin_Melanocyte_Primary_Cells_skin01	Adipose_Subcutaneous	group-lasso	histone/DHS
0.0128926417719782	Penis_Foreskin_Melanocyte_Primary_Cells_skin01.H3K27ac	H3K27ac	SKIN	Penis_Foreskin_Melanocyte_Primary_Cells_skin01	Adipose_Subcutaneous	group-lasso	histone/DHS
0.0975554525700995	Adipose_Nuclei.H3K27ac	H3K27ac	FAT	Adipose_Nuclei	Adipose_Subcutaneous	group-lasso	histone/DHS
-0.00946500693504817	Adipose_Nuclei.H3K27me3	H3K27me3	FAT	Adipose_Nuclei	Adipose_Subcutaneous	group-lasso	histone/DHS
0.00707662083481012	Adipose_Nuclei.H3K36me3	H3K36me3	FAT	Adipose_Nuclei	Adipose_Subcutaneous	group-lasso	histone/DHS
-0.00250886311219957	Adipose_Nuclei.H3K4me1	H3K4me1	FAT	Adipose_Nuclei	Adipose_Subcutaneous	group-lasso	histone/DHS
0.0100013296067044	Adipose_Nuclei.H3K4me3	H3K4me3	FAT	Adipose_Nuclei	Adipose_Subcutaneous	group-lasso	histone/DHS
-0.0207446665989311	Adipose_Nuclei.H3K9ac	H3K9ac	FAT	Adipose_Nuclei	Adipose_Subcutaneous	group-lasso	histone/DHS
0.057503019072828	CD14_Primary_Cells.DNase.all.peaks	DNase.all.peaks	BLOOD	CD14_Primary_Cells	Adipose_Visceral_Omentum	group-lasso	histone/DHS
0.00170465697658043	CD14_Primary_Cells.DNase.fdr0.01.peaks	DNase.fdr0.01.peaks	BLOOD	CD14_Primary_Cells	Adipose_Visceral_Omentum	group-lasso	histone/DHS
-0.00145035917798823	CD14_Primary_Cells.DNase.hot	DNase.hot	BLOOD	CD14_Primary_Cells	Adipose_Visceral_Omentum	group-lasso	histone/DHS
0.00200659112930833	CD14_Primary_Cells.DNase	DNase	BLOOD	CD14_Primary_Cells	Adipose_Visceral_Omentum	group-lasso	histone/DHS
0.0392821166892853	CD14_Primary_Cells.H3K27ac	H3K27ac	BLOOD	CD14_Primary_Cells	Adipose_Visceral_Omentum	group-lasso	histone/DHS
-0.0094007390138634	CD14_Primary_Cells.H3K27me3	H3K27me3	BLOOD	CD14_Primary_Cells	Adipose_Visceral_Omentum	group-lasso	histone/DHS
0.00701679465904565	CD14_Primary_Cells.H3K36me3	H3K36me3	BLOOD	CD14_Primary_Cells	Adipose_Visceral_Omentum	group-lasso	histone/DHS
0.00128045603610306	CD14_Primary_Cells.H3K4me1	H3K4me1	BLOOD	CD14_Primary_Cells	Adipose_Visceral_Omentum	group-lasso	histone/DHS
0.0080953102367226	CD14_Primary_Cells.H3K4me3	H3K4me3	BLOOD	CD14_Primary_Cells	Adipose_Visceral_Omentum	group-lasso	histone/DHS
-0.00390134721139811	CD14_Primary_Cells.H3K9me3	H3K9me3	BLOOD	CD14_Primary_Cells	Adipose_Visceral_Omentum	group-lasso	histone/DHS
0.0844461465845593	Bone_Marrow_Derived_Mesenchymal_Stem_Cell_Cultured_Cells.H3K27ac	H3K27ac	STROMAL_CONNECTIVE	Bone_Marrow_Derived_Mesenchymal_Stem_Cell_Cultured_Cells	Artery_Tibial	group-lasso	histone/DHS
-0.0145713429122883	Bone_Marrow_Derived_Mesenchymal_Stem_Cell_Cultured_Cells.H3K27me3	H3K27me3	STROMAL_CONNECTIVE	Bone_Marrow_Derived_Mesenchymal_Stem_Cell_Cultured_Cells	Artery_Tibial	group-lasso	histone/DHS
0.0123297326069045	Bone_Marrow_Derived_Mesenchymal_Stem_Cell_Cultured_Cells.H3K36me3	H3K36me3	STROMAL_CONNECTIVE	Bone_Marrow_Derived_Mesenchymal_Stem_Cell_Cultured_Cells	Artery_Tibial	group-lasso	histone/DHS
-0.00915289688600221	Bone_Marrow_Derived_Mesenchymal_Stem_Cell_Cultured_Cells.H3K4me1	H3K4me1	STROMAL_CONNECTIVE	Bone_Marrow_Derived_Mesenchymal_Stem_Cell_Cultured_Cells	Artery_Tibial	group-lasso	histone/DHS
0.00207497425162601	Bone_Marrow_Derived_Mesenchymal_Stem_Cell_Cultured_Cells.H3K4me3	H3K4me3	STROMAL_CONNECTIVE	Bone_Marrow_Derived_Mesenchymal_Stem_Cell_Cultured_Cells	Artery_Tibial	group-lasso	histone/DHS
-0.00570897933939203	Bone_Marrow_Derived_Mesenchymal_Stem_Cell_Cultured_Cells.H3K9ac	H3K9ac	STROMAL_CONNECTIVE	Bone_Marrow_Derived_Mesenchymal_Stem_Cell_Cultured_Cells	Artery_Tibial	group-lasso	histone/DHS
-0.00101307545916074	Bone_Marrow_Derived_Mesenchymal_Stem_Cell_Cultured_Cells.H3K9me3	H3K9me3	STROMAL_CONNECTIVE	Bone_Marrow_Derived_Mesenchymal_Stem_Cell_Cultured_Cells	Artery_Tibial	group-lasso	histone/DHS
0.0271961066085504	Fetal_Muscle_Trunk.DNase.all.peaks	DNase.all.peaks	MUSCLE	Fetal_Muscle_Trunk	Artery_Tibial	group-lasso	histone/DHS
0.00740823159913332	Fetal_Muscle_Trunk.DNase.fdr0.01.peaks	DNase.fdr0.01.peaks	MUSCLE	Fetal_Muscle_Trunk	Artery_Tibial	group-lasso	histone/DHS
0.00130198124605896	Fetal_Muscle_Trunk.DNase.hot	DNase.hot	MUSCLE	Fetal_Muscle_Trunk	Artery_Tibial	group-lasso	histone/DHS
0.00211308093373738	Fetal_Muscle_Trunk.DNase	DNase	MUSCLE	Fetal_Muscle_Trunk	Artery_Tibial	group-lasso	histone/DHS
0.0353216770571617	Fetal_Muscle_Trunk.H3K27ac	H3K27ac	MUSCLE	Fetal_Muscle_Trunk	Artery_Tibial	group-lasso	histone/DHS
-0.00224571186140479	Fetal_Muscle_Trunk.H3K27me3	H3K27me3	MUSCLE	Fetal_Muscle_Trunk	Artery_Tibial	group-lasso	histone/DHS
0.001851488306071	Fetal_Muscle_Trunk.H3K36me3	H3K36me3	MUSCLE	Fetal_Muscle_Trunk	Artery_Tibial	group-lasso	histone/DHS
-0.00119940331325926	Fetal_Muscle_Trunk.H3K9me3	H3K9me3	MUSCLE	Fetal_Muscle_Trunk	Artery_Tibial	group-lasso	histone/DHS
0.141399637121868	Bone_Marrow_Derived_Mesenchymal_Stem_Cell_Cultured_Cells.H3K27ac	H3K27ac	STROMAL_CONNECTIVE	Bone_Marrow_Derived_Mesenchymal_Stem_Cell_Cultured_Cells	Cells_Transformed_fibroblasts	group-lasso	histone/DHS
-0.0096856080608569	Bone_Marrow_Derived_Mesenchymal_Stem_Cell_Cultured_Cells.H3K27me3	H3K27me3	STROMAL_CONNECTIVE	Bone_Marrow_Derived_Mesenchymal_Stem_Cell_Cultured_Cells	Cells_Transformed_fibroblasts	group-lasso	histone/DHS
0.0126217129909165	Bone_Marrow_Derived_Mesenchymal_Stem_Cell_Cultured_Cells.H3K36me3	H3K36me3	STROMAL_CONNECTIVE	Bone_Marrow_Derived_Mesenchymal_Stem_Cell_Cultured_Cells	Cells_Transformed_fibroblasts	group-lasso	histone/DHS
-0.0619781057125246	Bone_Marrow_Derived_Mesenchymal_Stem_Cell_Cultured_Cells.H3K4me1	H3K4me1	STROMAL_CONNECTIVE	Bone_Marrow_Derived_Mesenchymal_Stem_Cell_Cultured_Cells	Cells_Transformed_fibroblasts	group-lasso	histone/DHS
-0.00316312340138566	Bone_Marrow_Derived_Mesenchymal_Stem_Cell_Cultured_Cells.H3K4me3	H3K4me3	STROMAL_CONNECTIVE	Bone_Marrow_Derived_Mesenchymal_Stem_Cell_Cultured_Cells	Cells_Transformed_fibroblasts	group-lasso	histone/DHS
0.00143089910226477	Bone_Marrow_Derived_Mesenchymal_Stem_Cell_Cultured_Cells.H3K9ac	H3K9ac	STROMAL_CONNECTIVE	Bone_Marrow_Derived_Mesenchymal_Stem_Cell_Cultured_Cells	Cells_Transformed_fibroblasts	group-lasso	histone/DHS
-0.00920440117121002	Bone_Marrow_Derived_Mesenchymal_Stem_Cell_Cultured_Cells.H3K9me3	H3K9me3	STROMAL_CONNECTIVE	Bone_Marrow_Derived_Mesenchymal_Stem_Cell_Cultured_Cells	Cells_Transformed_fibroblasts	group-lasso	histone/DHS
0.0133826520829001	CD14_Primary_Cells.DNase.all.peaks	DNase.all.peaks	BLOOD	CD14_Primary_Cells	Cells_Transformed_fibroblasts	group-lasso	histone/DHS
0.00346877290752911	CD14_Primary_Cells.H3K27ac	H3K27ac	BLOOD	CD14_Primary_Cells	Cells_Transformed_fibroblasts	group-lasso	histone/DHS
-0.031934315633983	CD3_Primary_Cells_Peripheral_.DNase.all.peaks	DNase.all.peaks	BLOOD	CD3_Primary_Cells_Peripheral_	Cells_Transformed_fibroblasts	group-lasso	histone/DHS
0.00128072413369038	CD3_Primary_Cells_Peripheral_.H3K27ac	H3K27ac	BLOOD	CD3_Primary_Cells_Peripheral_	Cells_Transformed_fibroblasts	group-lasso	histone/DHS
0.0692731280703359	Penis_Foreskin_Fibroblast_Primary_Cells_skin01.DNase.all.peaks	DNase.all.peaks	SKIN	Penis_Foreskin_Fibroblast_Primary_Cells_skin01	Cells_Transformed_fibroblasts	group-lasso	histone/DHS
0.0263764362964694	Penis_Foreskin_Fibroblast_Primary_Cells_skin01.H3K27ac	H3K27ac	SKIN	Penis_Foreskin_Fibroblast_Primary_Cells_skin01	Cells_Transformed_fibroblasts	group-lasso	histone/DHS
0.0189704011698972	Penis_Foreskin_Melanocyte_Primary_Cells_skin01.DNase.all.peaks	DNase.all.peaks	SKIN	Penis_Foreskin_Melanocyte_Primary_Cells_skin01	Cells_Transformed_fibroblasts	group-lasso	histone/DHS
0.0147261594601362	Penis_Foreskin_Melanocyte_Primary_Cells_skin01.H3K27ac	H3K27ac	SKIN	Penis_Foreskin_Melanocyte_Primary_Cells_skin01	Cells_Transformed_fibroblasts	group-lasso	histone/DHS
-0.0354440277382174	Brain_Angular_Gyrus.H3K27ac	H3K27ac	BRAIN	Brain_Angular_Gyrus	Cells_Transformed_fibroblasts	group-lasso	histone/DHS
-0.00216312746315623	Brain_Angular_Gyrus.H3K4me1	H3K4me1	BRAIN	Brain_Angular_Gyrus	Cells_Transformed_fibroblasts	group-lasso	histone/DHS
0.0731943153902541	Penis_Foreskin_Keratinocyte_Primary_Cells_skin02.DNase.all.peaks	DNase.all.peaks	SKIN	Penis_Foreskin_Keratinocyte_Primary_Cells_skin02	Esophagus_Mucosa	group-lasso	histone/DHS
-0.0537299926607331	Penis_Foreskin_Keratinocyte_Primary_Cells_skin02.DNase.fdr0.01.peaks	DNase.fdr0.01.peaks	SKIN	Penis_Foreskin_Keratinocyte_Primary_Cells_skin02	Esophagus_Mucosa	group-lasso	histone/DHS
-0.00110934568450931	Penis_Foreskin_Keratinocyte_Primary_Cells_skin02.DNase.hot	DNase.hot	SKIN	Penis_Foreskin_Keratinocyte_Primary_Cells_skin02	Esophagus_Mucosa	group-lasso	histone/DHS
0.0553717124085152	Penis_Foreskin_Keratinocyte_Primary_Cells_skin02.DNase	DNase	SKIN	Penis_Foreskin_Keratinocyte_Primary_Cells_skin02	Esophagus_Mucosa	group-lasso	histone/DHS
-0.0159614263226661	Penis_Foreskin_Keratinocyte_Primary_Cells_skin02.H3K27me3	H3K27me3	SKIN	Penis_Foreskin_Keratinocyte_Primary_Cells_skin02	Esophagus_Mucosa	group-lasso	histone/DHS
0.0152081615246907	Penis_Foreskin_Keratinocyte_Primary_Cells_skin02.H3K36me3	H3K36me3	SKIN	Penis_Foreskin_Keratinocyte_Primary_Cells_skin02	Esophagus_Mucosa	group-lasso	histone/DHS
0.0248455709419391	Penis_Foreskin_Keratinocyte_Primary_Cells_skin02.H3K4me1	H3K4me1	SKIN	Penis_Foreskin_Keratinocyte_Primary_Cells_skin02	Esophagus_Mucosa	group-lasso	histone/DHS
0.00627056209158578	Penis_Foreskin_Keratinocyte_Primary_Cells_skin02.H3K4me3	H3K4me3	SKIN	Penis_Foreskin_Keratinocyte_Primary_Cells_skin02	Esophagus_Mucosa	group-lasso	histone/DHS
-0.0131268088697806	Penis_Foreskin_Keratinocyte_Primary_Cells_skin02.H3K9me3	H3K9me3	SKIN	Penis_Foreskin_Keratinocyte_Primary_Cells_skin02	Esophagus_Mucosa	group-lasso	histone/DHS
0.00420416283114404	Gastric.DNase.all.peaks	DNase.all.peaks	GI_STOMACH	Gastric	Esophagus_Mucosa	group-lasso	histone/DHS
0.00119462016605936	Gastric.DNase.fdr0.01.hot	DNase.fdr0.01.hot	GI_STOMACH	Gastric	Esophagus_Mucosa	group-lasso	histone/DHS
0.00275593799593606	Gastric.DNase.fdr0.01.peaks	DNase.fdr0.01.peaks	GI_STOMACH	Gastric	Esophagus_Mucosa	group-lasso	histone/DHS
0.00173530092746351	Gastric.DNase.hot	DNase.hot	GI_STOMACH	Gastric	Esophagus_Mucosa	group-lasso	histone/DHS
0.0225427487197273	Gastric.DNase	DNase	GI_STOMACH	Gastric	Esophagus_Mucosa	group-lasso	histone/DHS
0.0170547456425376	Gastric.H3K27ac	H3K27ac	GI_STOMACH	Gastric	Esophagus_Mucosa	group-lasso	histone/DHS
-0.00890299169423746	Gastric.H3K4me1	H3K4me1	GI_STOMACH	Gastric	Esophagus_Mucosa	group-lasso	histone/DHS
-0.00396673265501355	Gastric.H3K4me3	H3K4me3	GI_STOMACH	Gastric	Esophagus_Mucosa	group-lasso	histone/DHS
0.00370771600073471	Gastric.H3K9me3	H3K9me3	GI_STOMACH	Gastric	Esophagus_Mucosa	group-lasso	histone/DHS
0.0155663518326321	CD14_Primary_Cells.DNase.all.peaks	DNase.all.peaks	BLOOD	CD14_Primary_Cells	Esophagus_Muscularis	group-lasso	histone/DHS
0.00137378568370255	CD14_Primary_Cells.DNase.fdr0.01.peaks	DNase.fdr0.01.peaks	BLOOD	CD14_Primary_Cells	Esophagus_Muscularis	group-lasso	histone/DHS
0.00154566975435609	CD14_Primary_Cells.DNase	DNase	BLOOD	CD14_Primary_Cells	Esophagus_Muscularis	group-lasso	histone/DHS
0.0176941668330876	CD14_Primary_Cells.H3K27ac	H3K27ac	BLOOD	CD14_Primary_Cells	Esophagus_Muscularis	group-lasso	histone/DHS
-0.00285093816756822	CD14_Primary_Cells.H3K27me3	H3K27me3	BLOOD	CD14_Primary_Cells	Esophagus_Muscularis	group-lasso	histone/DHS
0.00150100743249926	CD14_Primary_Cells.H3K36me3	H3K36me3	BLOOD	CD14_Primary_Cells	Esophagus_Muscularis	group-lasso	histone/DHS
0.0231807222483672	Fetal_Muscle_Trunk.DNase.all.peaks	DNase.all.peaks	MUSCLE	Fetal_Muscle_Trunk	Esophagus_Muscularis	group-lasso	histone/DHS
0.00190933482512647	Fetal_Muscle_Trunk.DNase.fdr0.01.hot	DNase.fdr0.01.hot	MUSCLE	Fetal_Muscle_Trunk	Esophagus_Muscularis	group-lasso	histone/DHS
0.00437229524895022	Fetal_Muscle_Trunk.DNase.fdr0.01.peaks	DNase.fdr0.01.peaks	MUSCLE	Fetal_Muscle_Trunk	Esophagus_Muscularis	group-lasso	histone/DHS
0.00321443029995219	Fetal_Muscle_Trunk.DNase.hot	DNase.hot	MUSCLE	Fetal_Muscle_Trunk	Esophagus_Muscularis	group-lasso	histone/DHS
0.00707749949193201	Fetal_Muscle_Trunk.DNase	DNase	MUSCLE	Fetal_Muscle_Trunk	Esophagus_Muscularis	group-lasso	histone/DHS
0.0433689471297432	Fetal_Muscle_Trunk.H3K27ac	H3K27ac	MUSCLE	Fetal_Muscle_Trunk	Esophagus_Muscularis	group-lasso	histone/DHS
-0.00539139463099191	Fetal_Muscle_Trunk.H3K27me3	H3K27me3	MUSCLE	Fetal_Muscle_Trunk	Esophagus_Muscularis	group-lasso	histone/DHS
0.0175741824521959	Fetal_Muscle_Trunk.H3K36me3	H3K36me3	MUSCLE	Fetal_Muscle_Trunk	Esophagus_Muscularis	group-lasso	histone/DHS
-0.00224652833817224	Fetal_Muscle_Trunk.H3K4me1	H3K4me1	MUSCLE	Fetal_Muscle_Trunk	Esophagus_Muscularis	group-lasso	histone/DHS
0.00469194911136275	Fetal_Muscle_Trunk.H3K4me3	H3K4me3	MUSCLE	Fetal_Muscle_Trunk	Esophagus_Muscularis	group-lasso	histone/DHS
-0.00109902236712476	Fetal_Muscle_Trunk.H3K9me3	H3K9me3	MUSCLE	Fetal_Muscle_Trunk	Esophagus_Muscularis	group-lasso	histone/DHS
0.041549677450819	GM12878_Lymphoblastoid.DNase	DNase	BLOOD	GM12878_Lymphoblastoid	LCLmeta	group-lasso	histone/DHS
0.0276325801184625	GM12878_Lymphoblastoid.H2A.Z	H2A.Z	BLOOD	GM12878_Lymphoblastoid	LCLmeta	group-lasso	histone/DHS
0.0659939913498951	GM12878_Lymphoblastoid.H3K27ac	H3K27ac	BLOOD	GM12878_Lymphoblastoid	LCLmeta	group-lasso	histone/DHS
0.00915958487916436	GM12878_Lymphoblastoid.H3K27me3	H3K27me3	BLOOD	GM12878_Lymphoblastoid	LCLmeta	group-lasso	histone/DHS
0.00293011795909348	GM12878_Lymphoblastoid.H3K36me3	H3K36me3	BLOOD	GM12878_Lymphoblastoid	LCLmeta	group-lasso	histone/DHS
0.0156761537739601	GM12878_Lymphoblastoid.H3K4me1	H3K4me1	BLOOD	GM12878_Lymphoblastoid	LCLmeta	group-lasso	histone/DHS
-0.00926688667219637	GM12878_Lymphoblastoid.H3K4me2	H3K4me2	BLOOD	GM12878_Lymphoblastoid	LCLmeta	group-lasso	histone/DHS
-0.0317253230122284	GM12878_Lymphoblastoid.H3K4me3	H3K4me3	BLOOD	GM12878_Lymphoblastoid	LCLmeta	group-lasso	histone/DHS
-0.00304627844045191	GM12878_Lymphoblastoid.H3K79me2	H3K79me2	BLOOD	GM12878_Lymphoblastoid	LCLmeta	group-lasso	histone/DHS
0.00164015305280369	GM12878_Lymphoblastoid.H3K9ac	H3K9ac	BLOOD	GM12878_Lymphoblastoid	LCLmeta	group-lasso	histone/DHS
-0.00709143161253478	GM12878_Lymphoblastoid.H3K9me3	H3K9me3	BLOOD	GM12878_Lymphoblastoid	LCLmeta	group-lasso	histone/DHS
0.00594348241476593	GM12878_Lymphoblastoid.H4K20me1	H4K20me1	BLOOD	GM12878_Lymphoblastoid	LCLmeta	group-lasso	histone/DHS
0.0667936113300967	CD14_Primary_Cells.DNase.fdr0.01.peaks	DNase.fdr0.01.peaks	BLOOD	CD14_Primary_Cells	Lung	group-lasso	histone/DHS
0.0256004372869826	CD14_Primary_Cells.H3K27ac	H3K27ac	BLOOD	CD14_Primary_Cells	Lung	group-lasso	histone/DHS
-0.00113903051328821	CD14_Primary_Cells.H3K27me3	H3K27me3	BLOOD	CD14_Primary_Cells	Lung	group-lasso	histone/DHS
-0.0484944077277718	CD19_Primary_Cells_Peripheral_.DNase.fdr0.01.peaks	DNase.fdr0.01.peaks	BLOOD	CD19_Primary_Cells_Peripheral_	Lung	group-lasso	histone/DHS
0.010337848870933	CD19_Primary_Cells_Peripheral_.H3K27ac	H3K27ac	BLOOD	CD19_Primary_Cells_Peripheral_	Lung	group-lasso	histone/DHS
0.0768337827703844	Fetal_Lung.DNase.fdr0.01.peaks	DNase.fdr0.01.peaks	LUNG	Fetal_Lung	Lung	group-lasso	histone/DHS
0.0416015079239552	Rectal_Mucosa.Donor_31.H3K27ac	H3K27ac	GI_RECTUM	Rectal_Mucosa.Donor_31	Lung	group-lasso	histone/DHS
-0.00567742453781829	Rectal_Mucosa.Donor_31.H3K27me3	H3K27me3	GI_RECTUM	Rectal_Mucosa.Donor_31	Lung	group-lasso	histone/DHS
0.00337546148589813	Rectal_Mucosa.Donor_31.H3K36me3	H3K36me3	GI_RECTUM	Rectal_Mucosa.Donor_31	Lung	group-lasso	histone/DHS
-0.00468999434022986	Rectal_Mucosa.Donor_31.H3K4me1	H3K4me1	GI_RECTUM	Rectal_Mucosa.Donor_31	Lung	group-lasso	histone/DHS
0.00198218009390973	Rectal_Mucosa.Donor_31.H3K4me3	H3K4me3	GI_RECTUM	Rectal_Mucosa.Donor_31	Lung	group-lasso	histone/DHS
0.0428179567053177	Pancreas.DNase.all.peaks	DNase.all.peaks	PANCREAS	Pancreas	Muscle_Skeletal	group-lasso	histone/DHS
0.00301818436937563	Pancreas.DNase.fdr0.01.hot	DNase.fdr0.01.hot	PANCREAS	Pancreas	Muscle_Skeletal	group-lasso	histone/DHS
0.00312634057001926	Pancreas.DNase.fdr0.01.peaks	DNase.fdr0.01.peaks	PANCREAS	Pancreas	Muscle_Skeletal	group-lasso	histone/DHS
0.00826183727393857	Pancreas.DNase.hot	DNase.hot	PANCREAS	Pancreas	Muscle_Skeletal	group-lasso	histone/DHS
0.00162722277393904	Pancreas.DNase	DNase	PANCREAS	Pancreas	Muscle_Skeletal	group-lasso	histone/DHS
0.0210961091532729	Pancreas.H3K27ac	H3K27ac	PANCREAS	Pancreas	Muscle_Skeletal	group-lasso	histone/DHS
0.00538102036118058	Pancreas.H3K36me3	H3K36me3	PANCREAS	Pancreas	Muscle_Skeletal	group-lasso	histone/DHS
-0.00813591959705157	Pancreas.H3K4me1	H3K4me1	PANCREAS	Pancreas	Muscle_Skeletal	group-lasso	histone/DHS
0.0018785095333709	Pancreas.H3K9me3	H3K9me3	PANCREAS	Pancreas	Muscle_Skeletal	group-lasso	histone/DHS
0.0116913611493813	CD14_Primary_Cells.DNase.all.peaks	DNase.all.peaks	BLOOD	CD14_Primary_Cells	Nerve_Tibial	group-lasso	histone/DHS
0.0131308701754203	CD14_Primary_Cells.H3K27ac	H3K27ac	BLOOD	CD14_Primary_Cells	Nerve_Tibial	group-lasso	histone/DHS
0.00701538265517991	Penis_Foreskin_Melanocyte_Primary_Cells_skin01.DNase.all.peaks	DNase.all.peaks	SKIN	Penis_Foreskin_Melanocyte_Primary_Cells_skin01	Nerve_Tibial	group-lasso	histone/DHS
0.006780940556915	Penis_Foreskin_Melanocyte_Primary_Cells_skin01.H3K27ac	H3K27ac	SKIN	Penis_Foreskin_Melanocyte_Primary_Cells_skin01	Nerve_Tibial	group-lasso	histone/DHS
0.0300749800442152	Fetal_Muscle_Leg.DNase.all.peaks	DNase.all.peaks	MUSCLE_LEG	Fetal_Muscle_Leg	Nerve_Tibial	group-lasso	histone/DHS
0.00803979675461559	Fetal_Muscle_Leg.DNase.fdr0.01.peaks	DNase.fdr0.01.peaks	MUSCLE_LEG	Fetal_Muscle_Leg	Nerve_Tibial	group-lasso	histone/DHS
0.00337876415147796	Fetal_Muscle_Leg.DNase.hot	DNase.hot	MUSCLE_LEG	Fetal_Muscle_Leg	Nerve_Tibial	group-lasso	histone/DHS
0.0629922550371531	Fetal_Muscle_Leg.H3K27ac	H3K27ac	MUSCLE_LEG	Fetal_Muscle_Leg	Nerve_Tibial	group-lasso	histone/DHS
-0.00829061987735038	Fetal_Muscle_Leg.H3K27me3	H3K27me3	MUSCLE_LEG	Fetal_Muscle_Leg	Nerve_Tibial	group-lasso	histone/DHS
0.021526792099949	Fetal_Muscle_Leg.H3K36me3	H3K36me3	MUSCLE_LEG	Fetal_Muscle_Leg	Nerve_Tibial	group-lasso	histone/DHS
-0.00190664843116952	Fetal_Muscle_Leg.H3K4me1	H3K4me1	MUSCLE_LEG	Fetal_Muscle_Leg	Nerve_Tibial	group-lasso	histone/DHS
0.00327743769090911	Fetal_Muscle_Leg.H3K4me3	H3K4me3	MUSCLE_LEG	Fetal_Muscle_Leg	Nerve_Tibial	group-lasso	histone/DHS
-0.00173641039183103	Fetal_Muscle_Leg.H3K9me3	H3K9me3	MUSCLE_LEG	Fetal_Muscle_Leg	Nerve_Tibial	group-lasso	histone/DHS
0.0183434165111182	Gastric.DNase.all.peaks	DNase.all.peaks	GI_STOMACH	Gastric	Skin_Not_Sun_Exposed_Suprapubic	group-lasso	histone/DHS
0.00404493553837801	Gastric.DNase.fdr0.01.hot	DNase.fdr0.01.hot	GI_STOMACH	Gastric	Skin_Not_Sun_Exposed_Suprapubic	group-lasso	histone/DHS
0.0098911544250397	Gastric.DNase.fdr0.01.peaks	DNase.fdr0.01.peaks	GI_STOMACH	Gastric	Skin_Not_Sun_Exposed_Suprapubic	group-lasso	histone/DHS
0.0194947017320531	Gastric.DNase.hot	DNase.hot	GI_STOMACH	Gastric	Skin_Not_Sun_Exposed_Suprapubic	group-lasso	histone/DHS
0.0179038709663258	Gastric.DNase	DNase	GI_STOMACH	Gastric	Skin_Not_Sun_Exposed_Suprapubic	group-lasso	histone/DHS
0.0308580506105439	Gastric.H3K27ac	H3K27ac	GI_STOMACH	Gastric	Skin_Not_Sun_Exposed_Suprapubic	group-lasso	histone/DHS
-0.00489678258011128	Gastric.H3K27me3	H3K27me3	GI_STOMACH	Gastric	Skin_Not_Sun_Exposed_Suprapubic	group-lasso	histone/DHS
0.0140711385067132	Gastric.H3K36me3	H3K36me3	GI_STOMACH	Gastric	Skin_Not_Sun_Exposed_Suprapubic	group-lasso	histone/DHS
-0.00916555992937451	Gastric.H3K4me1	H3K4me1	GI_STOMACH	Gastric	Skin_Not_Sun_Exposed_Suprapubic	group-lasso	histone/DHS
0.00349755867348651	Gastric.H3K4me3	H3K4me3	GI_STOMACH	Gastric	Skin_Not_Sun_Exposed_Suprapubic	group-lasso	histone/DHS
0.00605362366968943	Gastric.H3K9me3	H3K9me3	GI_STOMACH	Gastric	Skin_Not_Sun_Exposed_Suprapubic	group-lasso	histone/DHS
0.00128701791597985	CD14_Primary_Cells.DNase.all.peaks	DNase.all.peaks	BLOOD	CD14_Primary_Cells	Skin_Sun_Exposed_Lower_leg	group-lasso	histone/DHS
0.00107940005855912	CD14_Primary_Cells.DNase.fdr0.01.peaks	DNase.fdr0.01.peaks	BLOOD	CD14_Primary_Cells	Skin_Sun_Exposed_Lower_leg	group-lasso	histone/DHS
0.0107833959656082	CD14_Primary_Cells.DNase	DNase	BLOOD	CD14_Primary_Cells	Skin_Sun_Exposed_Lower_leg	group-lasso	histone/DHS
0.0195012576260158	CD14_Primary_Cells.H3K27ac	H3K27ac	BLOOD	CD14_Primary_Cells	Skin_Sun_Exposed_Lower_leg	group-lasso	histone/DHS
0.00498670662416495	Gastric.DNase.all.peaks	DNase.all.peaks	GI_STOMACH	Gastric	Skin_Sun_Exposed_Lower_leg	group-lasso	histone/DHS
0.00491171242636868	Gastric.DNase.fdr0.01.peaks	DNase.fdr0.01.peaks	GI_STOMACH	Gastric	Skin_Sun_Exposed_Lower_leg	group-lasso	histone/DHS
0.00242325556499334	Gastric.DNase.hot	DNase.hot	GI_STOMACH	Gastric	Skin_Sun_Exposed_Lower_leg	group-lasso	histone/DHS
0.0435293427242804	Gastric.DNase	DNase	GI_STOMACH	Gastric	Skin_Sun_Exposed_Lower_leg	group-lasso	histone/DHS
0.0195480332892642	Gastric.H3K27ac	H3K27ac	GI_STOMACH	Gastric	Skin_Sun_Exposed_Lower_leg	group-lasso	histone/DHS
-0.00412555244817355	Gastric.H3K27me3	H3K27me3	GI_STOMACH	Gastric	Skin_Sun_Exposed_Lower_leg	group-lasso	histone/DHS
0.00236674917680508	Gastric.H3K36me3	H3K36me3	GI_STOMACH	Gastric	Skin_Sun_Exposed_Lower_leg	group-lasso	histone/DHS
-0.00723881157600061	Gastric.H3K4me1	H3K4me1	GI_STOMACH	Gastric	Skin_Sun_Exposed_Lower_leg	group-lasso	histone/DHS
-0.0129008282069736	Gastric.H3K4me3	H3K4me3	GI_STOMACH	Gastric	Skin_Sun_Exposed_Lower_leg	group-lasso	histone/DHS
0.00127942002580186	Gastric.H3K9me3	H3K9me3	GI_STOMACH	Gastric	Skin_Sun_Exposed_Lower_leg	group-lasso	histone/DHS
0.0217675590344032	Placenta_Amnion.H3K27ac	H3K27ac	PLACENTA	Placenta_Amnion	Skin_Sun_Exposed_Lower_leg	group-lasso	histone/DHS
-0.00918062855432417	Placenta_Amnion.H3K27me3	H3K27me3	PLACENTA	Placenta_Amnion	Skin_Sun_Exposed_Lower_leg	group-lasso	histone/DHS
0.00997159950910454	Placenta_Amnion.H3K36me3	H3K36me3	PLACENTA	Placenta_Amnion	Skin_Sun_Exposed_Lower_leg	group-lasso	histone/DHS
0.00785238231718358	Placenta_Amnion.H3K4me1	H3K4me1	PLACENTA	Placenta_Amnion	Skin_Sun_Exposed_Lower_leg	group-lasso	histone/DHS
0.014848582817398	Placenta_Amnion.H3K4me3	H3K4me3	PLACENTA	Placenta_Amnion	Skin_Sun_Exposed_Lower_leg	group-lasso	histone/DHS
0.00168984534830935	Placenta_Amnion.H3K9me3	H3K9me3	PLACENTA	Placenta_Amnion	Skin_Sun_Exposed_Lower_leg	group-lasso	histone/DHS
0.016923112536008	Pancreas.DNase.all.peaks	DNase.all.peaks	PANCREAS	Pancreas	Thyroid	group-lasso	histone/DHS
0.00402214835596683	Pancreas.DNase.fdr0.01.hot	DNase.fdr0.01.hot	PANCREAS	Pancreas	Thyroid	group-lasso	histone/DHS
0.0244867173188396	Pancreas.DNase.fdr0.01.peaks	DNase.fdr0.01.peaks	PANCREAS	Pancreas	Thyroid	group-lasso	histone/DHS
0.0111678366296999	Pancreas.DNase.hot	DNase.hot	PANCREAS	Pancreas	Thyroid	group-lasso	histone/DHS
0.00146575416375533	Pancreas.DNase	DNase	PANCREAS	Pancreas	Thyroid	group-lasso	histone/DHS
0.0205230647237438	Pancreas.H3K27ac	H3K27ac	PANCREAS	Pancreas	Thyroid	group-lasso	histone/DHS
0.0112488752629187	Pancreas.H3K36me3	H3K36me3	PANCREAS	Pancreas	Thyroid	group-lasso	histone/DHS
-0.00842596642261408	Pancreas.H3K4me1	H3K4me1	PANCREAS	Pancreas	Thyroid	group-lasso	histone/DHS
0.00397042976617376	Pancreas.H3K4me3	H3K4me3	PANCREAS	Pancreas	Thyroid	group-lasso	histone/DHS
0.0771853005158943	CD14_Primary_Cells.DNase.all.peaks	DNase.all.peaks	BLOOD	CD14_Primary_Cells	Whole_Blood	group-lasso	histone/DHS
-0.00446291785283856	CD14_Primary_Cells.DNase.fdr0.01.hot	DNase.fdr0.01.hot	BLOOD	CD14_Primary_Cells	Whole_Blood	group-lasso	histone/DHS
0.00223109967168163	CD14_Primary_Cells.DNase.fdr0.01.peaks	DNase.fdr0.01.peaks	BLOOD	CD14_Primary_Cells	Whole_Blood	group-lasso	histone/DHS
0.00582004130641124	CD14_Primary_Cells.DNase.hot	DNase.hot	BLOOD	CD14_Primary_Cells	Whole_Blood	group-lasso	histone/DHS
0.0564605676137634	CD14_Primary_Cells.H3K27ac	H3K27ac	BLOOD	CD14_Primary_Cells	Whole_Blood	group-lasso	histone/DHS
0.00296088304649433	CD14_Primary_Cells.H3K36me3	H3K36me3	BLOOD	CD14_Primary_Cells	Whole_Blood	group-lasso	histone/DHS
0.0187582647843215	CD14_Primary_Cells.H3K4me1	H3K4me1	BLOOD	CD14_Primary_Cells	Whole_Blood	group-lasso	histone/DHS
-0.00363056177102221	CD14_Primary_Cells.H3K4me3	H3K4me3	BLOOD	CD14_Primary_Cells	Whole_Blood	group-lasso	histone/DHS
0.0044368972687778	CD14_Primary_Cells.H3K9me3	H3K9me3	BLOOD	CD14_Primary_Cells	Whole_Blood	group-lasso	histone/DHS
0.0246650046388815	CD4+_CD25+_CD127_Treg_Primary_Cells.H3K27ac	H3K27ac	BLOOD	CD4+_CD25+_CD127_Treg_Primary_Cells	Whole_Blood	group-lasso	histone/DHS
-0.0399076888844211	Fetal_Adrenal_Gland.DNase.all.peaks	DNase.all.peaks	ADRENAL	Fetal_Adrenal_Gland	Whole_Blood	group-lasso	histone/DHS
0.00711138229882239	Fetal_Adrenal_Gland.H3K27ac	H3K27ac	ADRENAL	Fetal_Adrenal_Gland	Whole_Blood	group-lasso	histone/DHS
-0.00149836169789599	Fetal_Adrenal_Gland.H3K4me1	H3K4me1	ADRENAL	Fetal_Adrenal_Gland	Whole_Blood	group-lasso	histone/DHS
-0.00155924733989774	Fetal_Adrenal_Gland.H3K4me3	H3K4me3	ADRENAL	Fetal_Adrenal_Gland	Whole_Blood	group-lasso	histone/DHS
