# Supplementary material for: A framework for integrating directed and undirected annotations to build explanatory models of cis-eQTL data
Source: PLoS Comput Biol. 2020 Jun 9;16(6):e1007770. doi: 10.1371/journal.pcbi.1007770 (PMC7332077; doi:10.1371/journal.pcbi.1007770)
Supplement: S2 Table — Given are the ω effect size estimates for various BAGEA fits to the monocyte data. Only effect sizes with absolute value above 0.001 are included. (TXT) [file pcbi.1007770.s018.txt]

bagea_eff	Cell type	Assay	Treatment	Assay type	Source	method	annotation_subset
0.084719145441688	CD14_Primary_Cells	DNase.all.peaks		DNase	Roadmap Epigenomics	group-lasso	Blood-histone/DHS
-0.00120916632294622	CD14_Primary_Cells	DNase.fdr0.01.hot		DNase	Roadmap Epigenomics	group-lasso	Blood-histone/DHS
-0.00170410717165853	CD14_Primary_Cells	DNase.hot		DNase	Roadmap Epigenomics	group-lasso	Blood-histone/DHS
0.0249559406338402	CD14_Primary_Cells	H3K27ac		Histone	Roadmap Epigenomics	group-lasso	Blood-histone/DHS
-0.0174307680661251	CD14_Primary_Cells	H3K4me3		Histone	Roadmap Epigenomics	group-lasso	Blood-histone/DHS
-0.0395391368966352	CD3_Primary_Cells_Peripheral_	DNase.all.peaks		DNase	Roadmap Epigenomics	group-lasso	Blood-histone/DHS
0.00133972447493439	CD3_Primary_Cells_Peripheral_	H3K27ac		Histone	Roadmap Epigenomics	group-lasso	Blood-histone/DHS
-0.00326493321409644	CD3_Primary_Cells_Peripheral_	H3K4me3		Histone	Roadmap Epigenomics	group-lasso	Blood-histone/DHS
0.00131521986825038	Mobilized_CD34_Primary_Cells_Male	DNase.all.peaks		DNase	Roadmap Epigenomics	group-lasso	Blood-histone/DHS
0.042354757771431	Monocytes-CD14+_RO01746	H3K27ac		Histone	Roadmap Epigenomics	group-lasso	Blood-histone/DHS
-0.00129560410623116	Monocytes-CD14+_RO01746	H3K4me1		Histone	Roadmap Epigenomics	group-lasso	Blood-histone/DHS
0.034395155921583	Monocytes-CD14+_RO01746	H3K4me3		Histone	Roadmap Epigenomics	group-lasso	Blood-histone/DHS
0.00949522772075794	GM12878	PU.1		TF	ENCODE	group-lasso	TF
0.0420945174233382	GM12891	PU.1		TF	ENCODE	group-lasso	TF
0.0245028725454979	K562	PU.1		TF	ENCODE	group-lasso	TF
-0.0016105618678749	H1-hESC	c-Myc		TF	ENCODE	group-lasso	TF
0.00758121147213644	HEK293	ELK4		TF	ENCODE	group-lasso	TF
-0.00226206946059402	HeLa-S3	c-Myc		TF	ENCODE	group-lasso	TF
0.0122122038108043	HeLa-S3	ELK4		TF	ENCODE	group-lasso	TF
-0.0022618522181818	K562	c-Myc	IFNa30	TF	ENCODE	group-lasso	TF
-0.00243809006053216	K562	c-Myc	IFNa6h	TF	ENCODE	group-lasso	TF
-0.00176225264081568	K562	c-Myc	IFNg30	TF	ENCODE	group-lasso	TF
-0.00178844550372813	K562	c-Myc	IFNg6h	TF	ENCODE	group-lasso	TF
-0.00292836354239426	K562	c-Myc		TF	ENCODE	group-lasso	TF
-0.00269598861738686	K562	c-Myc		TF	ENCODE	group-lasso	TF
0.132496598269663	NB4	c-Myc		TF	ENCODE	group-lasso	TF
-0.0325006161134682	NB4	Max		TF	ENCODE	group-lasso	TF
0.00352184123134	NB4	Pol2		TF	ENCODE	group-lasso	TF
-0.00262249702934227	K562	c-Myc		TF	ENCODE	group-lasso	TF
-0.00104105280283161	MCF-7	c-Myc	estrogen	TF	ENCODE	group-lasso	TF
-0.00131195115288492	MCF-7	c-Myc	vehicle	TF	ENCODE	group-lasso	TF
-0.0246627218162672	GM12801	CTCF		TF	ENCODE	group-lasso	TF
-0.013999774577654	NB4	CTCF		TF	ENCODE	group-lasso	TF
