# Supplementary material for: A framework for integrating directed and undirected annotations to build explanatory models of cis-eQTL data
Source: PLoS Comput Biol. 2020 Jun 9;16(6):e1007770. doi: 10.1371/journal.pcbi.1007770 (PMC7332077; doi:10.1371/journal.pcbi.1007770)
Supplement: S3 Table — Given are the mappings between the ExPecto annotations and the Roadmap tissues, as well as ENCODE cell lines. (TXT) [file pcbi.1007770.s019.txt]

V1	Cell type	Assay	Treatment	Assay type	Source	tissue	annotation_id
1	8988T	DNase		DNase	ENCODE	LIVER	8988T.DNase
2	AoSMC	DNase		DNase	ENCODE	BLOOD VESSEL	AoSMC.DNase
3	Chorion	DNase		DNase	ENCODE	FETAL MEMBRANE	Chorion.DNase
4	CLL	DNase		DNase	ENCODE	BLOOD	CLL.DNase
5	Fibrobl	DNase		DNase	ENCODE	SKIN	Fibrobl.DNase
6	FibroP	DNase		DNase	ENCODE	SKIN	FibroP.DNase
7	Gliobla	DNase		DNase	ENCODE	BRAIN	Gliobla.DNase
8	GM12891	DNase		DNase	ENCODE	BLOOD	GM12891.DNase
9	GM12892	DNase		DNase	ENCODE	BLOOD	GM12892.DNase
10	GM18507	DNase		DNase	ENCODE	BLOOD	GM18507.DNase
11	GM19238	DNase		DNase	ENCODE	BLOOD	GM19238.DNase
12	GM19239	DNase		DNase	ENCODE	BLOOD	GM19239.DNase
13	GM19240	DNase		DNase	ENCODE	BLOOD	GM19240.DNase
14	H9ES	DNase		DNase	ENCODE	EMBRYONIC STEM CELL	H9ES.DNase
15	HeLa-S3	DNase	IFNa4h	DNase	ENCODE	CERVIX	HeLa-S3.DNase.IFNa4
16	Hepatocytes	DNase		DNase	ENCODE	LIVER	Hepatocytes.DNase
17	HPDE6-E6E7	DNase		DNase	ENCODE	PANCREATIC DUCT	HPDE6-E6E7.DNase
18	HSMM_emb	DNase		DNase	ENCODE	MUSCLE	HSMM_emb.DNase
19	HTR8svn	DNase		DNase	ENCODE	BLASTULA	HTR8svn.DNase
20	Huh-7.5	DNase		DNase	ENCODE	LIVER	Huh-7.5.DNase
21	Huh-7	DNase		DNase	ENCODE	LIVER	Huh-7.DNase
22	iPS	DNase		DNase	ENCODE	INDUCED PLURIPOTENT STEM CELL	iPS.DNase
23	Ishikawa	DNase	Estradiol_100nM_1hr	DNase	ENCODE	UTERUS	Ishikawa.DNase.Estradiol_100nM_1h
24	Ishikawa	DNase	4OHTAM_20nM_72hr	DNase	ENCODE	UTERUS	Ishikawa.DNase.4OHTAM_20nM_72h
25	LNCaP	DNase	androgen	DNase	ENCODE	PROSTATE	LNCaP.DNase.androge
26	MCF-7	DNase	Hypoxia_LacAcid	DNase	ENCODE	BREAST	MCF-7.DNase.Hypoxia_LacAci
27	Medullo	DNase		DNase	ENCODE	BRAIN	Medullo.DNase
28	Melano	DNase		DNase	ENCODE	SKIN	Melano.DNase
29	Myometr	DNase		DNase	ENCODE	MYOMETRIUM	Myometr.DNase
30	Osteobl	DNase		DNase	ENCODE	BONE	Osteobl.DNase
31	PanIsletD	DNase		DNase	ENCODE	PANCREAS	PanIsletD.DNase
32	PanIslets	DNase		DNase	ENCODE	PANCREAS	PanIslets.DNase
33	pHTE	DNase		DNase	ENCODE	EPITHELIUM	pHTE.DNase
34	ProgFib	DNase		DNase	ENCODE	SKIN	ProgFib.DNase
35	RWPE1	DNase		DNase	ENCODE	PROSTATE	RWPE1.DNase
36	Stellate	DNase		DNase	ENCODE	LIVER	Stellate.DNase
37	T-47D	DNase		DNase	ENCODE	BREAST	T-47D.DNase
38	Adult_CD4_Th0	DNase		DNase	ENCODE	BLOOD	Adult_CD4_Th0.DNase
39	Urothelia	DNase		DNase	ENCODE	UROTHELIUM	Urothelia.DNase
40	Urothelia	DNase	UT189	DNase	ENCODE	UROTHELIUM	Urothelia.DNase.UT18
41	AG04449	DNase		DNase	ENCODE	SKIN	AG04449.DNase
42	AG04450	DNase		DNase	ENCODE	LUNG	AG04450.DNase
43	AG09309	DNase		DNase	ENCODE	SKIN	AG09309.DNase
44	AG09319	DNase		DNase	ENCODE	GINGIVAL	AG09319.DNase
45	AG10803	DNase		DNase	ENCODE	SKIN	AG10803.DNase
46	AoAF	DNase		DNase	ENCODE	BLOOD VESSEL	AoAF.DNase
47	BE2_C	DNase		DNase	ENCODE	BRAIN	BE2_C.DNase
48	BJ	DNase		DNase	ENCODE	SKIN	BJ.DNase
49	Caco-2	DNase		DNase	ENCODE	COLON	Caco-2.DNase
50	CD20+	DNase		DNase	ENCODE	BLOOD	CD20+.DNase
51	CD34+_Mobilized	DNase		DNase	ENCODE	BLOOD	CD34+_Mobilized.DNase
52	CMK	DNase		DNase	ENCODE	BLOOD	CMK.DNase
53	A549	DNase		DNase	ENCODE	EPITHELIUM	A549.DNase
54	GM12878	DNase		DNase	ENCODE	BLOOD	GM12878.DNase
55	H1-hESC	DNase		DNase	ENCODE	EMBRYONIC STEM CELL	H1-hESC.DNase
56	HeLa-S3	DNase		DNase	ENCODE	CERVIX	HeLa-S3.DNase
57	HepG2	DNase		DNase	ENCODE	LIVER	HepG2.DNase
58	HMEC	DNase		DNase	ENCODE	BREAST	HMEC.DNase
59	HSMMtube	DNase		DNase	ENCODE	MUSCLE	HSMMtube.DNase
60	HSMM	DNase		DNase	ENCODE	MUSCLE	HSMM.DNase
61	HUVEC	DNase		DNase	ENCODE	BLOOD VESSEL	HUVEC.DNase
62	K562	DNase		DNase	ENCODE	BLOOD	K562.DNase
63	LNCaP	DNase		DNase	ENCODE	PROSTATE	LNCaP.DNase
64	MCF-7	DNase		DNase	ENCODE	BREAST	MCF-7.DNase
65	NHEK	DNase		DNase	ENCODE	SKIN	NHEK.DNase
66	Th1	DNase		DNase	ENCODE	BLOOD	Th1.DNase
67	GM06990	DNase		DNase	ENCODE	BLOOD	GM06990.DNase
68	GM12864	DNase		DNase	ENCODE	BLOOD	GM12864.DNase
69	GM12865	DNase		DNase	ENCODE	BLOOD	GM12865.DNase
70	H7-hESC	DNase		DNase	ENCODE		H7-hESC.DNase
71	HAc	DNase		DNase	ENCODE	CEREBELLAR	HAc.DNase
72	HAEpiC	DNase		DNase	ENCODE	EPITHELIUM	HAEpiC.DNase
73	HA-h	DNase		DNase	ENCODE	BRAIN HIPPOCAMPUS	HA-h.DNase
74	HA-sp	DNase		DNase	ENCODE	SPINAL CORD	HA-sp.DNase
75	HBMEC	DNase		DNase	ENCODE	BLOOD VESSEL	HBMEC.DNase
76	HCFaa	DNase		DNase	ENCODE	HEART	HCFaa.DNase
77	HCF	DNase		DNase	ENCODE	HEART	HCF.DNase
78	HCM	DNase		DNase	ENCODE	HEART	HCM.DNase
79	HConF	DNase		DNase	ENCODE	EYE	HConF.DNase
80	HCPEpiC	DNase		DNase	ENCODE	EPITHELIUM	HCPEpiC.DNase
81	HCT-116	DNase		DNase	ENCODE	COLON	HCT-116.DNase
82	HEEpiC	DNase		DNase	ENCODE	EPITHELIUM	HEEpiC.DNase
83	HFF-Myc	DNase		DNase	ENCODE	FORESKIN	HFF-Myc.DNase
84	HFF	DNase		DNase	ENCODE	FORESKIN	HFF.DNase
85	HGF	DNase		DNase	ENCODE	GINGIVA	HGF.DNase
86	HIPEpiC	DNase		DNase	ENCODE	EPITHELIUM	HIPEpiC.DNase
87	HL-60	DNase		DNase	ENCODE	BLOOD	HL-60.DNase
88	HMF	DNase		DNase	ENCODE	MAMMARY	HMF.DNase
89	HMVEC-dAd	DNase		DNase	ENCODE	BLOOD VESSEL	HMVEC-dAd.DNase
90	HMVEC-dBl-Ad	DNase		DNase	ENCODE	BLOOD VESSEL	HMVEC-dBl-Ad.DNase
91	HMVEC-dBl-Neo	DNase		DNase	ENCODE	BLOOD VESSEL	HMVEC-dBl-Neo.DNase
92	HMVEC-dLy-Ad	DNase		DNase	ENCODE	BLOOD VESSEL	HMVEC-dLy-Ad.DNase
93	HMVEC-dLy-Neo	DNase		DNase	ENCODE	BLOOD VESSEL	HMVEC-dLy-Neo.DNase
94	HMVEC-dNeo	DNase		DNase	ENCODE	BLOOD VESSEL	HMVEC-dNeo.DNase
95	HMVEC-LBl	DNase		DNase	ENCODE	BLOOD VESSEL	HMVEC-LBl.DNase
96	HMVEC-LLy	DNase		DNase	ENCODE	BLOOD VESSEL	HMVEC-LLy.DNase
97	HNPCEpiC	DNase		DNase	ENCODE	EPITHELIUM	HNPCEpiC.DNase
98	HPAEC	DNase		DNase	ENCODE	BLOOD VESSEL	HPAEC.DNase
99	HPAF	DNase		DNase	ENCODE	BLOOD VESSEL	HPAF.DNase
100	HPdLF	DNase		DNase	ENCODE	EPITHELIUM	HPdLF.DNase
101	HPF	DNase		DNase	ENCODE	LUNG	HPF.DNase
102	HRCEpiC	DNase		DNase	ENCODE	EPITHELIUM	HRCEpiC.DNase
103	HRE	DNase		DNase	ENCODE	EPITHELIUM	HRE.DNase
104	HRGEC	DNase		DNase	ENCODE	KIDNEY	HRGEC.DNase
105	HRPEpiC	DNase		DNase	ENCODE	EPITHELIUM	HRPEpiC.DNase
106	HVMF	DNase		DNase	ENCODE	CONNECTIVE	HVMF.DNase
107	Jurkat	DNase		DNase	ENCODE	BLOOD	Jurkat.DNase
108	Monocytes-CD14+_RO01746	DNase		DNase	ENCODE	MONOCYTES	Monocytes-CD14+_RO01746.DNase
109	NB4	DNase		DNase	ENCODE	BLOOD	NB4.DNase
110	NH-A	DNase		DNase	ENCODE	BRAIN	NH-A.DNase
111	NHDF-Ad	DNase		DNase	ENCODE	SKIN	NHDF-Ad.DNase
112	NHDF-neo	DNase		DNase	ENCODE	SKIN	NHDF-neo.DNase
113	NHLF	DNase		DNase	ENCODE	LUNG	NHLF.DNase
114	NT2-D1	DNase		DNase	ENCODE	TESTIS	NT2-D1.DNase
115	PANC-1	DNase		DNase	ENCODE	PANCREAS	PANC-1.DNase
116	PrEC	DNase		DNase	ENCODE	PROSTATE	PrEC.DNase
117	RPTEC	DNase		DNase	ENCODE	EPITHELIUM	RPTEC.DNase
118	SAEC	DNase		DNase	ENCODE	EPITHELIUM	SAEC.DNase
119	SKMC	DNase		DNase	ENCODE	MUSCLE	SKMC.DNase
120	SK-N-MC	DNase		DNase	ENCODE	BRAIN	SK-N-MC.DNase
121	SK-N-SH_RA	DNase		DNase	ENCODE	BRAIN	SK-N-SH_RA.DNase
122	Th2	DNase		DNase	ENCODE	BLOOD	Th2.DNase
123	WERI-Rb-1	DNase		DNase	ENCODE	EYE	WERI-Rb-1.DNase
124	WI-38	DNase	4OHTAM_20nM_72hr	DNase	ENCODE	EMBRYONIC LUNG	WI-38.DNase.4OHTAM_20nM_72h
125	WI-38	DNase		DNase	ENCODE	EMBRYONIC LUNG	WI-38.DNase
126	Dnd41	CTCF		TF	ENCODE	BLOOD	Dnd41.CTCF
127	Dnd41	EZH2		TF	ENCODE	BLOOD	Dnd41.EZH2
128	GM12878	CTCF		TF	ENCODE	BLOOD	GM12878.CTCF
129	GM12878	EZH2		TF	ENCODE	BLOOD	GM12878.EZH2
130	H1-hESC	CHD1		TF	ENCODE	EMBRYONIC STEM CELL	H1-hESC.CHD1
131	H1-hESC	CTCF		TF	ENCODE	EMBRYONIC STEM CELL	H1-hESC.CTCF
132	H1-hESC	EZH2		TF	ENCODE	EMBRYONIC STEM CELL	H1-hESC.EZH2
133	H1-hESC	JARID1A		TF	ENCODE	EMBRYONIC STEM CELL	H1-hESC.JARID1A
134	H1-hESC	RBBP5		TF	ENCODE	EMBRYONIC STEM CELL	H1-hESC.RBBP5
135	HeLa-S3	CTCF		TF	ENCODE	CERVIX	HeLa-S3.CTCF
136	HeLa-S3	EZH2		TF	ENCODE	CERVIX	HeLa-S3.EZH2
137	HeLa-S3	Pol2(b)		TF	ENCODE	CERVIX	HeLa-S3.Pol2(b)
138	HepG2	CTCF		TF	ENCODE	LIVER	HepG2.CTCF
139	HepG2	EZH2		TF	ENCODE	LIVER	HepG2.EZH2
140	HMEC	CTCF		TF	ENCODE	BREAST	HMEC.CTCF
141	HMEC	EZH2		TF	ENCODE	BREAST	HMEC.EZH2
142	HSMM	CTCF		TF	ENCODE	MUSCLE	HSMM.CTCF
143	HSMM	EZH2		TF	ENCODE	MUSCLE	HSMM.EZH2
144	HSMMtube	CTCF		TF	ENCODE	MUSCLE	HSMMtube.CTCF
145	HSMMtube	EZH2		TF	ENCODE	MUSCLE	HSMMtube.EZH2
146	HUVEC	CTCF		TF	ENCODE	BLOOD VESSEL	HUVEC.CTCF
147	HUVEC	EZH2		TF	ENCODE	BLOOD VESSEL	HUVEC.EZH2
148	HUVEC	Pol2(b)		TF	ENCODE	BLOOD VESSEL	HUVEC.Pol2(b)
149	K562	CHD1		TF	ENCODE	BLOOD	K562.CHD1
150	K562	CTCF		TF	ENCODE	BLOOD	K562.CTCF
151	K562	EZH2		TF	ENCODE	BLOOD	K562.EZH2
152	K562	HDAC1		TF	ENCODE	BLOOD	K562.HDAC1
153	K562	HDAC2		TF	ENCODE	BLOOD	K562.HDAC2
154	K562	HDAC6		TF	ENCODE	BLOOD	K562.HDAC6
155	K562	p300		TF	ENCODE	BLOOD	K562.p300
156	K562	PHF8		TF	ENCODE	BLOOD	K562.PHF8
157	K562	PLU1		TF	ENCODE	BLOOD	K562.PLU1
158	K562	Pol2(b)		TF	ENCODE	BLOOD	K562.Pol2(b)
159	K562	RBBP5		TF	ENCODE	BLOOD	K562.RBBP5
160	K562	SAP30		TF	ENCODE	BLOOD	K562.SAP30
161	NH-A	CTCF		TF	ENCODE	BRAIN	NH-A.CTCF
162	NH-A	EZH2		TF	ENCODE	BRAIN	NH-A.EZH2
163	NHDF-Ad	CTCF		TF	ENCODE	SKIN	NHDF-Ad.CTCF
164	NHDF-Ad	EZH2		TF	ENCODE	SKIN	NHDF-Ad.EZH2
165	NHEK	CTCF		TF	ENCODE	SKIN	NHEK.CTCF
166	NHEK	EZH2		TF	ENCODE	SKIN	NHEK.EZH2
167	NHEK	Pol2(b)		TF	ENCODE	SKIN	NHEK.Pol2(b)
168	NHLF	CTCF		TF	ENCODE	LUNG	NHLF.CTCF
169	NHLF	EZH2		TF	ENCODE	LUNG	NHLF.EZH2
170	Osteobl	CTCF		TF	ENCODE	BONE	Osteobl.CTCF
171	A549	ATF3	EtOH_0.02pct	TF	ENCODE	EPITHELIUM	A549.ATF3.EtOH_0.02pc
172	A549	BCL3	EtOH_0.02pct	TF	ENCODE	EPITHELIUM	A549.BCL3.EtOH_0.02pc
173	A549	CREB1	DEX_100nM	TF	ENCODE	EPITHELIUM	A549.CREB1.DEX_100n
174	A549	CTCF	DEX_100nM	TF	ENCODE	EPITHELIUM	A549.CTCF.DEX_100n
175	A549	CTCF	EtOH_0.02pct	TF	ENCODE	EPITHELIUM	A549.CTCF.EtOH_0.02pc
176	A549	ELF1	EtOH_0.02pct	TF	ENCODE	EPITHELIUM	A549.ELF1.EtOH_0.02pc
177	A549	ETS1	EtOH_0.02pct	TF	ENCODE	EPITHELIUM	A549.ETS1.EtOH_0.02pc
178	A549	FOSL2	EtOH_0.02pct	TF	ENCODE	EPITHELIUM	A549.FOSL2.EtOH_0.02pc
179	A549	FOXA1	DEX_100nM	TF	ENCODE	EPITHELIUM	A549.FOXA1.DEX_100n
180	A549	GABP	EtOH_0.02pct	TF	ENCODE	EPITHELIUM	A549.GABP.EtOH_0.02pc
181	A549	GR	DEX_500pM	TF	ENCODE	EPITHELIUM	A549.GR.DEX_500p
182	A549	GR	DEX_50nM	TF	ENCODE	EPITHELIUM	A549.GR.DEX_50n
183	A549	GR	DEX_5nM	TF	ENCODE	EPITHELIUM	A549.GR.DEX_5n
184	A549	GR	DEX_100nM	TF	ENCODE	EPITHELIUM	A549.GR.DEX_100n
185	A549	NRSF	EtOH_0.02pct	TF	ENCODE	EPITHELIUM	A549.NRSF.EtOH_0.02pc
186	A549	p300	EtOH_0.02pct	TF	ENCODE	EPITHELIUM	A549.p300.EtOH_0.02pc
187	A549	Pol2	DEX_100nM	TF	ENCODE	EPITHELIUM	A549.Pol2.DEX_100n
188	A549	Pol2	EtOH_0.02pct	TF	ENCODE	EPITHELIUM	A549.Pol2.EtOH_0.02pc
189	A549	Sin3Ak-20	EtOH_0.02pct	TF	ENCODE	EPITHELIUM	A549.Sin3Ak-20.EtOH_0.02pc
190	A549	SIX5	EtOH_0.02pct	TF	ENCODE	EPITHELIUM	A549.SIX5.EtOH_0.02pc
191	A549	TAF1	EtOH_0.02pct	TF	ENCODE	EPITHELIUM	A549.TAF1.EtOH_0.02pc
192	A549	TCF12	EtOH_0.02pct	TF	ENCODE	EPITHELIUM	A549.TCF12.EtOH_0.02pc
193	A549	USF-1	DEX_100nM	TF	ENCODE	EPITHELIUM	A549.USF-1.DEX_100n
194	A549	USF-1	EtOH_0.02pct	TF	ENCODE	EPITHELIUM	A549.USF-1.EtOH_0.02pc
195	A549	USF-1	EtOH_0.02pct	TF	ENCODE	EPITHELIUM	A549.USF-1.EtOH_0.02pc
196	A549	YY1	EtOH_0.02pct	TF	ENCODE	EPITHELIUM	A549.YY1.EtOH_0.02pc
197	A549	ZBTB33	EtOH_0.02pct	TF	ENCODE	EPITHELIUM	A549.ZBTB33.EtOH_0.02pc
198	ECC-1	CTCF	DMSO_0.02pct	TF	ENCODE	LUMINAL EPITHELIUM	ECC-1.CTCF.DMSO_0.02pc
199	ECC-1	ERalpha	BPA_100nM	TF	ENCODE	LUMINAL EPITHELIUM	ECC-1.ERalpha.BPA_100n
200	ECC-1	ERalpha	Estradiol_10nM	TF	ENCODE	LUMINAL EPITHELIUM	ECC-1.ERalpha.Estradiol_10n
201	ECC-1	ERalpha	Genistein_100nM	TF	ENCODE	LUMINAL EPITHELIUM	ECC-1.ERalpha.Genistein_100n
202	ECC-1	FOXA1	DMSO_0.02pct	TF	ENCODE	LUMINAL EPITHELIUM	ECC-1.FOXA1.DMSO_0.02pc
203	ECC-1	GR	DEX_100nM	TF	ENCODE	LUMINAL EPITHELIUM	ECC-1.GR.DEX_100n
204	ECC-1	Pol2	DMSO_0.02pct	TF	ENCODE	LUMINAL EPITHELIUM	ECC-1.Pol2.DMSO_0.02pc
205	GM12878	ATF2		TF	ENCODE	BLOOD	GM12878.ATF2
206	GM12878	ATF3		TF	ENCODE	BLOOD	GM12878.ATF3
207	GM12878	BATF		TF	ENCODE	BLOOD	GM12878.BATF
208	GM12878	BCL11A		TF	ENCODE	BLOOD	GM12878.BCL11A
209	GM12878	BCL3		TF	ENCODE	BLOOD	GM12878.BCL3
210	GM12878	BCLAF1		TF	ENCODE	BLOOD	GM12878.BCLAF1
211	GM12878	CEBPB		TF	ENCODE	BLOOD	GM12878.CEBPB
212	GM12878	EBF1		TF	ENCODE	BLOOD	GM12878.EBF1
213	GM12878	Egr-1		TF	ENCODE	BLOOD	GM12878.Egr-1
214	GM12878	ELF1		TF	ENCODE	BLOOD	GM12878.ELF1
215	GM12878	ETS1		TF	ENCODE	BLOOD	GM12878.ETS1
216	GM12878	FOXM1		TF	ENCODE	BLOOD	GM12878.FOXM1
217	GM12878	GABP		TF	ENCODE	BLOOD	GM12878.GABP
218	GM12878	IRF4		TF	ENCODE	BLOOD	GM12878.IRF4
219	GM12878	MEF2A		TF	ENCODE	BLOOD	GM12878.MEF2A
220	GM12878	MEF2C		TF	ENCODE	BLOOD	GM12878.MEF2C
221	GM12878	MTA3		TF	ENCODE	BLOOD	GM12878.MTA3
222	GM12878	NFATC1		TF	ENCODE	BLOOD	GM12878.NFATC1
223	GM12878	NFIC		TF	ENCODE	BLOOD	GM12878.NFIC
224	GM12878	NRSF		TF	ENCODE	BLOOD	GM12878.NRSF
225	GM12878	p300		TF	ENCODE	BLOOD	GM12878.p300
226	GM12878	PAX5-C20		TF	ENCODE	BLOOD	GM12878.PAX5-C20
227	GM12878	PAX5-N19		TF	ENCODE	BLOOD	GM12878.PAX5-N19
228	GM12878	Pbx3		TF	ENCODE	BLOOD	GM12878.Pbx3
229	GM12878	PML		TF	ENCODE	BLOOD	GM12878.PML
230	GM12878	Pol2-4H8		TF	ENCODE	BLOOD	GM12878.Pol2-4H8
231	GM12878	Pol2		TF	ENCODE	BLOOD	GM12878.Pol2
232	GM12878	POU2F2		TF	ENCODE	BLOOD	GM12878.POU2F2
233	GM12878	PU.1		TF	ENCODE	BLOOD	GM12878.PU.1
234	GM12878	Rad21		TF	ENCODE	BLOOD	GM12878.Rad21
235	GM12878	RUNX3		TF	ENCODE	BLOOD	GM12878.RUNX3
236	GM12878	RXRA		TF	ENCODE	BLOOD	GM12878.RXRA
237	GM12878	SIX5		TF	ENCODE	BLOOD	GM12878.SIX5
238	GM12878	SP1		TF	ENCODE	BLOOD	GM12878.SP1
239	GM12878	SRF		TF	ENCODE	BLOOD	GM12878.SRF
240	GM12878	STAT5A		TF	ENCODE	BLOOD	GM12878.STAT5A
241	GM12878	TAF1		TF	ENCODE	BLOOD	GM12878.TAF1
242	GM12878	TCF12		TF	ENCODE	BLOOD	GM12878.TCF12
243	GM12878	TCF3		TF	ENCODE	BLOOD	GM12878.TCF3
244	GM12878	USF-1		TF	ENCODE	BLOOD	GM12878.USF-1
245	GM12878	YY1		TF	ENCODE	BLOOD	GM12878.YY1
246	GM12878	ZBTB33		TF	ENCODE	BLOOD	GM12878.ZBTB33
247	GM12878	ZEB1		TF	ENCODE	BLOOD	GM12878.ZEB1
248	GM12891	PAX5-C20		TF	ENCODE	BLOOD	GM12891.PAX5-C20
249	GM12891	Pol2-4H8		TF	ENCODE	BLOOD	GM12891.Pol2-4H8
250	GM12891	Pol2		TF	ENCODE	BLOOD	GM12891.Pol2
251	GM12891	POU2F2		TF	ENCODE	BLOOD	GM12891.POU2F2
252	GM12891	PU.1		TF	ENCODE	BLOOD	GM12891.PU.1
253	GM12891	TAF1		TF	ENCODE	BLOOD	GM12891.TAF1
254	GM12891	YY1		TF	ENCODE	BLOOD	GM12891.YY1
255	GM12892	PAX5-C20		TF	ENCODE	BLOOD	GM12892.PAX5-C20
256	GM12892	Pol2-4H8		TF	ENCODE	BLOOD	GM12892.Pol2-4H8
257	GM12892	Pol2		TF	ENCODE	BLOOD	GM12892.Pol2
258	GM12892	TAF1		TF	ENCODE	BLOOD	GM12892.TAF1
259	GM12892	YY1		TF	ENCODE	BLOOD	GM12892.YY1
260	H1-hESC	ATF2		TF	ENCODE	EMBRYONIC STEM CELL	H1-hESC.ATF2
261	H1-hESC	ATF3		TF	ENCODE	EMBRYONIC STEM CELL	H1-hESC.ATF3
262	H1-hESC	BCL11A		TF	ENCODE	EMBRYONIC STEM CELL	H1-hESC.BCL11A
263	H1-hESC	CTCF		TF	ENCODE	EMBRYONIC STEM CELL	H1-hESC.CTCF
264	H1-hESC	Egr-1		TF	ENCODE	EMBRYONIC STEM CELL	H1-hESC.Egr-1
265	H1-hESC	FOSL1		TF	ENCODE	EMBRYONIC STEM CELL	H1-hESC.FOSL1
266	H1-hESC	GABP		TF	ENCODE	EMBRYONIC STEM CELL	H1-hESC.GABP
267	H1-hESC	HDAC2		TF	ENCODE	EMBRYONIC STEM CELL	H1-hESC.HDAC2
268	H1-hESC	JunD		TF	ENCODE	EMBRYONIC STEM CELL	H1-hESC.JunD
269	H1-hESC	NANOG		TF	ENCODE	EMBRYONIC STEM CELL	H1-hESC.NANOG
270	H1-hESC	NRSF		TF	ENCODE	EMBRYONIC STEM CELL	H1-hESC.NRSF
271	H1-hESC	p300		TF	ENCODE	EMBRYONIC STEM CELL	H1-hESC.p300
272	H1-hESC	Pol2-4H8		TF	ENCODE	EMBRYONIC STEM CELL	H1-hESC.Pol2-4H8
273	H1-hESC	Pol2		TF	ENCODE	EMBRYONIC STEM CELL	H1-hESC.Pol2
274	H1-hESC	POU5F1		TF	ENCODE	EMBRYONIC STEM CELL	H1-hESC.POU5F1
275	H1-hESC	Rad21		TF	ENCODE	EMBRYONIC STEM CELL	H1-hESC.Rad21
276	H1-hESC	RXRA		TF	ENCODE	EMBRYONIC STEM CELL	H1-hESC.RXRA
277	H1-hESC	Sin3Ak-20		TF	ENCODE	EMBRYONIC STEM CELL	H1-hESC.Sin3Ak-20
278	H1-hESC	SIX5		TF	ENCODE	EMBRYONIC STEM CELL	H1-hESC.SIX5
279	H1-hESC	SP1		TF	ENCODE	EMBRYONIC STEM CELL	H1-hESC.SP1
280	H1-hESC	SP2		TF	ENCODE	EMBRYONIC STEM CELL	H1-hESC.SP2
281	H1-hESC	SP4		TF	ENCODE	EMBRYONIC STEM CELL	H1-hESC.SP4
282	H1-hESC	SRF		TF	ENCODE	EMBRYONIC STEM CELL	H1-hESC.SRF
283	H1-hESC	TAF1		TF	ENCODE	EMBRYONIC STEM CELL	H1-hESC.TAF1
284	H1-hESC	TAF7		TF	ENCODE	EMBRYONIC STEM CELL	H1-hESC.TAF7
285	H1-hESC	TCF12		TF	ENCODE	EMBRYONIC STEM CELL	H1-hESC.TCF12
286	H1-hESC	TEAD4		TF	ENCODE	EMBRYONIC STEM CELL	H1-hESC.TEAD4
287	H1-hESC	USF-1		TF	ENCODE	EMBRYONIC STEM CELL	H1-hESC.USF-1
288	H1-hESC	YY1		TF	ENCODE	EMBRYONIC STEM CELL	H1-hESC.YY1
289	HCT-116	Pol2-4H8		TF	ENCODE	COLON	HCT-116.Pol2-4H8
290	HCT-116	YY1		TF	ENCODE	COLON	HCT-116.YY1
291	HCT-116	ZBTB33		TF	ENCODE	COLON	HCT-116.ZBTB33
292	HeLa-S3	GABP		TF	ENCODE	CERVIX	HeLa-S3.GABP
293	HeLa-S3	NRSF		TF	ENCODE	CERVIX	HeLa-S3.NRSF
294	HeLa-S3	Pol2		TF	ENCODE	CERVIX	HeLa-S3.Pol2
295	HeLa-S3	TAF1		TF	ENCODE	CERVIX	HeLa-S3.TAF1
296	HepG2	ATF3		TF	ENCODE	LIVER	HepG2.ATF3
297	HepG2	BHLHE40		TF	ENCODE	LIVER	HepG2.BHLHE40
298	HepG2	CEBPB		TF	ENCODE	LIVER	HepG2.CEBPB
299	HepG2	CEBPD		TF	ENCODE	LIVER	HepG2.CEBPD
300	HepG2	CTCF		TF	ENCODE	LIVER	HepG2.CTCF
301	HepG2	ELF1		TF	ENCODE	LIVER	HepG2.ELF1
302	HepG2	FOSL2		TF	ENCODE	LIVER	HepG2.FOSL2
303	HepG2	FOXA1		TF	ENCODE	LIVER	HepG2.FOXA1
304	HepG2	FOXA1		TF	ENCODE	LIVER	HepG2.FOXA1
305	HepG2	FOXA2		TF	ENCODE	LIVER	HepG2.FOXA2
306	HepG2	GABP		TF	ENCODE	LIVER	HepG2.GABP
307	HepG2	HDAC2		TF	ENCODE	LIVER	HepG2.HDAC2
308	HepG2	HNF4A		TF	ENCODE	LIVER	HepG2.HNF4A
309	HepG2	HNF4G		TF	ENCODE	LIVER	HepG2.HNF4G
310	HepG2	JunD		TF	ENCODE	LIVER	HepG2.JunD
311	HepG2	MBD4		TF	ENCODE	LIVER	HepG2.MBD4
312	HepG2	MYBL2		TF	ENCODE	LIVER	HepG2.MYBL2
313	HepG2	NFIC		TF	ENCODE	LIVER	HepG2.NFIC
314	HepG2	NRSF		TF	ENCODE	LIVER	HepG2.NRSF
315	HepG2	NRSF		TF	ENCODE	LIVER	HepG2.NRSF
316	HepG2	p300		TF	ENCODE	LIVER	HepG2.p300
317	HepG2	Pol2-4H8		TF	ENCODE	LIVER	HepG2.Pol2-4H8
318	HepG2	Pol2		TF	ENCODE	LIVER	HepG2.Pol2
319	HepG2	Rad21		TF	ENCODE	LIVER	HepG2.Rad21
320	HepG2	RXRA		TF	ENCODE	LIVER	HepG2.RXRA
321	HepG2	Sin3Ak-20		TF	ENCODE	LIVER	HepG2.Sin3Ak-20
322	HepG2	SP1		TF	ENCODE	LIVER	HepG2.SP1
323	HepG2	SP2		TF	ENCODE	LIVER	HepG2.SP2
324	HepG2	SRF		TF	ENCODE	LIVER	HepG2.SRF
325	HepG2	TAF1		TF	ENCODE	LIVER	HepG2.TAF1
326	HepG2	TCF12		TF	ENCODE	LIVER	HepG2.TCF12
327	HepG2	TEAD4		TF	ENCODE	LIVER	HepG2.TEAD4
328	HepG2	USF-1		TF	ENCODE	LIVER	HepG2.USF-1
329	HepG2	YY1		TF	ENCODE	LIVER	HepG2.YY1
330	HepG2	ZBTB33		TF	ENCODE	LIVER	HepG2.ZBTB33
331	HepG2	ZBTB7A		TF	ENCODE	LIVER	HepG2.ZBTB7A
332	HUVEC	Pol2-4H8		TF	ENCODE	BLOOD VESSEL	HUVEC.Pol2-4H8
333	HUVEC	Pol2		TF	ENCODE	BLOOD VESSEL	HUVEC.Pol2
334	K562	ATF3		TF	ENCODE	BLOOD	K562.ATF3
335	K562	BCL3		TF	ENCODE	BLOOD	K562.BCL3
336	K562	BCLAF1		TF	ENCODE	BLOOD	K562.BCLAF1
337	K562	CBX3		TF	ENCODE	BLOOD	K562.CBX3
338	K562	CEBPB		TF	ENCODE	BLOOD	K562.CEBPB
339	K562	CTCF		TF	ENCODE	BLOOD	K562.CTCF
340	K562	CTCFL		TF	ENCODE	BLOOD	K562.CTCFL
341	K562	E2F6		TF	ENCODE	BLOOD	K562.E2F6
342	K562	Egr-1		TF	ENCODE	BLOOD	K562.Egr-1
343	K562	ELF1		TF	ENCODE	BLOOD	K562.ELF1
344	K562	ETS1		TF	ENCODE	BLOOD	K562.ETS1
345	K562	FOSL1		TF	ENCODE	BLOOD	K562.FOSL1
346	K562	GABP		TF	ENCODE	BLOOD	K562.GABP
347	K562	GATA2		TF	ENCODE	BLOOD	K562.GATA2
348	K562	HDAC2		TF	ENCODE	BLOOD	K562.HDAC2
349	K562	Max		TF	ENCODE	BLOOD	K562.Max
350	K562	MEF2A		TF	ENCODE	BLOOD	K562.MEF2A
351	K562	NR2F2		TF	ENCODE	BLOOD	K562.NR2F2
352	K562	NRSF		TF	ENCODE	BLOOD	K562.NRSF
353	K562	PML		TF	ENCODE	BLOOD	K562.PML
354	K562	Pol2-4H8		TF	ENCODE	BLOOD	K562.Pol2-4H8
355	K562	Pol2		TF	ENCODE	BLOOD	K562.Pol2
356	K562	PU.1		TF	ENCODE	BLOOD	K562.PU.1
357	K562	Rad21		TF	ENCODE	BLOOD	K562.Rad21
358	K562	Sin3Ak-20		TF	ENCODE	BLOOD	K562.Sin3Ak-20
359	K562	SIX5		TF	ENCODE	BLOOD	K562.SIX5
360	K562	SP1		TF	ENCODE	BLOOD	K562.SP1
361	K562	SP2		TF	ENCODE	BLOOD	K562.SP2
362	K562	SRF		TF	ENCODE	BLOOD	K562.SRF
363	K562	STAT5A		TF	ENCODE	BLOOD	K562.STAT5A
364	K562	TAF1		TF	ENCODE	BLOOD	K562.TAF1
365	K562	TAF7		TF	ENCODE	BLOOD	K562.TAF7
366	K562	TEAD4		TF	ENCODE	BLOOD	K562.TEAD4
367	K562	THAP1		TF	ENCODE	BLOOD	K562.THAP1
368	K562	TRIM28		TF	ENCODE	BLOOD	K562.TRIM28
369	K562	USF-1		TF	ENCODE	BLOOD	K562.USF-1
370	K562	YY1		TF	ENCODE	BLOOD	K562.YY1
371	K562	YY1		TF	ENCODE	BLOOD	K562.YY1
372	K562	ZBTB33		TF	ENCODE	BLOOD	K562.ZBTB33
373	K562	ZBTB7A		TF	ENCODE	BLOOD	K562.ZBTB7A
374	PANC-1	NRSF		TF	ENCODE	PANCREAS	PANC-1.NRSF
375	PANC-1	Pol2-4H8		TF	ENCODE	PANCREAS	PANC-1.Pol2-4H8
376	PANC-1	Sin3Ak-20		TF	ENCODE	PANCREAS	PANC-1.Sin3Ak-20
377	PFSK-1	FOXP2		TF	ENCODE	BRAIN	PFSK-1.FOXP2
378	PFSK-1	NRSF		TF	ENCODE	BRAIN	PFSK-1.NRSF
379	PFSK-1	Sin3Ak-20		TF	ENCODE	BRAIN	PFSK-1.Sin3Ak-20
380	PFSK-1	TAF1		TF	ENCODE	BRAIN	PFSK-1.TAF1
381	SK-N-MC	FOXP2		TF	ENCODE	BRAIN	SK-N-MC.FOXP2
382	SK-N-MC	Pol2-4H8		TF	ENCODE	BRAIN	SK-N-MC.Pol2-4H8
383	SK-N-SH	NRSF		TF	ENCODE	BRAIN	SK-N-SH.NRSF
384	SK-N-SH	NRSF		TF	ENCODE	BRAIN	SK-N-SH.NRSF
385	SK-N-SH	Pol2-4H8		TF	ENCODE	BRAIN	SK-N-SH.Pol2-4H8
386	SK-N-SH_RA	CTCF		TF	ENCODE	BRAIN	SK-N-SH_RA.CTCF
387	SK-N-SH_RA	p300		TF	ENCODE	BRAIN	SK-N-SH_RA.p300
388	SK-N-SH_RA	Rad21		TF	ENCODE	BRAIN	SK-N-SH_RA.Rad21
389	SK-N-SH_RA	USF1		TF	ENCODE	BRAIN	SK-N-SH_RA.USF1
390	SK-N-SH_RA	YY1		TF	ENCODE	BRAIN	SK-N-SH_RA.YY1
391	SK-N-SH	Sin3Ak-20		TF	ENCODE	BRAIN	SK-N-SH.Sin3Ak-20
392	SK-N-SH	TAF1		TF	ENCODE	BRAIN	SK-N-SH.TAF1
393	T-47D	CTCF	DMSO_0.02pct	TF	ENCODE	BREAST	T-47D.CTCF.DMSO_0.02pc
394	T-47D	ERalpha	BPA_100nM	TF	ENCODE	BREAST	T-47D.ERalpha.BPA_100n
395	T-47D	ERalpha	Genistein_100nM	TF	ENCODE	BREAST	T-47D.ERalpha.Genistein_100n
396	T-47D	ERalpha	Estradiol_10nM	TF	ENCODE	BREAST	T-47D.ERalpha.Estradiol_10n
397	T-47D	FOXA1	DMSO_0.02pct	TF	ENCODE	BREAST	T-47D.FOXA1.DMSO_0.02pc
398	T-47D	GATA3	DMSO_0.02pct	TF	ENCODE	BREAST	T-47D.GATA3.DMSO_0.02pc
399	T-47D	p300	DMSO_0.02pct	TF	ENCODE	BREAST	T-47D.p300.DMSO_0.02pc
400	U87	NRSF		TF	ENCODE	BRAIN	U87.NRSF
401	U87	Pol2-4H8		TF	ENCODE	BRAIN	U87.Pol2-4H8
402	A549	BHLHE40		TF	ENCODE	EPITHELIUM	A549.BHLHE40
403	A549	CEBPB		TF	ENCODE	EPITHELIUM	A549.CEBPB
404	A549	Max		TF	ENCODE	EPITHELIUM	A549.Max
405	A549	Pol2(phosphoS2)		TF	ENCODE	EPITHELIUM	A549.Pol2(phosphoS2)
406	A549	Rad21		TF	ENCODE	EPITHELIUM	A549.Rad21
407	GM08714	ZNF274		TF	ENCODE	BLOOD	GM08714.ZNF274
408	GM10847	NFKB	TNFa	TF	ENCODE	BLOOD	GM10847.NFKB.TNF
409	GM10847	Pol2		TF	ENCODE	BLOOD	GM10847.Pol2
410	GM12878	BHLHE40		TF	ENCODE	BLOOD	GM12878.BHLHE40
411	GM12878	BRCA1		TF	ENCODE	BLOOD	GM12878.BRCA1
412	GM12878	c-Fos		TF	ENCODE	BLOOD	GM12878.c-Fos
413	GM12878	CHD1		TF	ENCODE	BLOOD	GM12878.CHD1
414	GM12878	CHD2		TF	ENCODE	BLOOD	GM12878.CHD2
415	GM12878	COREST		TF	ENCODE	BLOOD	GM12878.COREST
416	GM12878	CTCF		TF	ENCODE	BLOOD	GM12878.CTCF
417	GM12878	E2F4		TF	ENCODE	BLOOD	GM12878.E2F4
418	GM12878	EBF1		TF	ENCODE	BLOOD	GM12878.EBF1
419	GM12878	ELK1		TF	ENCODE	BLOOD	GM12878.ELK1
420	GM12878	IKZF1		TF	ENCODE	BLOOD	GM12878.IKZF1
421	GM12878	JunD		TF	ENCODE	BLOOD	GM12878.JunD
422	GM12878	Max		TF	ENCODE	BLOOD	GM12878.Max
423	GM12878	MAZ		TF	ENCODE	BLOOD	GM12878.MAZ
424	GM12878	Mxi1		TF	ENCODE	BLOOD	GM12878.Mxi1
425	GM12878	NF-E2		TF	ENCODE	BLOOD	GM12878.NF-E2
426	GM12878	NFKB	TNFa	TF	ENCODE	BLOOD	GM12878.NFKB.TNF
427	GM12878	NF-YA		TF	ENCODE	BLOOD	GM12878.NF-YA
428	GM12878	NF-YB		TF	ENCODE	BLOOD	GM12878.NF-YB
429	GM12878	Nrf1		TF	ENCODE	BLOOD	GM12878.Nrf1
430	GM12878	p300		TF	ENCODE	BLOOD	GM12878.p300
431	GM12878	p300		TF	ENCODE	BLOOD	GM12878.p300
432	GM12878	Pol2		TF	ENCODE	BLOOD	GM12878.Pol2
433	GM12878	Pol2(phosphoS2)		TF	ENCODE	BLOOD	GM12878.Pol2(phosphoS2)
434	GM12878	Pol2		TF	ENCODE	BLOOD	GM12878.Pol2
435	GM12878	Pol3		TF	ENCODE	BLOOD	GM12878.Pol3
436	GM12878	Rad21		TF	ENCODE	BLOOD	GM12878.Rad21
437	GM12878	RFX5		TF	ENCODE	BLOOD	GM12878.RFX5
438	GM12878	SIN3A		TF	ENCODE	BLOOD	GM12878.SIN3A
439	GM12878	SMC3		TF	ENCODE	BLOOD	GM12878.SMC3
440	GM12878	STAT1		TF	ENCODE	BLOOD	GM12878.STAT1
441	GM12878	STAT3		TF	ENCODE	BLOOD	GM12878.STAT3
442	GM12878	TBLR1		TF	ENCODE	BLOOD	GM12878.TBLR1
443	GM12878	TBP		TF	ENCODE	BLOOD	GM12878.TBP
444	GM12878	TR4		TF	ENCODE	BLOOD	GM12878.TR4
445	GM12878	USF2		TF	ENCODE	BLOOD	GM12878.USF2
446	GM12878	WHIP		TF	ENCODE	BLOOD	GM12878.WHIP
447	GM12878	YY1		TF	ENCODE	BLOOD	GM12878.YY1
448	GM12878	Znf143		TF	ENCODE	BLOOD	GM12878.Znf143
449	GM12878	ZNF274		TF	ENCODE	BLOOD	GM12878.ZNF274
450	GM12878	ZZZ3		TF	ENCODE	BLOOD	GM12878.ZZZ3
451	GM12891	NFKB	TNFa	TF	ENCODE	BLOOD	GM12891.NFKB.TNF
452	GM12891	Pol2		TF	ENCODE	BLOOD	GM12891.Pol2
453	GM12892	NFKB	TNFa	TF	ENCODE	BLOOD	GM12892.NFKB.TNF
454	GM12892	Pol2		TF	ENCODE	BLOOD	GM12892.Pol2
455	GM15510	NFKB	TNFa	TF	ENCODE	BLOOD	GM15510.NFKB.TNF
456	GM15510	Pol2		TF	ENCODE	BLOOD	GM15510.Pol2
457	GM18505	NFKB	TNFa	TF	ENCODE	BLOOD	GM18505.NFKB.TNF
458	GM18505	Pol2		TF	ENCODE	BLOOD	GM18505.Pol2
459	GM18526	NFKB	TNFa	TF	ENCODE	BLOOD	GM18526.NFKB.TNF
460	GM18526	Pol2		TF	ENCODE	BLOOD	GM18526.Pol2
461	GM18951	NFKB	TNFa	TF	ENCODE	BLOOD	GM18951.NFKB.TNF
462	GM18951	Pol2		TF	ENCODE	BLOOD	GM18951.Pol2
463	GM19099	NFKB	TNFa	TF	ENCODE	BLOOD	GM19099.NFKB.TNF
464	GM19099	Pol2		TF	ENCODE	BLOOD	GM19099.Pol2
465	GM19193	NFKB	TNFa	TF	ENCODE	BLOOD	GM19193.NFKB.TNF
466	GM19193	Pol2		TF	ENCODE	BLOOD	GM19193.Pol2
467	H1-hESC	Bach1		TF	ENCODE	EMBRYONIC STEM CELL	H1-hESC.Bach1
468	H1-hESC	BRCA1		TF	ENCODE	EMBRYONIC STEM CELL	H1-hESC.BRCA1
469	H1-hESC	CEBPB		TF	ENCODE	EMBRYONIC STEM CELL	H1-hESC.CEBPB
470	H1-hESC	CHD1		TF	ENCODE	EMBRYONIC STEM CELL	H1-hESC.CHD1
471	H1-hESC	CHD2		TF	ENCODE	EMBRYONIC STEM CELL	H1-hESC.CHD2
472	H1-hESC	c-Jun		TF	ENCODE	EMBRYONIC STEM CELL	H1-hESC.c-Jun
473	H1-hESC	c-Myc		TF	ENCODE	EMBRYONIC STEM CELL	H1-hESC.c-Myc
474	H1-hESC	CtBP2		TF	ENCODE	EMBRYONIC STEM CELL	H1-hESC.CtBP2
475	H1-hESC	GTF2F1		TF	ENCODE	EMBRYONIC STEM CELL	H1-hESC.GTF2F1
476	H1-hESC	JunD		TF	ENCODE	EMBRYONIC STEM CELL	H1-hESC.JunD
477	H1-hESC	MafK		TF	ENCODE	EMBRYONIC STEM CELL	H1-hESC.MafK
478	H1-hESC	Max		TF	ENCODE	EMBRYONIC STEM CELL	H1-hESC.Max
479	H1-hESC	Mxi1		TF	ENCODE	EMBRYONIC STEM CELL	H1-hESC.Mxi1
480	H1-hESC	Nrf1		TF	ENCODE	EMBRYONIC STEM CELL	H1-hESC.Nrf1
481	H1-hESC	Rad21		TF	ENCODE	EMBRYONIC STEM CELL	H1-hESC.Rad21
482	H1-hESC	RFX5		TF	ENCODE	EMBRYONIC STEM CELL	H1-hESC.RFX5
483	H1-hESC	SIN3A		TF	ENCODE	EMBRYONIC STEM CELL	H1-hESC.SIN3A
484	H1-hESC	SUZ12		TF	ENCODE	EMBRYONIC STEM CELL	H1-hESC.SUZ12
485	H1-hESC	TBP		TF	ENCODE	EMBRYONIC STEM CELL	H1-hESC.TBP
486	H1-hESC	USF2		TF	ENCODE	EMBRYONIC STEM CELL	H1-hESC.USF2
487	H1-hESC	Znf143		TF	ENCODE	EMBRYONIC STEM CELL	H1-hESC.Znf143
488	HCT-116	Pol2		TF	ENCODE	COLON	HCT-116.Pol2
489	HCT-116	TCF7L2		TF	ENCODE	COLON	HCT-116.TCF7L2
490	HEK293	ELK4		TF	ENCODE	KIDNEY	HEK293.ELK4
491	HEK293	KAP1		TF	ENCODE	KIDNEY	HEK293.KAP1
492	HEK293	Pol2		TF	ENCODE	KIDNEY	HEK293.Pol2
493	HEK293	TCF7L2		TF	ENCODE	KIDNEY	HEK293.TCF7L2
494	HEK293-T-REx	ZNF263		TF	ENCODE	KIDNEY	HEK293-T-REx.ZNF263
495	HeLa-S3	AP-2alpha		TF	ENCODE	CERVIX	HeLa-S3.AP-2alpha
496	HeLa-S3	AP-2gamma		TF	ENCODE	CERVIX	HeLa-S3.AP-2gamma
497	HeLa-S3	BAF155		TF	ENCODE	CERVIX	HeLa-S3.BAF155
498	HeLa-S3	BAF170		TF	ENCODE	CERVIX	HeLa-S3.BAF170
499	HeLa-S3	BDP1		TF	ENCODE	CERVIX	HeLa-S3.BDP1
500	HeLa-S3	BRCA1		TF	ENCODE	CERVIX	HeLa-S3.BRCA1
501	HeLa-S3	BRF1		TF	ENCODE	CERVIX	HeLa-S3.BRF1
502	HeLa-S3	BRF2		TF	ENCODE	CERVIX	HeLa-S3.BRF2
503	HeLa-S3	Brg1		TF	ENCODE	CERVIX	HeLa-S3.Brg1
504	HeLa-S3	CEBPB		TF	ENCODE	CERVIX	HeLa-S3.CEBPB
505	HeLa-S3	c-Fos		TF	ENCODE	CERVIX	HeLa-S3.c-Fos
506	HeLa-S3	CHD2		TF	ENCODE	CERVIX	HeLa-S3.CHD2
507	HeLa-S3	c-Jun		TF	ENCODE	CERVIX	HeLa-S3.c-Jun
508	HeLa-S3	c-Myc		TF	ENCODE	CERVIX	HeLa-S3.c-Myc
509	HeLa-S3	COREST		TF	ENCODE	CERVIX	HeLa-S3.COREST
510	HeLa-S3	E2F1		TF	ENCODE	CERVIX	HeLa-S3.E2F1
511	HeLa-S3	E2F4		TF	ENCODE	CERVIX	HeLa-S3.E2F4
512	HeLa-S3	E2F6		TF	ENCODE	CERVIX	HeLa-S3.E2F6
513	HeLa-S3	ELK1		TF	ENCODE	CERVIX	HeLa-S3.ELK1
514	HeLa-S3	ELK4		TF	ENCODE	CERVIX	HeLa-S3.ELK4
515	HeLa-S3	GTF2F1		TF	ENCODE	CERVIX	HeLa-S3.GTF2F1
516	HeLa-S3	HA-E2F1		TF	ENCODE	CERVIX	HeLa-S3.HA-E2F1
517	HeLa-S3	Ini1		TF	ENCODE	CERVIX	HeLa-S3.Ini1
518	HeLa-S3	IRF3		TF	ENCODE	CERVIX	HeLa-S3.IRF3
519	HeLa-S3	JunD		TF	ENCODE	CERVIX	HeLa-S3.JunD
520	HeLa-S3	MafK		TF	ENCODE	CERVIX	HeLa-S3.MafK
521	HeLa-S3	Max		TF	ENCODE	CERVIX	HeLa-S3.Max
522	HeLa-S3	MAZ		TF	ENCODE	CERVIX	HeLa-S3.MAZ
523	HeLa-S3	Mxi1		TF	ENCODE	CERVIX	HeLa-S3.Mxi1
524	HeLa-S3	NF-YA		TF	ENCODE	CERVIX	HeLa-S3.NF-YA
525	HeLa-S3	NF-YB		TF	ENCODE	CERVIX	HeLa-S3.NF-YB
526	HeLa-S3	Nrf1		TF	ENCODE	CERVIX	HeLa-S3.Nrf1
527	HeLa-S3	p300		TF	ENCODE	CERVIX	HeLa-S3.p300
528	HeLa-S3	Pol2(phosphoS2)		TF	ENCODE	CERVIX	HeLa-S3.Pol2(phosphoS2)
529	HeLa-S3	Pol2		TF	ENCODE	CERVIX	HeLa-S3.Pol2
530	HeLa-S3	PRDM1		TF	ENCODE	CERVIX	HeLa-S3.PRDM1
531	HeLa-S3	Rad21		TF	ENCODE	CERVIX	HeLa-S3.Rad21
532	HeLa-S3	RFX5		TF	ENCODE	CERVIX	HeLa-S3.RFX5
533	HeLa-S3	RPC155		TF	ENCODE	CERVIX	HeLa-S3.RPC155
534	HeLa-S3	SMC3		TF	ENCODE	CERVIX	HeLa-S3.SMC3
535	HeLa-S3	SPT20		TF	ENCODE	CERVIX	HeLa-S3.SPT20
536	HeLa-S3	STAT1	IFNg30	TF	ENCODE	CERVIX	HeLa-S3.STAT1.IFNg3
537	HeLa-S3	STAT3		TF	ENCODE	CERVIX	HeLa-S3.STAT3
538	HeLa-S3	TBP		TF	ENCODE	CERVIX	HeLa-S3.TBP
539	HeLa-S3	TCF7L2		TF	ENCODE	CERVIX	HeLa-S3.TCF7L2
540	HeLa-S3	TCF7L2		TF	ENCODE	CERVIX	HeLa-S3.TCF7L2
541	HeLa-S3	TFIIIC-110		TF	ENCODE	CERVIX	HeLa-S3.TFIIIC-110
542	HeLa-S3	TR4		TF	ENCODE	CERVIX	HeLa-S3.TR4
543	HeLa-S3	USF2		TF	ENCODE	CERVIX	HeLa-S3.USF2
544	HeLa-S3	ZKSCAN1		TF	ENCODE	CERVIX	HeLa-S3.ZKSCAN1
545	HeLa-S3	Znf143		TF	ENCODE	CERVIX	HeLa-S3.Znf143
546	HeLa-S3	ZNF274		TF	ENCODE	CERVIX	HeLa-S3.ZNF274
547	HeLa-S3	ZZZ3		TF	ENCODE	CERVIX	HeLa-S3.ZZZ3
548	HepG2	ARID3A		TF	ENCODE	LIVER	HepG2.ARID3A
549	HepG2	BHLHE40		TF	ENCODE	LIVER	HepG2.BHLHE40
550	HepG2	BRCA1		TF	ENCODE	LIVER	HepG2.BRCA1
551	HepG2	CEBPB	forskolin	TF	ENCODE	LIVER	HepG2.CEBPB.forskoli
552	HepG2	CEBPB		TF	ENCODE	LIVER	HepG2.CEBPB
553	HepG2	CHD2		TF	ENCODE	LIVER	HepG2.CHD2
554	HepG2	c-Jun		TF	ENCODE	LIVER	HepG2.c-Jun
555	HepG2	COREST		TF	ENCODE	LIVER	HepG2.COREST
556	HepG2	ERRA	forskolin	TF	ENCODE	LIVER	HepG2.ERRA.forskoli
557	HepG2	GRp20	forskolin	TF	ENCODE	LIVER	HepG2.GRp20.forskoli
558	HepG2	HNF4A	forskolin	TF	ENCODE	LIVER	HepG2.HNF4A.forskoli
559	HepG2	HSF1	forskolin	TF	ENCODE	LIVER	HepG2.HSF1.forskoli
560	HepG2	IRF3		TF	ENCODE	LIVER	HepG2.IRF3
561	HepG2	JunD		TF	ENCODE	LIVER	HepG2.JunD
562	HepG2	MafF		TF	ENCODE	LIVER	HepG2.MafF
563	HepG2	MafK		TF	ENCODE	LIVER	HepG2.MafK
564	HepG2	MafK		TF	ENCODE	LIVER	HepG2.MafK
565	HepG2	Max		TF	ENCODE	LIVER	HepG2.Max
566	HepG2	MAZ		TF	ENCODE	LIVER	HepG2.MAZ
567	HepG2	Mxi1		TF	ENCODE	LIVER	HepG2.Mxi1
568	HepG2	Nrf1		TF	ENCODE	LIVER	HepG2.Nrf1
569	HepG2	p300		TF	ENCODE	LIVER	HepG2.p300
570	HepG2	PGC1A	forskolin	TF	ENCODE	LIVER	HepG2.PGC1A.forskoli
571	HepG2	Pol2	forskolin	TF	ENCODE	LIVER	HepG2.Pol2.forskoli
572	HepG2	Pol2		TF	ENCODE	LIVER	HepG2.Pol2
573	HepG2	Pol2(phosphoS2)		TF	ENCODE	LIVER	HepG2.Pol2(phosphoS2)
574	HepG2	Rad21		TF	ENCODE	LIVER	HepG2.Rad21
575	HepG2	RFX5		TF	ENCODE	LIVER	HepG2.RFX5
576	HepG2	SMC3		TF	ENCODE	LIVER	HepG2.SMC3
577	HepG2	SREBP1	insulin	TF	ENCODE	LIVER	HepG2.SREBP1.insuli
578	HepG2	TBP		TF	ENCODE	LIVER	HepG2.TBP
579	HepG2	TCF7L2		TF	ENCODE	LIVER	HepG2.TCF7L2
580	HepG2	TR4		TF	ENCODE	LIVER	HepG2.TR4
581	HepG2	USF2		TF	ENCODE	LIVER	HepG2.USF2
582	HepG2	ZNF274		TF	ENCODE	LIVER	HepG2.ZNF274
583	HUVEC	c-Fos		TF	ENCODE	BLOOD VESSEL	HUVEC.c-Fos
584	HUVEC	c-Jun		TF	ENCODE	BLOOD VESSEL	HUVEC.c-Jun
585	HUVEC	GATA-2		TF	ENCODE	BLOOD VESSEL	HUVEC.GATA-2
586	HUVEC	Max		TF	ENCODE	BLOOD VESSEL	HUVEC.Max
587	HUVEC	Pol2		TF	ENCODE	BLOOD VESSEL	HUVEC.Pol2
588	IMR90	CEBPB		TF	ENCODE	LUNG	IMR90.CEBPB
589	IMR90	CTCF		TF	ENCODE	LUNG	IMR90.CTCF
590	IMR90	MafK		TF	ENCODE	LUNG	IMR90.MafK
591	IMR90	Pol2		TF	ENCODE	LUNG	IMR90.Pol2
592	IMR90	Rad21		TF	ENCODE	LUNG	IMR90.Rad21
593	K562	ARID3A		TF	ENCODE	BLOOD	K562.ARID3A
594	K562	ATF1		TF	ENCODE	BLOOD	K562.ATF1
595	K562	ATF3		TF	ENCODE	BLOOD	K562.ATF3
596	K562	Bach1		TF	ENCODE	BLOOD	K562.Bach1
597	K562	BDP1		TF	ENCODE	BLOOD	K562.BDP1
598	K562	BHLHE40		TF	ENCODE	BLOOD	K562.BHLHE40
599	K562	BRF1		TF	ENCODE	BLOOD	K562.BRF1
600	K562	BRF2		TF	ENCODE	BLOOD	K562.BRF2
601	K562	Brg1		TF	ENCODE	BLOOD	K562.Brg1
602	K562	CCNT2		TF	ENCODE	BLOOD	K562.CCNT2
603	K562	CEBPB		TF	ENCODE	BLOOD	K562.CEBPB
604	K562	c-Fos		TF	ENCODE	BLOOD	K562.c-Fos
605	K562	CHD2		TF	ENCODE	BLOOD	K562.CHD2
606	K562	c-Jun	IFNa30	TF	ENCODE	BLOOD	K562.c-Jun.IFNa3
607	K562	c-Jun	IFNa6h	TF	ENCODE	BLOOD	K562.c-Jun.IFNa6
608	K562	c-Jun	IFNg30	TF	ENCODE	BLOOD	K562.c-Jun.IFNg3
609	K562	c-Jun	IFNg6h	TF	ENCODE	BLOOD	K562.c-Jun.IFNg6
610	K562	c-Jun		TF	ENCODE	BLOOD	K562.c-Jun
611	K562	c-Myc	IFNa30	TF	ENCODE	BLOOD	K562.c-Myc.IFNa3
612	K562	c-Myc	IFNa6h	TF	ENCODE	BLOOD	K562.c-Myc.IFNa6
613	K562	c-Myc	IFNg30	TF	ENCODE	BLOOD	K562.c-Myc.IFNg3
614	K562	c-Myc	IFNg6h	TF	ENCODE	BLOOD	K562.c-Myc.IFNg6
615	K562	c-Myc		TF	ENCODE	BLOOD	K562.c-Myc
616	K562	c-Myc		TF	ENCODE	BLOOD	K562.c-Myc
617	K562	COREST		TF	ENCODE	BLOOD	K562.COREST
618	K562	COREST		TF	ENCODE	BLOOD	K562.COREST
619	K562	CTCF		TF	ENCODE	BLOOD	K562.CTCF
620	K562	E2F4		TF	ENCODE	BLOOD	K562.E2F4
621	K562	E2F6		TF	ENCODE	BLOOD	K562.E2F6
622	K562	ELK1		TF	ENCODE	BLOOD	K562.ELK1
623	K562	GATA-1		TF	ENCODE	BLOOD	K562.GATA-1
624	K562	GATA-2		TF	ENCODE	BLOOD	K562.GATA-2
625	K562	GTF2B		TF	ENCODE	BLOOD	K562.GTF2B
626	K562	GTF2F1		TF	ENCODE	BLOOD	K562.GTF2F1
627	K562	HMGN3		TF	ENCODE	BLOOD	K562.HMGN3
628	K562	Ini1		TF	ENCODE	BLOOD	K562.Ini1
629	K562	IRF1	IFNa30	TF	ENCODE	BLOOD	K562.IRF1.IFNa3
630	K562	IRF1	IFNa6h	TF	ENCODE	BLOOD	K562.IRF1.IFNa6
631	K562	IRF1	IFNg30	TF	ENCODE	BLOOD	K562.IRF1.IFNg3
632	K562	IRF1	IFNg6h	TF	ENCODE	BLOOD	K562.IRF1.IFNg6
633	K562	JunD		TF	ENCODE	BLOOD	K562.JunD
634	K562	KAP1		TF	ENCODE	BLOOD	K562.KAP1
635	K562	MafF		TF	ENCODE	BLOOD	K562.MafF
636	K562	MafK		TF	ENCODE	BLOOD	K562.MafK
637	K562	Max		TF	ENCODE	BLOOD	K562.Max
638	K562	MAZ		TF	ENCODE	BLOOD	K562.MAZ
639	K562	Mxi1		TF	ENCODE	BLOOD	K562.Mxi1
640	K562	NELFe		TF	ENCODE	BLOOD	K562.NELFe
641	K562	NF-E2		TF	ENCODE	BLOOD	K562.NF-E2
642	K562	NF-YA		TF	ENCODE	BLOOD	K562.NF-YA
643	K562	NF-YB		TF	ENCODE	BLOOD	K562.NF-YB
644	K562	Nrf1		TF	ENCODE	BLOOD	K562.Nrf1
645	K562	p300		TF	ENCODE	BLOOD	K562.p300
646	K562	Pol2	IFNa30	TF	ENCODE	BLOOD	K562.Pol2.IFNa3
647	K562	Pol2	IFNa6h	TF	ENCODE	BLOOD	K562.Pol2.IFNa6
648	K562	Pol2	IFNg30	TF	ENCODE	BLOOD	K562.Pol2.IFNg3
649	K562	Pol2	IFNg6h	TF	ENCODE	BLOOD	K562.Pol2.IFNg6
650	K562	Pol2		TF	ENCODE	BLOOD	K562.Pol2
651	K562	Pol2(phosphoS2)		TF	ENCODE	BLOOD	K562.Pol2(phosphoS2)
652	K562	Pol2(phosphoS2)		TF	ENCODE	BLOOD	K562.Pol2(phosphoS2)
653	K562	Pol2		TF	ENCODE	BLOOD	K562.Pol2
654	K562	Pol3		TF	ENCODE	BLOOD	K562.Pol3
655	K562	Rad21		TF	ENCODE	BLOOD	K562.Rad21
656	K562	RFX5		TF	ENCODE	BLOOD	K562.RFX5
657	K562	RPC155		TF	ENCODE	BLOOD	K562.RPC155
658	K562	SETDB1	MNaseD	TF	ENCODE	BLOOD	K562.SETDB1.MNase
659	K562	SETDB1		TF	ENCODE	BLOOD	K562.SETDB1
660	K562	SIRT6		TF	ENCODE	BLOOD	K562.SIRT6
661	K562	SMC3		TF	ENCODE	BLOOD	K562.SMC3
662	K562	STAT1	IFNa30	TF	ENCODE	BLOOD	K562.STAT1.IFNa3
663	K562	STAT1	IFNa6h	TF	ENCODE	BLOOD	K562.STAT1.IFNa6
664	K562	STAT1	IFNg30	TF	ENCODE	BLOOD	K562.STAT1.IFNg3
665	K562	STAT1	IFNg6h	TF	ENCODE	BLOOD	K562.STAT1.IFNg6
666	K562	STAT2	IFNa30	TF	ENCODE	BLOOD	K562.STAT2.IFNa3
667	K562	STAT2	IFNa6h	TF	ENCODE	BLOOD	K562.STAT2.IFNa6
668	K562	TAL1		TF	ENCODE	BLOOD	K562.TAL1
669	K562	TBLR1		TF	ENCODE	BLOOD	K562.TBLR1
670	K562	TBLR1		TF	ENCODE	BLOOD	K562.TBLR1
671	K562	TBP		TF	ENCODE	BLOOD	K562.TBP
672	K562	TFIIIC-110		TF	ENCODE	BLOOD	K562.TFIIIC-110
673	K562	TR4		TF	ENCODE	BLOOD	K562.TR4
674	K562	UBF		TF	ENCODE	BLOOD	K562.UBF
675	K562	UBTF		TF	ENCODE	BLOOD	K562.UBTF
676	K562	USF2		TF	ENCODE	BLOOD	K562.USF2
677	K562	YY1		TF	ENCODE	BLOOD	K562.YY1
678	K562	Znf143		TF	ENCODE	BLOOD	K562.Znf143
679	K562	ZNF263		TF	ENCODE	BLOOD	K562.ZNF263
680	K562	ZNF274		TF	ENCODE	BLOOD	K562.ZNF274
681	K562	ZNF274		TF	ENCODE	BLOOD	K562.ZNF274
682	MCF10A-Er-Src	c-Fos	EtOH_0.01pct	TF	ENCODE	BREAST	MCF10A-Er-Src.c-Fos.EtOH_0.01pc
683	MCF10A-Er-Src	c-Fos	4OHTAM_1uM_12hr	TF	ENCODE	BREAST	MCF10A-Er-Src.c-Fos.4OHTAM_1uM_12h
684	MCF10A-Er-Src	c-Fos	4OHTAM_1uM_4hr	TF	ENCODE	BREAST	MCF10A-Er-Src.c-Fos.4OHTAM_1uM_4h
685	MCF10A-Er-Src	c-Fos	4OHTAM_1uM_36hr	TF	ENCODE	BREAST	MCF10A-Er-Src.c-Fos.4OHTAM_1uM_36h
686	MCF10A-Er-Src	c-Myc	EtOH_0.01pct	TF	ENCODE	BREAST	MCF10A-Er-Src.c-Myc.EtOH_0.01pc
687	MCF10A-Er-Src	c-Myc	4OHTAM_1uM_4hr	TF	ENCODE	BREAST	MCF10A-Er-Src.c-Myc.4OHTAM_1uM_4h
688	MCF10A-Er-Src	E2F4	4OHTAM_1uM_36hr	TF	ENCODE	BREAST	MCF10A-Er-Src.E2F4.4OHTAM_1uM_36h
689	MCF10A-Er-Src	Pol2	EtOH_0.01pct	TF	ENCODE	BREAST	MCF10A-Er-Src.Pol2.EtOH_0.01pc
690	MCF10A-Er-Src	Pol2	4OHTAM_1uM_36hr	TF	ENCODE	BREAST	MCF10A-Er-Src.Pol2.4OHTAM_1uM_36h
691	MCF10A-Er-Src	STAT3	EtOH_0.01pct_4hr	TF	ENCODE	BREAST	MCF10A-Er-Src.STAT3.EtOH_0.01pct_4h
692	MCF10A-Er-Src	STAT3	EtOH_0.01pct_12hr	TF	ENCODE	BREAST	MCF10A-Er-Src.STAT3.EtOH_0.01pct_12h
693	MCF10A-Er-Src	STAT3	EtOH_0.01pct	TF	ENCODE	BREAST	MCF10A-Er-Src.STAT3.EtOH_0.01pc
694	MCF10A-Er-Src	STAT3	4OHTAM_1uM_12hr	TF	ENCODE	BREAST	MCF10A-Er-Src.STAT3.4OHTAM_1uM_12h
695	MCF10A-Er-Src	STAT3	4OHTAM_1uM_36hr	TF	ENCODE	BREAST	MCF10A-Er-Src.STAT3.4OHTAM_1uM_36h
696	MCF-7	GATA3		TF	ENCODE	BREAST	MCF-7.GATA3
697	MCF-7	GATA3		TF	ENCODE	BREAST	MCF-7.GATA3
698	MCF-7	HA-E2F1		TF	ENCODE	BREAST	MCF-7.HA-E2F1
699	MCF-7	TCF7L2		TF	ENCODE	BREAST	MCF-7.TCF7L2
700	MCF-7	ZNF217		TF	ENCODE	BREAST	MCF-7.ZNF217
701	NB4	c-Myc		TF	ENCODE	BLOOD	NB4.c-Myc
702	NB4	Max		TF	ENCODE	BLOOD	NB4.Max
703	NB4	Pol2		TF	ENCODE	BLOOD	NB4.Pol2
704	NT2-D1	SUZ12		TF	ENCODE	TESTIS	NT2-D1.SUZ12
705	NT2-D1	YY1		TF	ENCODE	TESTIS	NT2-D1.YY1
706	NT2-D1	ZNF274		TF	ENCODE	TESTIS	NT2-D1.ZNF274
707	PANC-1	TCF7L2		TF	ENCODE	PANCREAS	PANC-1.TCF7L2
708	PBDEFetal	GATA-1		TF	ENCODE	LIVER	PBDEFetal.GATA-1
709	PBDE	GATA-1		TF	ENCODE	BLOOD	PBDE.GATA-1
710	PBDE	Pol2		TF	ENCODE	BLOOD	PBDE.Pol2
711	Raji	Pol2		TF	ENCODE	BLOOD	Raji.Pol2
712	SH-SY5Y	GATA-2		TF	ENCODE	BRAIN	SH-SY5Y.GATA-2
713	SH-SY5Y	GATA3		TF	ENCODE	BRAIN	SH-SY5Y.GATA3
714	U2OS	KAP1		TF	ENCODE	BONE	U2OS.KAP1
715	U2OS	SETDB1		TF	ENCODE	BONE	U2OS.SETDB1
716	K562	eGFP-FOS		TF	ENCODE	BLOOD	K562.eGFP-FOS
717	K562	eGFP-GATA2		TF	ENCODE	BLOOD	K562.eGFP-GATA2
718	K562	eGFP-HDAC8		TF	ENCODE	BLOOD	K562.eGFP-HDAC8
719	K562	eGFP-JunB		TF	ENCODE	BLOOD	K562.eGFP-JunB
720	K562	eGFP-JunD		TF	ENCODE	BLOOD	K562.eGFP-JunD
721	A549	CTCF		TF	ENCODE	EPITHELIUM	A549.CTCF
722	A549	Pol2		TF	ENCODE	EPITHELIUM	A549.Pol2
723	Fibrobl	CTCF		TF	ENCODE	SKIN	Fibrobl.CTCF
724	Gliobla	CTCF		TF	ENCODE	BRAIN	Gliobla.CTCF
725	Gliobla	Pol2		TF	ENCODE	BRAIN	Gliobla.Pol2
726	GM12878	c-Myc		TF	ENCODE	BLOOD	GM12878.c-Myc
727	GM12878	CTCF		TF	ENCODE	BLOOD	GM12878.CTCF
728	GM12878	Pol2		TF	ENCODE	BLOOD	GM12878.Pol2
729	GM12891	CTCF		TF	ENCODE	BLOOD	GM12891.CTCF
730	GM12892	CTCF		TF	ENCODE	BLOOD	GM12892.CTCF
731	GM19238	CTCF		TF	ENCODE	BLOOD	GM19238.CTCF
732	GM19239	CTCF		TF	ENCODE	BLOOD	GM19239.CTCF
733	GM19240	CTCF		TF	ENCODE	BLOOD	GM19240.CTCF
734	H1-hESC	c-Myc		TF	ENCODE	EMBRYONIC STEM CELL	H1-hESC.c-Myc
735	H1-hESC	CTCF		TF	ENCODE	EMBRYONIC STEM CELL	H1-hESC.CTCF
736	H1-hESC	Pol2		TF	ENCODE	EMBRYONIC STEM CELL	H1-hESC.Pol2
737	HeLa-S3	c-Myc		TF	ENCODE	CERVIX	HeLa-S3.c-Myc
738	HeLa-S3	CTCF		TF	ENCODE	CERVIX	HeLa-S3.CTCF
739	HeLa-S3	Pol2		TF	ENCODE	CERVIX	HeLa-S3.Pol2
740	HepG2	c-Myc		TF	ENCODE	LIVER	HepG2.c-Myc
741	HepG2	CTCF		TF	ENCODE	LIVER	HepG2.CTCF
742	HepG2	Pol2		TF	ENCODE	LIVER	HepG2.Pol2
743	HUVEC	c-Myc		TF	ENCODE	BLOOD VESSEL	HUVEC.c-Myc
744	HUVEC	CTCF		TF	ENCODE	BLOOD VESSEL	HUVEC.CTCF
745	HUVEC	Pol2		TF	ENCODE	BLOOD VESSEL	HUVEC.Pol2
746	K562	c-Myc		TF	ENCODE	BLOOD	K562.c-Myc
747	K562	CTCF		TF	ENCODE	BLOOD	K562.CTCF
748	K562	Pol2		TF	ENCODE	BLOOD	K562.Pol2
749	MCF-7	c-Myc	estrogen	TF	ENCODE	BREAST	MCF-7.c-Myc.estroge
750	MCF-7	c-Myc	serum_stimulated_media	TF	ENCODE	BREAST	MCF-7.c-Myc.serum_stimulated_medi
751	MCF-7	c-Myc	serum_starved_media	TF	ENCODE	BREAST	MCF-7.c-Myc.serum_starved_medi
752	MCF-7	c-Myc	vehicle	TF	ENCODE	BREAST	MCF-7.c-Myc.vehicl
753	MCF-7	CTCF	estrogen	TF	ENCODE	BREAST	MCF-7.CTCF.estroge
754	MCF-7	CTCF	serum_stimulated_media	TF	ENCODE	BREAST	MCF-7.CTCF.serum_stimulated_medi
755	MCF-7	CTCF	serum_starved_media	TF	ENCODE	BREAST	MCF-7.CTCF.serum_starved_medi
756	MCF-7	CTCF		TF	ENCODE	BREAST	MCF-7.CTCF
757	MCF-7	CTCF	vehicle	TF	ENCODE	BREAST	MCF-7.CTCF.vehicl
758	MCF-7	Pol2	serum_stimulated_media	TF	ENCODE	BREAST	MCF-7.Pol2.serum_stimulated_medi
759	MCF-7	Pol2	serum_starved_media	TF	ENCODE	BREAST	MCF-7.Pol2.serum_starved_medi
760	MCF-7	Pol2		TF	ENCODE	BREAST	MCF-7.Pol2
761	NHEK	CTCF		TF	ENCODE	SKIN	NHEK.CTCF
762	ProgFib	CTCF		TF	ENCODE	SKIN	ProgFib.CTCF
763	ProgFib	Pol2		TF	ENCODE	SKIN	ProgFib.Pol2
764	A549	CTCF		TF	ENCODE	EPITHELIUM	A549.CTCF
765	AG04449	CTCF		TF	ENCODE	SKIN	AG04449.CTCF
766	AG04450	CTCF		TF	ENCODE	LUNG	AG04450.CTCF
767	AG09309	CTCF		TF	ENCODE	SKIN	AG09309.CTCF
768	AG09319	CTCF		TF	ENCODE	GINGIVAL	AG09319.CTCF
769	AG10803	CTCF		TF	ENCODE	SKIN	AG10803.CTCF
770	AoAF	CTCF		TF	ENCODE	BLOOD VESSEL	AoAF.CTCF
771	BE2_C	CTCF		TF	ENCODE	BRAIN	BE2_C.CTCF
772	BJ	CTCF		TF	ENCODE	SKIN	BJ.CTCF
773	Caco-2	CTCF		TF	ENCODE	COLON	Caco-2.CTCF
774	GM06990	CTCF		TF	ENCODE	BLOOD	GM06990.CTCF
775	GM12801	CTCF		TF	ENCODE	BLOOD	GM12801.CTCF
776	GM12864	CTCF		TF	ENCODE	BLOOD	GM12864.CTCF
777	GM12865	CTCF		TF	ENCODE	BLOOD	GM12865.CTCF
778	GM12872	CTCF		TF	ENCODE	BLOOD	GM12872.CTCF
779	GM12873	CTCF		TF	ENCODE	BLOOD	GM12873.CTCF
780	GM12874	CTCF		TF	ENCODE	BLOOD	GM12874.CTCF
781	GM12875	CTCF		TF	ENCODE	BLOOD	GM12875.CTCF
782	GM12878	CTCF		TF	ENCODE	BLOOD	GM12878.CTCF
783	HAc	CTCF		TF	ENCODE	CEREBELLAR	HAc.CTCF
784	HA-sp	CTCF		TF	ENCODE	SPINAL CORD	HA-sp.CTCF
785	HBMEC	CTCF		TF	ENCODE	BLOOD VESSEL	HBMEC.CTCF
786	HCFaa	CTCF		TF	ENCODE	HEART	HCFaa.CTCF
787	HCM	CTCF		TF	ENCODE	HEART	HCM.CTCF
788	HCPEpiC	CTCF		TF	ENCODE	EPITHELIUM	HCPEpiC.CTCF
789	HCT-116	CTCF		TF	ENCODE	COLON	HCT-116.CTCF
790	HEEpiC	CTCF		TF	ENCODE	EPITHELIUM	HEEpiC.CTCF
791	HEK293	CTCF		TF	ENCODE	KIDNEY	HEK293.CTCF
792	HeLa-S3	CTCF		TF	ENCODE	CERVIX	HeLa-S3.CTCF
793	HepG2	CTCF		TF	ENCODE	LIVER	HepG2.CTCF
794	HFF	CTCF		TF	ENCODE	FORESKIN	HFF.CTCF
795	HFF-Myc	CTCF		TF	ENCODE	FORESKIN	HFF-Myc.CTCF
796	HL-60	CTCF		TF	ENCODE	BLOOD	HL-60.CTCF
797	HMEC	CTCF		TF	ENCODE	BREAST	HMEC.CTCF
798	HMF	CTCF		TF	ENCODE	MAMMARY	HMF.CTCF
799	HPAF	CTCF		TF	ENCODE	BLOOD VESSEL	HPAF.CTCF
800	HPF	CTCF		TF	ENCODE	LUNG	HPF.CTCF
801	HRE	CTCF		TF	ENCODE	EPITHELIUM	HRE.CTCF
802	HRPEpiC	CTCF		TF	ENCODE	EPITHELIUM	HRPEpiC.CTCF
803	HUVEC	CTCF		TF	ENCODE	BLOOD VESSEL	HUVEC.CTCF
804	HVMF	CTCF		TF	ENCODE	CONNECTIVE	HVMF.CTCF
805	K562	CTCF		TF	ENCODE	BLOOD	K562.CTCF
806	MCF-7	CTCF		TF	ENCODE	BREAST	MCF-7.CTCF
807	NB4	CTCF		TF	ENCODE	BLOOD	NB4.CTCF
808	NHDF-neo	CTCF		TF	ENCODE	SKIN	NHDF-neo.CTCF
809	NHEK	CTCF		TF	ENCODE	SKIN	NHEK.CTCF
810	NHLF	CTCF		TF	ENCODE	LUNG	NHLF.CTCF
811	RPTEC	CTCF		TF	ENCODE	EPITHELIUM	RPTEC.CTCF
812	SAEC	CTCF		TF	ENCODE	EPITHELIUM	SAEC.CTCF
813	SK-N-SH_RA	CTCF		TF	ENCODE	BRAIN	SK-N-SH_RA.CTCF
814	WERI-Rb-1	CTCF		TF	ENCODE	EYE	WERI-Rb-1.CTCF
815	WI-38	CTCF		TF	ENCODE	EMBRYONIC LUNG	WI-38.CTCF
816	ES-I3_Cell_Line	H3K27me3		Histone	Roadmap Epigenomics	ESC	ES-I3_Cell_Line.H3K27me3
817	ES-I3_Cell_Line	H3K36me3		Histone	Roadmap Epigenomics	ESC	ES-I3_Cell_Line.H3K36me3
818	ES-I3_Cell_Line	H3K4me1		Histone	Roadmap Epigenomics	ESC	ES-I3_Cell_Line.H3K4me1
819	ES-I3_Cell_Line	H3K4me3		Histone	Roadmap Epigenomics	ESC	ES-I3_Cell_Line.H3K4me3
820	ES-I3_Cell_Line	H3K9ac		Histone	Roadmap Epigenomics	ESC	ES-I3_Cell_Line.H3K9ac
821	ES-I3_Cell_Line	H3K9me3		Histone	Roadmap Epigenomics	ESC	ES-I3_Cell_Line.H3K9me3
822	ES-WA7_Cell_Line	H3K27me3		Histone	Roadmap Epigenomics	ESC	ES-WA7_Cell_Line.H3K27me3
823	ES-WA7_Cell_Line	H3K36me3		Histone	Roadmap Epigenomics	ESC	ES-WA7_Cell_Line.H3K36me3
824	ES-WA7_Cell_Line	H3K4me1		Histone	Roadmap Epigenomics	ESC	ES-WA7_Cell_Line.H3K4me1
825	ES-WA7_Cell_Line	H3K4me3		Histone	Roadmap Epigenomics	ESC	ES-WA7_Cell_Line.H3K4me3
826	ES-WA7_Cell_Line	H3K9ac		Histone	Roadmap Epigenomics	ESC	ES-WA7_Cell_Line.H3K9ac
827	ES-WA7_Cell_Line	H3K9me3		Histone	Roadmap Epigenomics	ESC	ES-WA7_Cell_Line.H3K9me3
828	H1-hESC	DNase.all.peaks		DNase	Roadmap Epigenomics	EMBRYONIC STEM CELL	H1-hESC.DNase.all.peaks
829	H1-hESC	DNase.fdr0.01.hot		DNase	Roadmap Epigenomics	EMBRYONIC STEM CELL	H1-hESC.DNase.fdr0.01.hot
830	H1-hESC	DNase.fdr0.01.peaks		DNase	Roadmap Epigenomics	EMBRYONIC STEM CELL	H1-hESC.DNase.fdr0.01.peaks
831	H1-hESC	DNase.hot		DNase	Roadmap Epigenomics	EMBRYONIC STEM CELL	H1-hESC.DNase.hot
832	H1-hESC	DNase		DNase	Roadmap Epigenomics	EMBRYONIC STEM CELL	H1-hESC.DNase
833	H1-hESC	H2AK5ac		Histone	Roadmap Epigenomics	EMBRYONIC STEM CELL	H1-hESC.H2AK5ac
834	H1-hESC	H2A.Z		Histone	Roadmap Epigenomics	EMBRYONIC STEM CELL	H1-hESC.H2A.Z
835	H1-hESC	H2BK120ac		Histone	Roadmap Epigenomics	EMBRYONIC STEM CELL	H1-hESC.H2BK120ac
836	H1-hESC	H2BK12ac		Histone	Roadmap Epigenomics	EMBRYONIC STEM CELL	H1-hESC.H2BK12ac
837	H1-hESC	H2BK15ac		Histone	Roadmap Epigenomics	EMBRYONIC STEM CELL	H1-hESC.H2BK15ac
838	H1-hESC	H2BK20ac		Histone	Roadmap Epigenomics	EMBRYONIC STEM CELL	H1-hESC.H2BK20ac
839	H1-hESC	H2BK5ac		Histone	Roadmap Epigenomics	EMBRYONIC STEM CELL	H1-hESC.H2BK5ac
840	H1-hESC	H3K14ac		Histone	Roadmap Epigenomics	EMBRYONIC STEM CELL	H1-hESC.H3K14ac
841	H1-hESC	H3K18ac		Histone	Roadmap Epigenomics	EMBRYONIC STEM CELL	H1-hESC.H3K18ac
842	H1-hESC	H3K23ac		Histone	Roadmap Epigenomics	EMBRYONIC STEM CELL	H1-hESC.H3K23ac
843	H1-hESC	H3K23me2		Histone	Roadmap Epigenomics	EMBRYONIC STEM CELL	H1-hESC.H3K23me2
844	H1-hESC	H3K27ac		Histone	Roadmap Epigenomics	EMBRYONIC STEM CELL	H1-hESC.H3K27ac
845	H1-hESC	H3K27me3		Histone	Roadmap Epigenomics	EMBRYONIC STEM CELL	H1-hESC.H3K27me3
846	H1-hESC	H3K36me3		Histone	Roadmap Epigenomics	EMBRYONIC STEM CELL	H1-hESC.H3K36me3
847	H1-hESC	H3K4ac		Histone	Roadmap Epigenomics	EMBRYONIC STEM CELL	H1-hESC.H3K4ac
848	H1-hESC	H3K4me1		Histone	Roadmap Epigenomics	EMBRYONIC STEM CELL	H1-hESC.H3K4me1
849	H1-hESC	H3K4me2		Histone	Roadmap Epigenomics	EMBRYONIC STEM CELL	H1-hESC.H3K4me2
850	H1-hESC	H3K4me3		Histone	Roadmap Epigenomics	EMBRYONIC STEM CELL	H1-hESC.H3K4me3
851	H1-hESC	H3K56ac		Histone	Roadmap Epigenomics	EMBRYONIC STEM CELL	H1-hESC.H3K56ac
852	H1-hESC	H3K79me1		Histone	Roadmap Epigenomics	EMBRYONIC STEM CELL	H1-hESC.H3K79me1
853	H1-hESC	H3K79me2		Histone	Roadmap Epigenomics	EMBRYONIC STEM CELL	H1-hESC.H3K79me2
854	H1-hESC	H3K9ac		Histone	Roadmap Epigenomics	EMBRYONIC STEM CELL	H1-hESC.H3K9ac
855	H1-hESC	H3K9me3		Histone	Roadmap Epigenomics	EMBRYONIC STEM CELL	H1-hESC.H3K9me3
856	H1-hESC	H4K20me1		Histone	Roadmap Epigenomics	EMBRYONIC STEM CELL	H1-hESC.H4K20me1
857	H1-hESC	H4K5ac		Histone	Roadmap Epigenomics	EMBRYONIC STEM CELL	H1-hESC.H4K5ac
858	H1-hESC	H4K8ac		Histone	Roadmap Epigenomics	EMBRYONIC STEM CELL	H1-hESC.H4K8ac
859	H1-hESC	H4K91ac		Histone	Roadmap Epigenomics	EMBRYONIC STEM CELL	H1-hESC.H4K91ac
860	H1_BMP4_Derived_Mesendoderm_Cultured_Cells	DNase.all.peaks		DNase	Roadmap Epigenomics	ESC_DERIVED	H1_BMP4_Derived_Mesendoderm_Cultured_Cells.DNase.all.peaks
861	H1_BMP4_Derived_Mesendoderm_Cultured_Cells	DNase.fdr0.01.hot		DNase	Roadmap Epigenomics	ESC_DERIVED	H1_BMP4_Derived_Mesendoderm_Cultured_Cells.DNase.fdr0.01.hot
862	H1_BMP4_Derived_Mesendoderm_Cultured_Cells	DNase.fdr0.01.peaks		DNase	Roadmap Epigenomics	ESC_DERIVED	H1_BMP4_Derived_Mesendoderm_Cultured_Cells.DNase.fdr0.01.peaks
863	H1_BMP4_Derived_Mesendoderm_Cultured_Cells	DNase.hot		DNase	Roadmap Epigenomics	ESC_DERIVED	H1_BMP4_Derived_Mesendoderm_Cultured_Cells.DNase.hot
864	H1_BMP4_Derived_Mesendoderm_Cultured_Cells	DNase		DNase	Roadmap Epigenomics	ESC_DERIVED	H1_BMP4_Derived_Mesendoderm_Cultured_Cells.DNase
865	H1_BMP4_Derived_Mesendoderm_Cultured_Cells	H2AK5ac		Histone	Roadmap Epigenomics	ESC_DERIVED	H1_BMP4_Derived_Mesendoderm_Cultured_Cells.H2AK5ac
866	H1_BMP4_Derived_Mesendoderm_Cultured_Cells	H2BK120ac		Histone	Roadmap Epigenomics	ESC_DERIVED	H1_BMP4_Derived_Mesendoderm_Cultured_Cells.H2BK120ac
867	H1_BMP4_Derived_Mesendoderm_Cultured_Cells	H2BK15ac		Histone	Roadmap Epigenomics	ESC_DERIVED	H1_BMP4_Derived_Mesendoderm_Cultured_Cells.H2BK15ac
868	H1_BMP4_Derived_Mesendoderm_Cultured_Cells	H2BK5ac		Histone	Roadmap Epigenomics	ESC_DERIVED	H1_BMP4_Derived_Mesendoderm_Cultured_Cells.H2BK5ac
869	H1_BMP4_Derived_Mesendoderm_Cultured_Cells	H3K18ac		Histone	Roadmap Epigenomics	ESC_DERIVED	H1_BMP4_Derived_Mesendoderm_Cultured_Cells.H3K18ac
870	H1_BMP4_Derived_Mesendoderm_Cultured_Cells	H3K23ac		Histone	Roadmap Epigenomics	ESC_DERIVED	H1_BMP4_Derived_Mesendoderm_Cultured_Cells.H3K23ac
871	H1_BMP4_Derived_Mesendoderm_Cultured_Cells	H3K27ac		Histone	Roadmap Epigenomics	ESC_DERIVED	H1_BMP4_Derived_Mesendoderm_Cultured_Cells.H3K27ac
872	H1_BMP4_Derived_Mesendoderm_Cultured_Cells	H3K27me3		Histone	Roadmap Epigenomics	ESC_DERIVED	H1_BMP4_Derived_Mesendoderm_Cultured_Cells.H3K27me3
873	H1_BMP4_Derived_Mesendoderm_Cultured_Cells	H3K36me3		Histone	Roadmap Epigenomics	ESC_DERIVED	H1_BMP4_Derived_Mesendoderm_Cultured_Cells.H3K36me3
874	H1_BMP4_Derived_Mesendoderm_Cultured_Cells	H3K4ac		Histone	Roadmap Epigenomics	ESC_DERIVED	H1_BMP4_Derived_Mesendoderm_Cultured_Cells.H3K4ac
875	H1_BMP4_Derived_Mesendoderm_Cultured_Cells	H3K4me1		Histone	Roadmap Epigenomics	ESC_DERIVED	H1_BMP4_Derived_Mesendoderm_Cultured_Cells.H3K4me1
876	H1_BMP4_Derived_Mesendoderm_Cultured_Cells	H3K4me2		Histone	Roadmap Epigenomics	ESC_DERIVED	H1_BMP4_Derived_Mesendoderm_Cultured_Cells.H3K4me2
877	H1_BMP4_Derived_Mesendoderm_Cultured_Cells	H3K4me3		Histone	Roadmap Epigenomics	ESC_DERIVED	H1_BMP4_Derived_Mesendoderm_Cultured_Cells.H3K4me3
878	H1_BMP4_Derived_Mesendoderm_Cultured_Cells	H3K79me1		Histone	Roadmap Epigenomics	ESC_DERIVED	H1_BMP4_Derived_Mesendoderm_Cultured_Cells.H3K79me1
879	H1_BMP4_Derived_Mesendoderm_Cultured_Cells	H3K79me2		Histone	Roadmap Epigenomics	ESC_DERIVED	H1_BMP4_Derived_Mesendoderm_Cultured_Cells.H3K79me2
880	H1_BMP4_Derived_Mesendoderm_Cultured_Cells	H3K9ac		Histone	Roadmap Epigenomics	ESC_DERIVED	H1_BMP4_Derived_Mesendoderm_Cultured_Cells.H3K9ac
881	H1_BMP4_Derived_Mesendoderm_Cultured_Cells	H3K9me3		Histone	Roadmap Epigenomics	ESC_DERIVED	H1_BMP4_Derived_Mesendoderm_Cultured_Cells.H3K9me3
882	H1_BMP4_Derived_Mesendoderm_Cultured_Cells	H4K8ac		Histone	Roadmap Epigenomics	ESC_DERIVED	H1_BMP4_Derived_Mesendoderm_Cultured_Cells.H4K8ac
883	H1_BMP4_Derived_Trophoblast_Cultured_Cells	DNase.all.peaks		DNase	Roadmap Epigenomics	ESC_DERIVED	H1_BMP4_Derived_Trophoblast_Cultured_Cells.DNase.all.peaks
884	H1_BMP4_Derived_Trophoblast_Cultured_Cells	DNase.fdr0.01.hot		DNase	Roadmap Epigenomics	ESC_DERIVED	H1_BMP4_Derived_Trophoblast_Cultured_Cells.DNase.fdr0.01.hot
885	H1_BMP4_Derived_Trophoblast_Cultured_Cells	DNase.fdr0.01.peaks		DNase	Roadmap Epigenomics	ESC_DERIVED	H1_BMP4_Derived_Trophoblast_Cultured_Cells.DNase.fdr0.01.peaks
886	H1_BMP4_Derived_Trophoblast_Cultured_Cells	DNase.hot		DNase	Roadmap Epigenomics	ESC_DERIVED	H1_BMP4_Derived_Trophoblast_Cultured_Cells.DNase.hot
887	H1_BMP4_Derived_Trophoblast_Cultured_Cells	DNase		DNase	Roadmap Epigenomics	ESC_DERIVED	H1_BMP4_Derived_Trophoblast_Cultured_Cells.DNase
888	H1_BMP4_Derived_Trophoblast_Cultured_Cells	H2AK5ac		Histone	Roadmap Epigenomics	ESC_DERIVED	H1_BMP4_Derived_Trophoblast_Cultured_Cells.H2AK5ac
889	H1_BMP4_Derived_Trophoblast_Cultured_Cells	H2A.Z		Histone	Roadmap Epigenomics	ESC_DERIVED	H1_BMP4_Derived_Trophoblast_Cultured_Cells.H2A.Z
890	H1_BMP4_Derived_Trophoblast_Cultured_Cells	H2BK120ac		Histone	Roadmap Epigenomics	ESC_DERIVED	H1_BMP4_Derived_Trophoblast_Cultured_Cells.H2BK120ac
891	H1_BMP4_Derived_Trophoblast_Cultured_Cells	H2BK12ac		Histone	Roadmap Epigenomics	ESC_DERIVED	H1_BMP4_Derived_Trophoblast_Cultured_Cells.H2BK12ac
892	H1_BMP4_Derived_Trophoblast_Cultured_Cells	H2BK5ac		Histone	Roadmap Epigenomics	ESC_DERIVED	H1_BMP4_Derived_Trophoblast_Cultured_Cells.H2BK5ac
893	H1_BMP4_Derived_Trophoblast_Cultured_Cells	H3K14ac		Histone	Roadmap Epigenomics	ESC_DERIVED	H1_BMP4_Derived_Trophoblast_Cultured_Cells.H3K14ac
894	H1_BMP4_Derived_Trophoblast_Cultured_Cells	H3K18ac		Histone	Roadmap Epigenomics	ESC_DERIVED	H1_BMP4_Derived_Trophoblast_Cultured_Cells.H3K18ac
895	H1_BMP4_Derived_Trophoblast_Cultured_Cells	H3K23ac		Histone	Roadmap Epigenomics	ESC_DERIVED	H1_BMP4_Derived_Trophoblast_Cultured_Cells.H3K23ac
896	H1_BMP4_Derived_Trophoblast_Cultured_Cells	H3K27ac		Histone	Roadmap Epigenomics	ESC_DERIVED	H1_BMP4_Derived_Trophoblast_Cultured_Cells.H3K27ac
897	H1_BMP4_Derived_Trophoblast_Cultured_Cells	H3K27me3		Histone	Roadmap Epigenomics	ESC_DERIVED	H1_BMP4_Derived_Trophoblast_Cultured_Cells.H3K27me3
898	H1_BMP4_Derived_Trophoblast_Cultured_Cells	H3K36me3		Histone	Roadmap Epigenomics	ESC_DERIVED	H1_BMP4_Derived_Trophoblast_Cultured_Cells.H3K36me3
899	H1_BMP4_Derived_Trophoblast_Cultured_Cells	H3K4ac		Histone	Roadmap Epigenomics	ESC_DERIVED	H1_BMP4_Derived_Trophoblast_Cultured_Cells.H3K4ac
900	H1_BMP4_Derived_Trophoblast_Cultured_Cells	H3K4me1		Histone	Roadmap Epigenomics	ESC_DERIVED	H1_BMP4_Derived_Trophoblast_Cultured_Cells.H3K4me1
901	H1_BMP4_Derived_Trophoblast_Cultured_Cells	H3K4me2		Histone	Roadmap Epigenomics	ESC_DERIVED	H1_BMP4_Derived_Trophoblast_Cultured_Cells.H3K4me2
902	H1_BMP4_Derived_Trophoblast_Cultured_Cells	H3K4me3		Histone	Roadmap Epigenomics	ESC_DERIVED	H1_BMP4_Derived_Trophoblast_Cultured_Cells.H3K4me3
903	H1_BMP4_Derived_Trophoblast_Cultured_Cells	H3K79me1		Histone	Roadmap Epigenomics	ESC_DERIVED	H1_BMP4_Derived_Trophoblast_Cultured_Cells.H3K79me1
904	H1_BMP4_Derived_Trophoblast_Cultured_Cells	H3K79me2		Histone	Roadmap Epigenomics	ESC_DERIVED	H1_BMP4_Derived_Trophoblast_Cultured_Cells.H3K79me2
905	H1_BMP4_Derived_Trophoblast_Cultured_Cells	H3K9ac		Histone	Roadmap Epigenomics	ESC_DERIVED	H1_BMP4_Derived_Trophoblast_Cultured_Cells.H3K9ac
906	H1_BMP4_Derived_Trophoblast_Cultured_Cells	H3K9me3		Histone	Roadmap Epigenomics	ESC_DERIVED	H1_BMP4_Derived_Trophoblast_Cultured_Cells.H3K9me3
907	H1_BMP4_Derived_Trophoblast_Cultured_Cells	H4K12ac		Histone	Roadmap Epigenomics	ESC_DERIVED	H1_BMP4_Derived_Trophoblast_Cultured_Cells.H4K12ac
908	H1_BMP4_Derived_Trophoblast_Cultured_Cells	H4K8ac		Histone	Roadmap Epigenomics	ESC_DERIVED	H1_BMP4_Derived_Trophoblast_Cultured_Cells.H4K8ac
909	H1_BMP4_Derived_Trophoblast_Cultured_Cells	H4K91ac		Histone	Roadmap Epigenomics	ESC_DERIVED	H1_BMP4_Derived_Trophoblast_Cultured_Cells.H4K91ac
910	H1_Derived_Mesenchymal_Stem_Cells	DNase.all.peaks		DNase	Roadmap Epigenomics	ESC_DERIVED	H1_Derived_Mesenchymal_Stem_Cells.DNase.all.peaks
911	H1_Derived_Mesenchymal_Stem_Cells	DNase.fdr0.01.hot		DNase	Roadmap Epigenomics	ESC_DERIVED	H1_Derived_Mesenchymal_Stem_Cells.DNase.fdr0.01.hot
912	H1_Derived_Mesenchymal_Stem_Cells	DNase.fdr0.01.peaks		DNase	Roadmap Epigenomics	ESC_DERIVED	H1_Derived_Mesenchymal_Stem_Cells.DNase.fdr0.01.peaks
913	H1_Derived_Mesenchymal_Stem_Cells	DNase.hot		DNase	Roadmap Epigenomics	ESC_DERIVED	H1_Derived_Mesenchymal_Stem_Cells.DNase.hot
914	H1_Derived_Mesenchymal_Stem_Cells	DNase		DNase	Roadmap Epigenomics	ESC_DERIVED	H1_Derived_Mesenchymal_Stem_Cells.DNase
915	H1_Derived_Mesenchymal_Stem_Cells	H2AK5ac		Histone	Roadmap Epigenomics	ESC_DERIVED	H1_Derived_Mesenchymal_Stem_Cells.H2AK5ac
916	H1_Derived_Mesenchymal_Stem_Cells	H2A.Z		Histone	Roadmap Epigenomics	ESC_DERIVED	H1_Derived_Mesenchymal_Stem_Cells.H2A.Z
917	H1_Derived_Mesenchymal_Stem_Cells	H2BK120ac		Histone	Roadmap Epigenomics	ESC_DERIVED	H1_Derived_Mesenchymal_Stem_Cells.H2BK120ac
918	H1_Derived_Mesenchymal_Stem_Cells	H2BK12ac		Histone	Roadmap Epigenomics	ESC_DERIVED	H1_Derived_Mesenchymal_Stem_Cells.H2BK12ac
919	H1_Derived_Mesenchymal_Stem_Cells	H2BK5ac		Histone	Roadmap Epigenomics	ESC_DERIVED	H1_Derived_Mesenchymal_Stem_Cells.H2BK5ac
920	H1_Derived_Mesenchymal_Stem_Cells	H3K14ac		Histone	Roadmap Epigenomics	ESC_DERIVED	H1_Derived_Mesenchymal_Stem_Cells.H3K14ac
921	H1_Derived_Mesenchymal_Stem_Cells	H3K18ac		Histone	Roadmap Epigenomics	ESC_DERIVED	H1_Derived_Mesenchymal_Stem_Cells.H3K18ac
922	H1_Derived_Mesenchymal_Stem_Cells	H3K23ac		Histone	Roadmap Epigenomics	ESC_DERIVED	H1_Derived_Mesenchymal_Stem_Cells.H3K23ac
923	H1_Derived_Mesenchymal_Stem_Cells	H3K27ac		Histone	Roadmap Epigenomics	ESC_DERIVED	H1_Derived_Mesenchymal_Stem_Cells.H3K27ac
924	H1_Derived_Mesenchymal_Stem_Cells	H3K27me3		Histone	Roadmap Epigenomics	ESC_DERIVED	H1_Derived_Mesenchymal_Stem_Cells.H3K27me3
925	H1_Derived_Mesenchymal_Stem_Cells	H3K36me3		Histone	Roadmap Epigenomics	ESC_DERIVED	H1_Derived_Mesenchymal_Stem_Cells.H3K36me3
926	H1_Derived_Mesenchymal_Stem_Cells	H3K4ac		Histone	Roadmap Epigenomics	ESC_DERIVED	H1_Derived_Mesenchymal_Stem_Cells.H3K4ac
927	H1_Derived_Mesenchymal_Stem_Cells	H3K4me1		Histone	Roadmap Epigenomics	ESC_DERIVED	H1_Derived_Mesenchymal_Stem_Cells.H3K4me1
928	H1_Derived_Mesenchymal_Stem_Cells	H3K4me2		Histone	Roadmap Epigenomics	ESC_DERIVED	H1_Derived_Mesenchymal_Stem_Cells.H3K4me2
929	H1_Derived_Mesenchymal_Stem_Cells	H3K4me3		Histone	Roadmap Epigenomics	ESC_DERIVED	H1_Derived_Mesenchymal_Stem_Cells.H3K4me3
930	H1_Derived_Mesenchymal_Stem_Cells	H3K79me1		Histone	Roadmap Epigenomics	ESC_DERIVED	H1_Derived_Mesenchymal_Stem_Cells.H3K79me1
931	H1_Derived_Mesenchymal_Stem_Cells	H3K9ac		Histone	Roadmap Epigenomics	ESC_DERIVED	H1_Derived_Mesenchymal_Stem_Cells.H3K9ac
932	H1_Derived_Mesenchymal_Stem_Cells	H3K9me3		Histone	Roadmap Epigenomics	ESC_DERIVED	H1_Derived_Mesenchymal_Stem_Cells.H3K9me3
933	H1_Derived_Mesenchymal_Stem_Cells	H4K8ac		Histone	Roadmap Epigenomics	ESC_DERIVED	H1_Derived_Mesenchymal_Stem_Cells.H4K8ac
934	H1_Derived_Mesenchymal_Stem_Cells	H4K91ac		Histone	Roadmap Epigenomics	ESC_DERIVED	H1_Derived_Mesenchymal_Stem_Cells.H4K91ac
935	H1_Derived_Neuronal_Progenitor_Cultured_Cells	DNase.all.peaks		DNase	Roadmap Epigenomics	ESC_DERIVED	H1_Derived_Neuronal_Progenitor_Cultured_Cells.DNase.all.peaks
936	H1_Derived_Neuronal_Progenitor_Cultured_Cells	DNase.fdr0.01.hot		DNase	Roadmap Epigenomics	ESC_DERIVED	H1_Derived_Neuronal_Progenitor_Cultured_Cells.DNase.fdr0.01.hot
937	H1_Derived_Neuronal_Progenitor_Cultured_Cells	DNase.fdr0.01.peaks		DNase	Roadmap Epigenomics	ESC_DERIVED	H1_Derived_Neuronal_Progenitor_Cultured_Cells.DNase.fdr0.01.peaks
938	H1_Derived_Neuronal_Progenitor_Cultured_Cells	DNase.hot		DNase	Roadmap Epigenomics	ESC_DERIVED	H1_Derived_Neuronal_Progenitor_Cultured_Cells.DNase.hot
939	H1_Derived_Neuronal_Progenitor_Cultured_Cells	DNase		DNase	Roadmap Epigenomics	ESC_DERIVED	H1_Derived_Neuronal_Progenitor_Cultured_Cells.DNase
940	H1_Derived_Neuronal_Progenitor_Cultured_Cells	H2AK5ac		Histone	Roadmap Epigenomics	ESC_DERIVED	H1_Derived_Neuronal_Progenitor_Cultured_Cells.H2AK5ac
941	H1_Derived_Neuronal_Progenitor_Cultured_Cells	H2BK120ac		Histone	Roadmap Epigenomics	ESC_DERIVED	H1_Derived_Neuronal_Progenitor_Cultured_Cells.H2BK120ac
942	H1_Derived_Neuronal_Progenitor_Cultured_Cells	H2BK12ac		Histone	Roadmap Epigenomics	ESC_DERIVED	H1_Derived_Neuronal_Progenitor_Cultured_Cells.H2BK12ac
943	H1_Derived_Neuronal_Progenitor_Cultured_Cells	H2BK15ac		Histone	Roadmap Epigenomics	ESC_DERIVED	H1_Derived_Neuronal_Progenitor_Cultured_Cells.H2BK15ac
944	H1_Derived_Neuronal_Progenitor_Cultured_Cells	H2BK5ac		Histone	Roadmap Epigenomics	ESC_DERIVED	H1_Derived_Neuronal_Progenitor_Cultured_Cells.H2BK5ac
945	H1_Derived_Neuronal_Progenitor_Cultured_Cells	H3K14ac		Histone	Roadmap Epigenomics	ESC_DERIVED	H1_Derived_Neuronal_Progenitor_Cultured_Cells.H3K14ac
946	H1_Derived_Neuronal_Progenitor_Cultured_Cells	H3K18ac		Histone	Roadmap Epigenomics	ESC_DERIVED	H1_Derived_Neuronal_Progenitor_Cultured_Cells.H3K18ac
947	H1_Derived_Neuronal_Progenitor_Cultured_Cells	H3K23ac		Histone	Roadmap Epigenomics	ESC_DERIVED	H1_Derived_Neuronal_Progenitor_Cultured_Cells.H3K23ac
948	H1_Derived_Neuronal_Progenitor_Cultured_Cells	H3K27ac		Histone	Roadmap Epigenomics	ESC_DERIVED	H1_Derived_Neuronal_Progenitor_Cultured_Cells.H3K27ac
949	H1_Derived_Neuronal_Progenitor_Cultured_Cells	H3K27me3		Histone	Roadmap Epigenomics	ESC_DERIVED	H1_Derived_Neuronal_Progenitor_Cultured_Cells.H3K27me3
950	H1_Derived_Neuronal_Progenitor_Cultured_Cells	H3K36me3		Histone	Roadmap Epigenomics	ESC_DERIVED	H1_Derived_Neuronal_Progenitor_Cultured_Cells.H3K36me3
951	H1_Derived_Neuronal_Progenitor_Cultured_Cells	H3K4ac		Histone	Roadmap Epigenomics	ESC_DERIVED	H1_Derived_Neuronal_Progenitor_Cultured_Cells.H3K4ac
952	H1_Derived_Neuronal_Progenitor_Cultured_Cells	H3K4me1		Histone	Roadmap Epigenomics	ESC_DERIVED	H1_Derived_Neuronal_Progenitor_Cultured_Cells.H3K4me1
953	H1_Derived_Neuronal_Progenitor_Cultured_Cells	H3K4me2		Histone	Roadmap Epigenomics	ESC_DERIVED	H1_Derived_Neuronal_Progenitor_Cultured_Cells.H3K4me2
954	H1_Derived_Neuronal_Progenitor_Cultured_Cells	H3K4me3		Histone	Roadmap Epigenomics	ESC_DERIVED	H1_Derived_Neuronal_Progenitor_Cultured_Cells.H3K4me3
955	H1_Derived_Neuronal_Progenitor_Cultured_Cells	H3K79me1		Histone	Roadmap Epigenomics	ESC_DERIVED	H1_Derived_Neuronal_Progenitor_Cultured_Cells.H3K79me1
956	H1_Derived_Neuronal_Progenitor_Cultured_Cells	H3K9ac		Histone	Roadmap Epigenomics	ESC_DERIVED	H1_Derived_Neuronal_Progenitor_Cultured_Cells.H3K9ac
957	H1_Derived_Neuronal_Progenitor_Cultured_Cells	H3K9me3		Histone	Roadmap Epigenomics	ESC_DERIVED	H1_Derived_Neuronal_Progenitor_Cultured_Cells.H3K9me3
958	H1_Derived_Neuronal_Progenitor_Cultured_Cells	H4K8ac		Histone	Roadmap Epigenomics	ESC_DERIVED	H1_Derived_Neuronal_Progenitor_Cultured_Cells.H4K8ac
959	H1_Derived_Neuronal_Progenitor_Cultured_Cells	H4K91ac		Histone	Roadmap Epigenomics	ESC_DERIVED	H1_Derived_Neuronal_Progenitor_Cultured_Cells.H4K91ac
960	H9_Cell_Line	DNase.all.peaks		DNase	Roadmap Epigenomics	ESC	H9_Cell_Line.DNase.all.peaks
961	H9_Cell_Line	DNase.fdr0.01.hot		DNase	Roadmap Epigenomics	ESC	H9_Cell_Line.DNase.fdr0.01.hot
962	H9_Cell_Line	DNase.fdr0.01.peaks		DNase	Roadmap Epigenomics	ESC	H9_Cell_Line.DNase.fdr0.01.peaks
963	H9_Cell_Line	DNase.hot		DNase	Roadmap Epigenomics	ESC	H9_Cell_Line.DNase.hot
964	H9_Cell_Line	DNase		DNase	Roadmap Epigenomics	ESC	H9_Cell_Line.DNase
965	H9_Cell_Line	H2AK5ac		Histone	Roadmap Epigenomics	ESC	H9_Cell_Line.H2AK5ac
966	H9_Cell_Line	H2A.Z		Histone	Roadmap Epigenomics	ESC	H9_Cell_Line.H2A.Z
967	H9_Cell_Line	H2BK120ac		Histone	Roadmap Epigenomics	ESC	H9_Cell_Line.H2BK120ac
968	H9_Cell_Line	H2BK12ac		Histone	Roadmap Epigenomics	ESC	H9_Cell_Line.H2BK12ac
969	H9_Cell_Line	H2BK15ac		Histone	Roadmap Epigenomics	ESC	H9_Cell_Line.H2BK15ac
970	H9_Cell_Line	H2BK20ac		Histone	Roadmap Epigenomics	ESC	H9_Cell_Line.H2BK20ac
971	H9_Cell_Line	H2BK5ac		Histone	Roadmap Epigenomics	ESC	H9_Cell_Line.H2BK5ac
972	H9_Cell_Line	H3K14ac		Histone	Roadmap Epigenomics	ESC	H9_Cell_Line.H3K14ac
973	H9_Cell_Line	H3K18ac		Histone	Roadmap Epigenomics	ESC	H9_Cell_Line.H3K18ac
974	H9_Cell_Line	H3K23ac		Histone	Roadmap Epigenomics	ESC	H9_Cell_Line.H3K23ac
975	H9_Cell_Line	H3K23me2		Histone	Roadmap Epigenomics	ESC	H9_Cell_Line.H3K23me2
976	H9_Cell_Line	H3K27ac		Histone	Roadmap Epigenomics	ESC	H9_Cell_Line.H3K27ac
977	H9_Cell_Line	H3K27me3		Histone	Roadmap Epigenomics	ESC	H9_Cell_Line.H3K27me3
978	H9_Cell_Line	H3K36me3		Histone	Roadmap Epigenomics	ESC	H9_Cell_Line.H3K36me3
979	H9_Cell_Line	H3K4ac		Histone	Roadmap Epigenomics	ESC	H9_Cell_Line.H3K4ac
980	H9_Cell_Line	H3K4me1		Histone	Roadmap Epigenomics	ESC	H9_Cell_Line.H3K4me1
981	H9_Cell_Line	H3K4me2		Histone	Roadmap Epigenomics	ESC	H9_Cell_Line.H3K4me2
982	H9_Cell_Line	H3K4me3		Histone	Roadmap Epigenomics	ESC	H9_Cell_Line.H3K4me3
983	H9_Cell_Line	H3K56ac		Histone	Roadmap Epigenomics	ESC	H9_Cell_Line.H3K56ac
984	H9_Cell_Line	H3K79me1		Histone	Roadmap Epigenomics	ESC	H9_Cell_Line.H3K79me1
985	H9_Cell_Line	H3K79me2		Histone	Roadmap Epigenomics	ESC	H9_Cell_Line.H3K79me2
986	H9_Cell_Line	H3K9ac		Histone	Roadmap Epigenomics	ESC	H9_Cell_Line.H3K9ac
987	H9_Cell_Line	H3K9me3		Histone	Roadmap Epigenomics	ESC	H9_Cell_Line.H3K9me3
988	H9_Cell_Line	H3T11ph		Histone	Roadmap Epigenomics	ESC	H9_Cell_Line.H3T11ph
989	H9_Cell_Line	H4K20me1		Histone	Roadmap Epigenomics	ESC	H9_Cell_Line.H4K20me1
990	H9_Cell_Line	H4K5ac		Histone	Roadmap Epigenomics	ESC	H9_Cell_Line.H4K5ac
991	H9_Cell_Line	H4K8ac		Histone	Roadmap Epigenomics	ESC	H9_Cell_Line.H4K8ac
992	H9_Cell_Line	H4K91ac		Histone	Roadmap Epigenomics	ESC	H9_Cell_Line.H4K91ac
993	H9_Derived_Neuronal_Progenitor_Cultured_Cells	H2A.Z		Histone	Roadmap Epigenomics	ESC_DERIVED	H9_Derived_Neuronal_Progenitor_Cultured_Cells.H2A.Z
994	H9_Derived_Neuronal_Progenitor_Cultured_Cells	H3K27me3		Histone	Roadmap Epigenomics	ESC_DERIVED	H9_Derived_Neuronal_Progenitor_Cultured_Cells.H3K27me3
995	H9_Derived_Neuronal_Progenitor_Cultured_Cells	H3K36me3		Histone	Roadmap Epigenomics	ESC_DERIVED	H9_Derived_Neuronal_Progenitor_Cultured_Cells.H3K36me3
996	H9_Derived_Neuronal_Progenitor_Cultured_Cells	H3K4me1		Histone	Roadmap Epigenomics	ESC_DERIVED	H9_Derived_Neuronal_Progenitor_Cultured_Cells.H3K4me1
997	H9_Derived_Neuronal_Progenitor_Cultured_Cells	H3K4me3		Histone	Roadmap Epigenomics	ESC_DERIVED	H9_Derived_Neuronal_Progenitor_Cultured_Cells.H3K4me3
998	H9_Derived_Neuronal_Progenitor_Cultured_Cells	H3K9me3		Histone	Roadmap Epigenomics	ESC_DERIVED	H9_Derived_Neuronal_Progenitor_Cultured_Cells.H3K9me3
999	H9_Derived_Neuron_Cultured_Cells	H2A.Z		Histone	Roadmap Epigenomics	ESC_DERIVED	H9_Derived_Neuron_Cultured_Cells.H2A.Z
1000	H9_Derived_Neuron_Cultured_Cells	H3K27me3		Histone	Roadmap Epigenomics	ESC_DERIVED	H9_Derived_Neuron_Cultured_Cells.H3K27me3
1001	H9_Derived_Neuron_Cultured_Cells	H3K36me3		Histone	Roadmap Epigenomics	ESC_DERIVED	H9_Derived_Neuron_Cultured_Cells.H3K36me3
1002	H9_Derived_Neuron_Cultured_Cells	H3K4me1		Histone	Roadmap Epigenomics	ESC_DERIVED	H9_Derived_Neuron_Cultured_Cells.H3K4me1
1003	H9_Derived_Neuron_Cultured_Cells	H3K4me3		Histone	Roadmap Epigenomics	ESC_DERIVED	H9_Derived_Neuron_Cultured_Cells.H3K4me3
1004	H9_Derived_Neuron_Cultured_Cells	H3K9me3		Histone	Roadmap Epigenomics	ESC_DERIVED	H9_Derived_Neuron_Cultured_Cells.H3K9me3
1005	hESC_Derived_CD184+_Endoderm_Cultured_Cells	H3K27ac		Histone	Roadmap Epigenomics	ESC_DERIVED	hESC_Derived_CD184+_Endoderm_Cultured_Cells.H3K27ac
1006	hESC_Derived_CD184+_Endoderm_Cultured_Cells	H3K27me3		Histone	Roadmap Epigenomics	ESC_DERIVED	hESC_Derived_CD184+_Endoderm_Cultured_Cells.H3K27me3
1007	hESC_Derived_CD184+_Endoderm_Cultured_Cells	H3K36me3		Histone	Roadmap Epigenomics	ESC_DERIVED	hESC_Derived_CD184+_Endoderm_Cultured_Cells.H3K36me3
1008	hESC_Derived_CD184+_Endoderm_Cultured_Cells	H3K4me1		Histone	Roadmap Epigenomics	ESC_DERIVED	hESC_Derived_CD184+_Endoderm_Cultured_Cells.H3K4me1
1009	hESC_Derived_CD184+_Endoderm_Cultured_Cells	H3K4me3		Histone	Roadmap Epigenomics	ESC_DERIVED	hESC_Derived_CD184+_Endoderm_Cultured_Cells.H3K4me3
1010	hESC_Derived_CD184+_Endoderm_Cultured_Cells	H3K9ac		Histone	Roadmap Epigenomics	ESC_DERIVED	hESC_Derived_CD184+_Endoderm_Cultured_Cells.H3K9ac
1011	hESC_Derived_CD184+_Endoderm_Cultured_Cells	H3K9me3		Histone	Roadmap Epigenomics	ESC_DERIVED	hESC_Derived_CD184+_Endoderm_Cultured_Cells.H3K9me3
1012	hESC_Derived_CD56+_Ectoderm_Cultured_Cells	H3K27ac		Histone	Roadmap Epigenomics	ESC_DERIVED	hESC_Derived_CD56+_Ectoderm_Cultured_Cells.H3K27ac
1013	hESC_Derived_CD56+_Ectoderm_Cultured_Cells	H3K27me3		Histone	Roadmap Epigenomics	ESC_DERIVED	hESC_Derived_CD56+_Ectoderm_Cultured_Cells.H3K27me3
1014	hESC_Derived_CD56+_Ectoderm_Cultured_Cells	H3K36me3		Histone	Roadmap Epigenomics	ESC_DERIVED	hESC_Derived_CD56+_Ectoderm_Cultured_Cells.H3K36me3
1015	hESC_Derived_CD56+_Ectoderm_Cultured_Cells	H3K4me1		Histone	Roadmap Epigenomics	ESC_DERIVED	hESC_Derived_CD56+_Ectoderm_Cultured_Cells.H3K4me1
1016	hESC_Derived_CD56+_Ectoderm_Cultured_Cells	H3K4me3		Histone	Roadmap Epigenomics	ESC_DERIVED	hESC_Derived_CD56+_Ectoderm_Cultured_Cells.H3K4me3
1017	hESC_Derived_CD56+_Ectoderm_Cultured_Cells	H3K9me3		Histone	Roadmap Epigenomics	ESC_DERIVED	hESC_Derived_CD56+_Ectoderm_Cultured_Cells.H3K9me3
1018	hESC_Derived_CD56+_Mesoderm_Cultured_Cells	H3K27ac		Histone	Roadmap Epigenomics	ESC_DERIVED	hESC_Derived_CD56+_Mesoderm_Cultured_Cells.H3K27ac
1019	hESC_Derived_CD56+_Mesoderm_Cultured_Cells	H3K27me3		Histone	Roadmap Epigenomics	ESC_DERIVED	hESC_Derived_CD56+_Mesoderm_Cultured_Cells.H3K27me3
1020	hESC_Derived_CD56+_Mesoderm_Cultured_Cells	H3K36me3		Histone	Roadmap Epigenomics	ESC_DERIVED	hESC_Derived_CD56+_Mesoderm_Cultured_Cells.H3K36me3
1021	hESC_Derived_CD56+_Mesoderm_Cultured_Cells	H3K4me1		Histone	Roadmap Epigenomics	ESC_DERIVED	hESC_Derived_CD56+_Mesoderm_Cultured_Cells.H3K4me1
1022	hESC_Derived_CD56+_Mesoderm_Cultured_Cells	H3K4me3		Histone	Roadmap Epigenomics	ESC_DERIVED	hESC_Derived_CD56+_Mesoderm_Cultured_Cells.H3K4me3
1023	hESC_Derived_CD56+_Mesoderm_Cultured_Cells	H3K9me3		Histone	Roadmap Epigenomics	ESC_DERIVED	hESC_Derived_CD56+_Mesoderm_Cultured_Cells.H3K9me3
1024	HUES48_Cell_Line	H3K27ac		Histone	Roadmap Epigenomics	ESC	HUES48_Cell_Line.H3K27ac
1025	HUES48_Cell_Line	H3K27me3		Histone	Roadmap Epigenomics	ESC	HUES48_Cell_Line.H3K27me3
1026	HUES48_Cell_Line	H3K36me3		Histone	Roadmap Epigenomics	ESC	HUES48_Cell_Line.H3K36me3
1027	HUES48_Cell_Line	H3K4me1		Histone	Roadmap Epigenomics	ESC	HUES48_Cell_Line.H3K4me1
1028	HUES48_Cell_Line	H3K4me3		Histone	Roadmap Epigenomics	ESC	HUES48_Cell_Line.H3K4me3
1029	HUES48_Cell_Line	H3K9ac		Histone	Roadmap Epigenomics	ESC	HUES48_Cell_Line.H3K9ac
1030	HUES48_Cell_Line	H3K9me3		Histone	Roadmap Epigenomics	ESC	HUES48_Cell_Line.H3K9me3
1031	HUES6_Cell_Line	H3K27ac		Histone	Roadmap Epigenomics	ESC	HUES6_Cell_Line.H3K27ac
1032	HUES6_Cell_Line	H3K27me3		Histone	Roadmap Epigenomics	ESC	HUES6_Cell_Line.H3K27me3
1033	HUES6_Cell_Line	H3K36me3		Histone	Roadmap Epigenomics	ESC	HUES6_Cell_Line.H3K36me3
1034	HUES6_Cell_Line	H3K4me1		Histone	Roadmap Epigenomics	ESC	HUES6_Cell_Line.H3K4me1
1035	HUES6_Cell_Line	H3K4me3		Histone	Roadmap Epigenomics	ESC	HUES6_Cell_Line.H3K4me3
1036	HUES6_Cell_Line	H3K9ac		Histone	Roadmap Epigenomics	ESC	HUES6_Cell_Line.H3K9ac
1037	HUES6_Cell_Line	H3K9me3		Histone	Roadmap Epigenomics	ESC	HUES6_Cell_Line.H3K9me3
1038	HUES64_Cell_Line	H3K27ac		Histone	Roadmap Epigenomics	ESC	HUES64_Cell_Line.H3K27ac
1039	HUES64_Cell_Line	H3K27me3		Histone	Roadmap Epigenomics	ESC	HUES64_Cell_Line.H3K27me3
1040	HUES64_Cell_Line	H3K36me3		Histone	Roadmap Epigenomics	ESC	HUES64_Cell_Line.H3K36me3
1041	HUES64_Cell_Line	H3K4me1		Histone	Roadmap Epigenomics	ESC	HUES64_Cell_Line.H3K4me1
1042	HUES64_Cell_Line	H3K4me3		Histone	Roadmap Epigenomics	ESC	HUES64_Cell_Line.H3K4me3
1043	HUES64_Cell_Line	H3K9ac		Histone	Roadmap Epigenomics	ESC	HUES64_Cell_Line.H3K9ac
1044	HUES64_Cell_Line	H3K9me3		Histone	Roadmap Epigenomics	ESC	HUES64_Cell_Line.H3K9me3
1045	IMR90_Cell_Line	DNase.all.peaks		DNase	Roadmap Epigenomics	LUNG	IMR90_Cell_Line.DNase.all.peaks
1046	IMR90_Cell_Line	DNase.fdr0.01.hot		DNase	Roadmap Epigenomics	LUNG	IMR90_Cell_Line.DNase.fdr0.01.hot
1047	IMR90_Cell_Line	DNase.fdr0.01.peaks		DNase	Roadmap Epigenomics	LUNG	IMR90_Cell_Line.DNase.fdr0.01.peaks
1048	IMR90_Cell_Line	DNase.hot		DNase	Roadmap Epigenomics	LUNG	IMR90_Cell_Line.DNase.hot
1049	IMR90_Cell_Line	DNase		DNase	Roadmap Epigenomics	LUNG	IMR90_Cell_Line.DNase
1050	IMR90_Cell_Line	H2AK5ac		Histone	Roadmap Epigenomics	LUNG	IMR90_Cell_Line.H2AK5ac
1051	IMR90_Cell_Line	H2AK9ac		Histone	Roadmap Epigenomics	LUNG	IMR90_Cell_Line.H2AK9ac
1052	IMR90_Cell_Line	H2A.Z		Histone	Roadmap Epigenomics	LUNG	IMR90_Cell_Line.H2A.Z
1053	IMR90_Cell_Line	H2BK120ac		Histone	Roadmap Epigenomics	LUNG	IMR90_Cell_Line.H2BK120ac
1054	IMR90_Cell_Line	H2BK12ac		Histone	Roadmap Epigenomics	LUNG	IMR90_Cell_Line.H2BK12ac
1055	IMR90_Cell_Line	H2BK15ac		Histone	Roadmap Epigenomics	LUNG	IMR90_Cell_Line.H2BK15ac
1056	IMR90_Cell_Line	H2BK20ac		Histone	Roadmap Epigenomics	LUNG	IMR90_Cell_Line.H2BK20ac
1057	IMR90_Cell_Line	H2BK5ac		Histone	Roadmap Epigenomics	LUNG	IMR90_Cell_Line.H2BK5ac
1058	IMR90_Cell_Line	H3K14ac		Histone	Roadmap Epigenomics	LUNG	IMR90_Cell_Line.H3K14ac
1059	IMR90_Cell_Line	H3K18ac		Histone	Roadmap Epigenomics	LUNG	IMR90_Cell_Line.H3K18ac
1060	IMR90_Cell_Line	H3K23ac		Histone	Roadmap Epigenomics	LUNG	IMR90_Cell_Line.H3K23ac
1061	IMR90_Cell_Line	H3K27ac		Histone	Roadmap Epigenomics	LUNG	IMR90_Cell_Line.H3K27ac
1062	IMR90_Cell_Line	H3K27me3		Histone	Roadmap Epigenomics	LUNG	IMR90_Cell_Line.H3K27me3
1063	IMR90_Cell_Line	H3K36me3		Histone	Roadmap Epigenomics	LUNG	IMR90_Cell_Line.H3K36me3
1064	IMR90_Cell_Line	H3K4ac		Histone	Roadmap Epigenomics	LUNG	IMR90_Cell_Line.H3K4ac
1065	IMR90_Cell_Line	H3K4me1		Histone	Roadmap Epigenomics	LUNG	IMR90_Cell_Line.H3K4me1
1066	IMR90_Cell_Line	H3K4me2		Histone	Roadmap Epigenomics	LUNG	IMR90_Cell_Line.H3K4me2
1067	IMR90_Cell_Line	H3K4me3		Histone	Roadmap Epigenomics	LUNG	IMR90_Cell_Line.H3K4me3
1068	IMR90_Cell_Line	H3K56ac		Histone	Roadmap Epigenomics	LUNG	IMR90_Cell_Line.H3K56ac
1069	IMR90_Cell_Line	H3K79me1		Histone	Roadmap Epigenomics	LUNG	IMR90_Cell_Line.H3K79me1
1070	IMR90_Cell_Line	H3K79me2		Histone	Roadmap Epigenomics	LUNG	IMR90_Cell_Line.H3K79me2
1071	IMR90_Cell_Line	H3K9ac		Histone	Roadmap Epigenomics	LUNG	IMR90_Cell_Line.H3K9ac
1072	IMR90_Cell_Line	H3K9me1		Histone	Roadmap Epigenomics	LUNG	IMR90_Cell_Line.H3K9me1
1073	IMR90_Cell_Line	H3K9me3		Histone	Roadmap Epigenomics	LUNG	IMR90_Cell_Line.H3K9me3
1074	IMR90_Cell_Line	H4K20me1		Histone	Roadmap Epigenomics	LUNG	IMR90_Cell_Line.H4K20me1
1075	IMR90_Cell_Line	H4K5ac		Histone	Roadmap Epigenomics	LUNG	IMR90_Cell_Line.H4K5ac
1076	IMR90_Cell_Line	H4K8ac		Histone	Roadmap Epigenomics	LUNG	IMR90_Cell_Line.H4K8ac
1077	IMR90_Cell_Line	H4K91ac		Histone	Roadmap Epigenomics	LUNG	IMR90_Cell_Line.H4K91ac
1078	iPS-15b_Cell_Line	H3K27me3		Histone	Roadmap Epigenomics	IPSC	iPS-15b_Cell_Line.H3K27me3
1079	iPS-15b_Cell_Line	H3K36me3		Histone	Roadmap Epigenomics	IPSC	iPS-15b_Cell_Line.H3K36me3
1080	iPS-15b_Cell_Line	H3K4me1		Histone	Roadmap Epigenomics	IPSC	iPS-15b_Cell_Line.H3K4me1
1081	iPS-15b_Cell_Line	H3K4me3		Histone	Roadmap Epigenomics	IPSC	iPS-15b_Cell_Line.H3K4me3
1082	iPS-15b_Cell_Line	H3K9ac		Histone	Roadmap Epigenomics	IPSC	iPS-15b_Cell_Line.H3K9ac
1083	iPS-15b_Cell_Line	H3K9me3		Histone	Roadmap Epigenomics	IPSC	iPS-15b_Cell_Line.H3K9me3
1084	iPS-18_Cell_Line	H3K27ac		Histone	Roadmap Epigenomics	IPSC	iPS-18_Cell_Line.H3K27ac
1085	iPS-18_Cell_Line	H3K27me3		Histone	Roadmap Epigenomics	IPSC	iPS-18_Cell_Line.H3K27me3
1086	iPS-18_Cell_Line	H3K36me3		Histone	Roadmap Epigenomics	IPSC	iPS-18_Cell_Line.H3K36me3
1087	iPS-18_Cell_Line	H3K4me1		Histone	Roadmap Epigenomics	IPSC	iPS-18_Cell_Line.H3K4me1
1088	iPS-18_Cell_Line	H3K4me3		Histone	Roadmap Epigenomics	IPSC	iPS-18_Cell_Line.H3K4me3
1089	iPS-18_Cell_Line	H3K9ac		Histone	Roadmap Epigenomics	IPSC	iPS-18_Cell_Line.H3K9ac
1090	iPS-18_Cell_Line	H3K9me3		Histone	Roadmap Epigenomics	IPSC	iPS-18_Cell_Line.H3K9me3
1091	iPS-20b_Cell_Line	H3K27ac		Histone	Roadmap Epigenomics	IPSC	iPS-20b_Cell_Line.H3K27ac
1092	iPS-20b_Cell_Line	H3K27me3		Histone	Roadmap Epigenomics	IPSC	iPS-20b_Cell_Line.H3K27me3
1093	iPS-20b_Cell_Line	H3K36me3		Histone	Roadmap Epigenomics	IPSC	iPS-20b_Cell_Line.H3K36me3
1094	iPS-20b_Cell_Line	H3K4me1		Histone	Roadmap Epigenomics	IPSC	iPS-20b_Cell_Line.H3K4me1
1095	iPS-20b_Cell_Line	H3K4me3		Histone	Roadmap Epigenomics	IPSC	iPS-20b_Cell_Line.H3K4me3
1096	iPS-20b_Cell_Line	H3K9ac		Histone	Roadmap Epigenomics	IPSC	iPS-20b_Cell_Line.H3K9ac
1097	iPS-20b_Cell_Line	H3K9me3		Histone	Roadmap Epigenomics	IPSC	iPS-20b_Cell_Line.H3K9me3
1098	iPS_DF_6.9_Cell_Line	DNase.all.peaks		DNase	Roadmap Epigenomics	IPSC	iPS_DF_6.9_Cell_Line.DNase.all.peaks
1099	iPS_DF_6.9_Cell_Line	DNase.fdr0.01.hot		DNase	Roadmap Epigenomics	IPSC	iPS_DF_6.9_Cell_Line.DNase.fdr0.01.hot
1100	iPS_DF_6.9_Cell_Line	DNase.fdr0.01.peaks		DNase	Roadmap Epigenomics	IPSC	iPS_DF_6.9_Cell_Line.DNase.fdr0.01.peaks
1101	iPS_DF_6.9_Cell_Line	DNase.hot		DNase	Roadmap Epigenomics	IPSC	iPS_DF_6.9_Cell_Line.DNase.hot
1102	iPS_DF_6.9_Cell_Line	DNase		DNase	Roadmap Epigenomics	IPSC	iPS_DF_6.9_Cell_Line.DNase
1103	iPS_DF_6.9_Cell_Line	H3K27ac		Histone	Roadmap Epigenomics	IPSC	iPS_DF_6.9_Cell_Line.H3K27ac
1104	iPS_DF_6.9_Cell_Line	H3K27me3		Histone	Roadmap Epigenomics	IPSC	iPS_DF_6.9_Cell_Line.H3K27me3
1105	iPS_DF_6.9_Cell_Line	H3K36me3		Histone	Roadmap Epigenomics	IPSC	iPS_DF_6.9_Cell_Line.H3K36me3
1106	iPS_DF_6.9_Cell_Line	H3K4me1		Histone	Roadmap Epigenomics	IPSC	iPS_DF_6.9_Cell_Line.H3K4me1
1107	iPS_DF_6.9_Cell_Line	H3K4me3		Histone	Roadmap Epigenomics	IPSC	iPS_DF_6.9_Cell_Line.H3K4me3
1108	iPS_DF_6.9_Cell_Line	H3K9me3		Histone	Roadmap Epigenomics	IPSC	iPS_DF_6.9_Cell_Line.H3K9me3
1109	iPS_DF_19.11_Cell_Line	DNase.all.peaks		DNase	Roadmap Epigenomics	IPSC	iPS_DF_19.11_Cell_Line.DNase.all.peaks
1110	iPS_DF_19.11_Cell_Line	DNase.fdr0.01.hot		DNase	Roadmap Epigenomics	IPSC	iPS_DF_19.11_Cell_Line.DNase.fdr0.01.hot
1111	iPS_DF_19.11_Cell_Line	DNase.fdr0.01.peaks		DNase	Roadmap Epigenomics	IPSC	iPS_DF_19.11_Cell_Line.DNase.fdr0.01.peaks
1112	iPS_DF_19.11_Cell_Line	DNase.hot		DNase	Roadmap Epigenomics	IPSC	iPS_DF_19.11_Cell_Line.DNase.hot
1113	iPS_DF_19.11_Cell_Line	DNase		DNase	Roadmap Epigenomics	IPSC	iPS_DF_19.11_Cell_Line.DNase
1114	iPS_DF_19.11_Cell_Line	H3K27ac		Histone	Roadmap Epigenomics	IPSC	iPS_DF_19.11_Cell_Line.H3K27ac
1115	iPS_DF_19.11_Cell_Line	H3K27me3		Histone	Roadmap Epigenomics	IPSC	iPS_DF_19.11_Cell_Line.H3K27me3
1116	iPS_DF_19.11_Cell_Line	H3K36me3		Histone	Roadmap Epigenomics	IPSC	iPS_DF_19.11_Cell_Line.H3K36me3
1117	iPS_DF_19.11_Cell_Line	H3K4me1		Histone	Roadmap Epigenomics	IPSC	iPS_DF_19.11_Cell_Line.H3K4me1
1118	iPS_DF_19.11_Cell_Line	H3K4me3		Histone	Roadmap Epigenomics	IPSC	iPS_DF_19.11_Cell_Line.H3K4me3
1119	iPS_DF_19.11_Cell_Line	H3K9me3		Histone	Roadmap Epigenomics	IPSC	iPS_DF_19.11_Cell_Line.H3K9me3
1120	Mesenchymal_Stem_Cell_Derived_Adipocyte_Cultured_Cells	H3K27me3		Histone	Roadmap Epigenomics	FAT	Mesenchymal_Stem_Cell_Derived_Adipocyte_Cultured_Cells.H3K27me3
1121	Mesenchymal_Stem_Cell_Derived_Adipocyte_Cultured_Cells	H3K36me3		Histone	Roadmap Epigenomics	FAT	Mesenchymal_Stem_Cell_Derived_Adipocyte_Cultured_Cells.H3K36me3
1122	Mesenchymal_Stem_Cell_Derived_Adipocyte_Cultured_Cells	H3K4me1		Histone	Roadmap Epigenomics	FAT	Mesenchymal_Stem_Cell_Derived_Adipocyte_Cultured_Cells.H3K4me1
1123	Mesenchymal_Stem_Cell_Derived_Adipocyte_Cultured_Cells	H3K4me3		Histone	Roadmap Epigenomics	FAT	Mesenchymal_Stem_Cell_Derived_Adipocyte_Cultured_Cells.H3K4me3
1124	Mesenchymal_Stem_Cell_Derived_Adipocyte_Cultured_Cells	H3K9ac		Histone	Roadmap Epigenomics	FAT	Mesenchymal_Stem_Cell_Derived_Adipocyte_Cultured_Cells.H3K9ac
1125	Mesenchymal_Stem_Cell_Derived_Adipocyte_Cultured_Cells	H3K9me3		Histone	Roadmap Epigenomics	FAT	Mesenchymal_Stem_Cell_Derived_Adipocyte_Cultured_Cells.H3K9me3
1126	4star	H3K27me3		Histone	Roadmap Epigenomics	ESC	4star.H3K27me3
1127	4star	H3K36me3		Histone	Roadmap Epigenomics	ESC	4star.H3K36me3
1128	4star	H3K4me1		Histone	Roadmap Epigenomics	ESC	4star.H3K4me1
1129	4star	H3K4me3		Histone	Roadmap Epigenomics	ESC	4star.H3K4me3
1130	4star	H3K9me3		Histone	Roadmap Epigenomics	ESC	4star.H3K9me3
1131	Adipose_Derived_Mesenchymal_Stem_Cell_Cultured_Cells	H3K27me3		Histone	Roadmap Epigenomics	FAT	Adipose_Derived_Mesenchymal_Stem_Cell_Cultured_Cells.H3K27me3
1132	Adipose_Derived_Mesenchymal_Stem_Cell_Cultured_Cells	H3K36me3		Histone	Roadmap Epigenomics	FAT	Adipose_Derived_Mesenchymal_Stem_Cell_Cultured_Cells.H3K36me3
1133	Adipose_Derived_Mesenchymal_Stem_Cell_Cultured_Cells	H3K4me1		Histone	Roadmap Epigenomics	FAT	Adipose_Derived_Mesenchymal_Stem_Cell_Cultured_Cells.H3K4me1
1134	Adipose_Derived_Mesenchymal_Stem_Cell_Cultured_Cells	H3K4me3		Histone	Roadmap Epigenomics	FAT	Adipose_Derived_Mesenchymal_Stem_Cell_Cultured_Cells.H3K4me3
1135	Adipose_Derived_Mesenchymal_Stem_Cell_Cultured_Cells	H3K9ac		Histone	Roadmap Epigenomics	FAT	Adipose_Derived_Mesenchymal_Stem_Cell_Cultured_Cells.H3K9ac
1136	Adipose_Derived_Mesenchymal_Stem_Cell_Cultured_Cells	H3K9me3		Histone	Roadmap Epigenomics	FAT	Adipose_Derived_Mesenchymal_Stem_Cell_Cultured_Cells.H3K9me3
1137	Bone_Marrow_Derived_Mesenchymal_Stem_Cell_Cultured_Cells	H3K27ac		Histone	Roadmap Epigenomics	STROMAL_CONNECTIVE	Bone_Marrow_Derived_Mesenchymal_Stem_Cell_Cultured_Cells.H3K27ac
1138	Bone_Marrow_Derived_Mesenchymal_Stem_Cell_Cultured_Cells	H3K27me3		Histone	Roadmap Epigenomics	STROMAL_CONNECTIVE	Bone_Marrow_Derived_Mesenchymal_Stem_Cell_Cultured_Cells.H3K27me3
1139	Bone_Marrow_Derived_Mesenchymal_Stem_Cell_Cultured_Cells	H3K36me3		Histone	Roadmap Epigenomics	STROMAL_CONNECTIVE	Bone_Marrow_Derived_Mesenchymal_Stem_Cell_Cultured_Cells.H3K36me3
1140	Bone_Marrow_Derived_Mesenchymal_Stem_Cell_Cultured_Cells	H3K4me1		Histone	Roadmap Epigenomics	STROMAL_CONNECTIVE	Bone_Marrow_Derived_Mesenchymal_Stem_Cell_Cultured_Cells.H3K4me1
1141	Bone_Marrow_Derived_Mesenchymal_Stem_Cell_Cultured_Cells	H3K4me3		Histone	Roadmap Epigenomics	STROMAL_CONNECTIVE	Bone_Marrow_Derived_Mesenchymal_Stem_Cell_Cultured_Cells.H3K4me3
1142	Bone_Marrow_Derived_Mesenchymal_Stem_Cell_Cultured_Cells	H3K9ac		Histone	Roadmap Epigenomics	STROMAL_CONNECTIVE	Bone_Marrow_Derived_Mesenchymal_Stem_Cell_Cultured_Cells.H3K9ac
1143	Bone_Marrow_Derived_Mesenchymal_Stem_Cell_Cultured_Cells	H3K9me3		Histone	Roadmap Epigenomics	STROMAL_CONNECTIVE	Bone_Marrow_Derived_Mesenchymal_Stem_Cell_Cultured_Cells.H3K9me3
1144	Breast_Myoepithelial_Cells	H3K27me3		Histone	Roadmap Epigenomics	BREAST	Breast_Myoepithelial_Cells.H3K27me3
1145	Breast_Myoepithelial_Cells	H3K36me3		Histone	Roadmap Epigenomics	BREAST	Breast_Myoepithelial_Cells.H3K36me3
1146	Breast_Myoepithelial_Cells	H3K4me1		Histone	Roadmap Epigenomics	BREAST	Breast_Myoepithelial_Cells.H3K4me1
1147	Breast_Myoepithelial_Cells	H3K4me3		Histone	Roadmap Epigenomics	BREAST	Breast_Myoepithelial_Cells.H3K4me3
1148	Breast_Myoepithelial_Cells	H3K9ac		Histone	Roadmap Epigenomics	BREAST	Breast_Myoepithelial_Cells.H3K9ac
1149	Breast_Myoepithelial_Cells	H3K9me3		Histone	Roadmap Epigenomics	BREAST	Breast_Myoepithelial_Cells.H3K9me3
1150	Breast_vHMEC	DNase.all.peaks		DNase	Roadmap Epigenomics	BREAST	Breast_vHMEC.DNase.all.peaks
1151	Breast_vHMEC	DNase.fdr0.01.hot		DNase	Roadmap Epigenomics	BREAST	Breast_vHMEC.DNase.fdr0.01.hot
1152	Breast_vHMEC	DNase.fdr0.01.peaks		DNase	Roadmap Epigenomics	BREAST	Breast_vHMEC.DNase.fdr0.01.peaks
1153	Breast_vHMEC	DNase.hot		DNase	Roadmap Epigenomics	BREAST	Breast_vHMEC.DNase.hot
1154	Breast_vHMEC	DNase		DNase	Roadmap Epigenomics	BREAST	Breast_vHMEC.DNase
1155	Breast_vHMEC	H3K27me3		Histone	Roadmap Epigenomics	BREAST	Breast_vHMEC.H3K27me3
1156	Breast_vHMEC	H3K36me3		Histone	Roadmap Epigenomics	BREAST	Breast_vHMEC.H3K36me3
1157	Breast_vHMEC	H3K4me1		Histone	Roadmap Epigenomics	BREAST	Breast_vHMEC.H3K4me1
1158	Breast_vHMEC	H3K4me3		Histone	Roadmap Epigenomics	BREAST	Breast_vHMEC.H3K4me3
1159	Breast_vHMEC	H3K9me3		Histone	Roadmap Epigenomics	BREAST	Breast_vHMEC.H3K9me3
1160	CD14_Primary_Cells	DNase.all.peaks		DNase	Roadmap Epigenomics	BLOOD	CD14_Primary_Cells.DNase.all.peaks
1161	CD14_Primary_Cells	DNase.fdr0.01.hot		DNase	Roadmap Epigenomics	BLOOD	CD14_Primary_Cells.DNase.fdr0.01.hot
1162	CD14_Primary_Cells	DNase.fdr0.01.peaks		DNase	Roadmap Epigenomics	BLOOD	CD14_Primary_Cells.DNase.fdr0.01.peaks
1163	CD14_Primary_Cells	DNase.hot		DNase	Roadmap Epigenomics	BLOOD	CD14_Primary_Cells.DNase.hot
1164	CD14_Primary_Cells	DNase		DNase	Roadmap Epigenomics	BLOOD	CD14_Primary_Cells.DNase
1165	CD14_Primary_Cells	H3K27ac		Histone	Roadmap Epigenomics	BLOOD	CD14_Primary_Cells.H3K27ac
1166	CD14_Primary_Cells	H3K27me3		Histone	Roadmap Epigenomics	BLOOD	CD14_Primary_Cells.H3K27me3
1167	CD14_Primary_Cells	H3K36me3		Histone	Roadmap Epigenomics	BLOOD	CD14_Primary_Cells.H3K36me3
1168	CD14_Primary_Cells	H3K4me1		Histone	Roadmap Epigenomics	BLOOD	CD14_Primary_Cells.H3K4me1
1169	CD14_Primary_Cells	H3K4me3		Histone	Roadmap Epigenomics	BLOOD	CD14_Primary_Cells.H3K4me3
1170	CD14_Primary_Cells	H3K9me3		Histone	Roadmap Epigenomics	BLOOD	CD14_Primary_Cells.H3K9me3
1171	CD15_Primary_Cells	H3K27me3		Histone	Roadmap Epigenomics	BLOOD	CD15_Primary_Cells.H3K27me3
1172	CD15_Primary_Cells	H3K36me3		Histone	Roadmap Epigenomics	BLOOD	CD15_Primary_Cells.H3K36me3
1173	CD15_Primary_Cells	H3K4me1		Histone	Roadmap Epigenomics	BLOOD	CD15_Primary_Cells.H3K4me1
1174	CD15_Primary_Cells	H3K4me3		Histone	Roadmap Epigenomics	BLOOD	CD15_Primary_Cells.H3K4me3
1175	CD15_Primary_Cells	H3K9me3		Histone	Roadmap Epigenomics	BLOOD	CD15_Primary_Cells.H3K9me3
1176	CD19_Primary_Cells_Cord_BI	H3K27me3		Histone	Roadmap Epigenomics	BLOOD	CD19_Primary_Cells_Cord_BI.H3K27me3
1177	CD19_Primary_Cells_Cord_BI	H3K36me3		Histone	Roadmap Epigenomics	BLOOD	CD19_Primary_Cells_Cord_BI.H3K36me3
1178	CD19_Primary_Cells_Cord_BI	H3K4me1		Histone	Roadmap Epigenomics	BLOOD	CD19_Primary_Cells_Cord_BI.H3K4me1
1179	CD19_Primary_Cells_Cord_BI	H3K4me3		Histone	Roadmap Epigenomics	BLOOD	CD19_Primary_Cells_Cord_BI.H3K4me3
1180	CD19_Primary_Cells_Cord_BI	H3K9me3		Histone	Roadmap Epigenomics	BLOOD	CD19_Primary_Cells_Cord_BI.H3K9me3
1181	CD19_Primary_Cells_Peripheral_	DNase.all.peaks		DNase	Roadmap Epigenomics	BLOOD	CD19_Primary_Cells_Peripheral_.DNase.all.peaks
1182	CD19_Primary_Cells_Peripheral_	DNase.fdr0.01.hot		DNase	Roadmap Epigenomics	BLOOD	CD19_Primary_Cells_Peripheral_.DNase.fdr0.01.hot
1183	CD19_Primary_Cells_Peripheral_	DNase.fdr0.01.peaks		DNase	Roadmap Epigenomics	BLOOD	CD19_Primary_Cells_Peripheral_.DNase.fdr0.01.peaks
1184	CD19_Primary_Cells_Peripheral_	DNase.hot		DNase	Roadmap Epigenomics	BLOOD	CD19_Primary_Cells_Peripheral_.DNase.hot
1185	CD19_Primary_Cells_Peripheral_	DNase		DNase	Roadmap Epigenomics	BLOOD	CD19_Primary_Cells_Peripheral_.DNase
1186	CD19_Primary_Cells_Peripheral_	H3K27ac		Histone	Roadmap Epigenomics	BLOOD	CD19_Primary_Cells_Peripheral_.H3K27ac
1187	CD19_Primary_Cells_Peripheral_	H3K27me3		Histone	Roadmap Epigenomics	BLOOD	CD19_Primary_Cells_Peripheral_.H3K27me3
1188	CD19_Primary_Cells_Peripheral_	H3K36me3		Histone	Roadmap Epigenomics	BLOOD	CD19_Primary_Cells_Peripheral_.H3K36me3
1189	CD19_Primary_Cells_Peripheral_	H3K4me1		Histone	Roadmap Epigenomics	BLOOD	CD19_Primary_Cells_Peripheral_.H3K4me1
1190	CD19_Primary_Cells_Peripheral_	H3K4me3		Histone	Roadmap Epigenomics	BLOOD	CD19_Primary_Cells_Peripheral_.H3K4me3
1191	CD19_Primary_Cells_Peripheral_	H3K9me3		Histone	Roadmap Epigenomics	BLOOD	CD19_Primary_Cells_Peripheral_.H3K9me3
1192	CD3_Primary_Cells_Cord_BI	DNase.all.peaks		DNase	Roadmap Epigenomics	BLOOD	CD3_Primary_Cells_Cord_BI.DNase.all.peaks
1193	CD3_Primary_Cells_Cord_BI	DNase.fdr0.01.hot		DNase	Roadmap Epigenomics	BLOOD	CD3_Primary_Cells_Cord_BI.DNase.fdr0.01.hot
1194	CD3_Primary_Cells_Cord_BI	DNase.fdr0.01.peaks		DNase	Roadmap Epigenomics	BLOOD	CD3_Primary_Cells_Cord_BI.DNase.fdr0.01.peaks
1195	CD3_Primary_Cells_Cord_BI	DNase.hot		DNase	Roadmap Epigenomics	BLOOD	CD3_Primary_Cells_Cord_BI.DNase.hot
1196	CD3_Primary_Cells_Cord_BI	DNase		DNase	Roadmap Epigenomics	BLOOD	CD3_Primary_Cells_Cord_BI.DNase
1197	CD3_Primary_Cells_Cord_BI	H3K27me3		Histone	Roadmap Epigenomics	BLOOD	CD3_Primary_Cells_Cord_BI.H3K27me3
1198	CD3_Primary_Cells_Cord_BI	H3K36me3		Histone	Roadmap Epigenomics	BLOOD	CD3_Primary_Cells_Cord_BI.H3K36me3
1199	CD3_Primary_Cells_Cord_BI	H3K4me1		Histone	Roadmap Epigenomics	BLOOD	CD3_Primary_Cells_Cord_BI.H3K4me1
1200	CD3_Primary_Cells_Cord_BI	H3K4me3		Histone	Roadmap Epigenomics	BLOOD	CD3_Primary_Cells_Cord_BI.H3K4me3
1201	CD3_Primary_Cells_Cord_BI	H3K9me3		Histone	Roadmap Epigenomics	BLOOD	CD3_Primary_Cells_Cord_BI.H3K9me3
1202	CD3_Primary_Cells_Peripheral_	DNase.all.peaks		DNase	Roadmap Epigenomics	BLOOD	CD3_Primary_Cells_Peripheral_.DNase.all.peaks
1203	CD3_Primary_Cells_Peripheral_	DNase.fdr0.01.hot		DNase	Roadmap Epigenomics	BLOOD	CD3_Primary_Cells_Peripheral_.DNase.fdr0.01.hot
1204	CD3_Primary_Cells_Peripheral_	DNase.fdr0.01.peaks		DNase	Roadmap Epigenomics	BLOOD	CD3_Primary_Cells_Peripheral_.DNase.fdr0.01.peaks
1205	CD3_Primary_Cells_Peripheral_	DNase.hot		DNase	Roadmap Epigenomics	BLOOD	CD3_Primary_Cells_Peripheral_.DNase.hot
1206	CD3_Primary_Cells_Peripheral_	DNase		DNase	Roadmap Epigenomics	BLOOD	CD3_Primary_Cells_Peripheral_.DNase
1207	CD3_Primary_Cells_Peripheral_	H3K27ac		Histone	Roadmap Epigenomics	BLOOD	CD3_Primary_Cells_Peripheral_.H3K27ac
1208	CD3_Primary_Cells_Peripheral_	H3K27me3		Histone	Roadmap Epigenomics	BLOOD	CD3_Primary_Cells_Peripheral_.H3K27me3
1209	CD3_Primary_Cells_Peripheral_	H3K36me3		Histone	Roadmap Epigenomics	BLOOD	CD3_Primary_Cells_Peripheral_.H3K36me3
1210	CD3_Primary_Cells_Peripheral_	H3K4me1		Histone	Roadmap Epigenomics	BLOOD	CD3_Primary_Cells_Peripheral_.H3K4me1
1211	CD3_Primary_Cells_Peripheral_	H3K4me3		Histone	Roadmap Epigenomics	BLOOD	CD3_Primary_Cells_Peripheral_.H3K4me3
1212	CD3_Primary_Cells_Peripheral_	H3K9me3		Histone	Roadmap Epigenomics	BLOOD	CD3_Primary_Cells_Peripheral_.H3K9me3
1213	CD34_Primary_Cells	H3K27me3		Histone	Roadmap Epigenomics	BLOOD	CD34_Primary_Cells.H3K27me3
1214	CD34_Primary_Cells	H3K36me3		Histone	Roadmap Epigenomics	BLOOD	CD34_Primary_Cells.H3K36me3
1215	CD34_Primary_Cells	H3K4me1		Histone	Roadmap Epigenomics	BLOOD	CD34_Primary_Cells.H3K4me1
1216	CD34_Primary_Cells	H3K4me3		Histone	Roadmap Epigenomics	BLOOD	CD34_Primary_Cells.H3K4me3
1217	CD34_Primary_Cells	H3K9me3		Histone	Roadmap Epigenomics	BLOOD	CD34_Primary_Cells.H3K9me3
1218	CD34_Cultured_Cells	H3K27me3		Histone	Roadmap Epigenomics	BLOOD	CD34_Cultured_Cells.H3K27me3
1219	CD34_Cultured_Cells	H3K36me3		Histone	Roadmap Epigenomics	BLOOD	CD34_Cultured_Cells.H3K36me3
1220	CD34_Cultured_Cells	H3K4me1		Histone	Roadmap Epigenomics	BLOOD	CD34_Cultured_Cells.H3K4me1
1221	CD34_Cultured_Cells	H3K4me3		Histone	Roadmap Epigenomics	BLOOD	CD34_Cultured_Cells.H3K4me3
1222	CD34_Cultured_Cells	H3K9me3		Histone	Roadmap Epigenomics	BLOOD	CD34_Cultured_Cells.H3K9me3
1223	CD4_Memory_Primary_Cells	H3K27ac		Histone	Roadmap Epigenomics	BLOOD	CD4_Memory_Primary_Cells.H3K27ac
1224	CD4_Memory_Primary_Cells	H3K27me3		Histone	Roadmap Epigenomics	BLOOD	CD4_Memory_Primary_Cells.H3K27me3
1225	CD4_Memory_Primary_Cells	H3K36me3		Histone	Roadmap Epigenomics	BLOOD	CD4_Memory_Primary_Cells.H3K36me3
1226	CD4_Memory_Primary_Cells	H3K4me1		Histone	Roadmap Epigenomics	BLOOD	CD4_Memory_Primary_Cells.H3K4me1
1227	CD4_Memory_Primary_Cells	H3K4me3		Histone	Roadmap Epigenomics	BLOOD	CD4_Memory_Primary_Cells.H3K4me3
1228	CD4_Memory_Primary_Cells	H3K9me3		Histone	Roadmap Epigenomics	BLOOD	CD4_Memory_Primary_Cells.H3K9me3
1229	CD4_Naive_Primary_Cells	H3K27ac		Histone	Roadmap Epigenomics	BLOOD	CD4_Naive_Primary_Cells.H3K27ac
1230	CD4_Naive_Primary_Cells	H3K27me3		Histone	Roadmap Epigenomics	BLOOD	CD4_Naive_Primary_Cells.H3K27me3
1231	CD4_Naive_Primary_Cells	H3K36me3		Histone	Roadmap Epigenomics	BLOOD	CD4_Naive_Primary_Cells.H3K36me3
1232	CD4_Naive_Primary_Cells	H3K4me1		Histone	Roadmap Epigenomics	BLOOD	CD4_Naive_Primary_Cells.H3K4me1
1233	CD4_Naive_Primary_Cells	H3K4me3		Histone	Roadmap Epigenomics	BLOOD	CD4_Naive_Primary_Cells.H3K4me3
1234	CD4_Naive_Primary_Cells	H3K9ac		Histone	Roadmap Epigenomics	BLOOD	CD4_Naive_Primary_Cells.H3K9ac
1235	CD4_Naive_Primary_Cells	H3K9me3		Histone	Roadmap Epigenomics	BLOOD	CD4_Naive_Primary_Cells.H3K9me3
1236	CD4+_CD25_CD45RA+_Naive_Primary_Cells	H3K27ac		Histone	Roadmap Epigenomics	BLOOD	CD4+_CD25_CD45RA+_Naive_Primary_Cells.H3K27ac
1237	CD4+_CD25_CD45RA+_Naive_Primary_Cells	H3K27me3		Histone	Roadmap Epigenomics	BLOOD	CD4+_CD25_CD45RA+_Naive_Primary_Cells.H3K27me3
1238	CD4+_CD25_CD45RA+_Naive_Primary_Cells	H3K36me3		Histone	Roadmap Epigenomics	BLOOD	CD4+_CD25_CD45RA+_Naive_Primary_Cells.H3K36me3
1239	CD4+_CD25_CD45RA+_Naive_Primary_Cells	H3K4me1		Histone	Roadmap Epigenomics	BLOOD	CD4+_CD25_CD45RA+_Naive_Primary_Cells.H3K4me1
1240	CD4+_CD25_CD45RA+_Naive_Primary_Cells	H3K4me3		Histone	Roadmap Epigenomics	BLOOD	CD4+_CD25_CD45RA+_Naive_Primary_Cells.H3K4me3
1241	CD4+_CD25_CD45RA+_Naive_Primary_Cells	H3K9me3		Histone	Roadmap Epigenomics	BLOOD	CD4+_CD25_CD45RA+_Naive_Primary_Cells.H3K9me3
1242	CD4+_CD25_CD45RO+_Memory_Primary_Cells	H3K27ac		Histone	Roadmap Epigenomics	BLOOD	CD4+_CD25_CD45RO+_Memory_Primary_Cells.H3K27ac
1243	CD4+_CD25_CD45RO+_Memory_Primary_Cells	H3K27me3		Histone	Roadmap Epigenomics	BLOOD	CD4+_CD25_CD45RO+_Memory_Primary_Cells.H3K27me3
1244	CD4+_CD25_CD45RO+_Memory_Primary_Cells	H3K36me3		Histone	Roadmap Epigenomics	BLOOD	CD4+_CD25_CD45RO+_Memory_Primary_Cells.H3K36me3
1245	CD4+_CD25_CD45RO+_Memory_Primary_Cells	H3K4me1		Histone	Roadmap Epigenomics	BLOOD	CD4+_CD25_CD45RO+_Memory_Primary_Cells.H3K4me1
1246	CD4+_CD25_CD45RO+_Memory_Primary_Cells	H3K4me3		Histone	Roadmap Epigenomics	BLOOD	CD4+_CD25_CD45RO+_Memory_Primary_Cells.H3K4me3
1247	CD4+_CD25_CD45RO+_Memory_Primary_Cells	H3K9me3		Histone	Roadmap Epigenomics	BLOOD	CD4+_CD25_CD45RO+_Memory_Primary_Cells.H3K9me3
1248	CD4+_CD25_IL17_PMA-Ionomycin_stimulated_MACS_purified_Th_Primary_Cells	H3K27ac		Histone	Roadmap Epigenomics	BLOOD	CD4+_CD25_IL17_PMA-Ionomycin_stimulated_MACS_purified_Th_Primary_Cells.H3K27ac
1249	CD4+_CD25_IL17_PMA-Ionomycin_stimulated_MACS_purified_Th_Primary_Cells	H3K27me3		Histone	Roadmap Epigenomics	BLOOD	CD4+_CD25_IL17_PMA-Ionomycin_stimulated_MACS_purified_Th_Primary_Cells.H3K27me3
1250	CD4+_CD25_IL17_PMA-Ionomycin_stimulated_MACS_purified_Th_Primary_Cells	H3K36me3		Histone	Roadmap Epigenomics	BLOOD	CD4+_CD25_IL17_PMA-Ionomycin_stimulated_MACS_purified_Th_Primary_Cells.H3K36me3
1251	CD4+_CD25_IL17_PMA-Ionomycin_stimulated_MACS_purified_Th_Primary_Cells	H3K4me1		Histone	Roadmap Epigenomics	BLOOD	CD4+_CD25_IL17_PMA-Ionomycin_stimulated_MACS_purified_Th_Primary_Cells.H3K4me1
1252	CD4+_CD25_IL17_PMA-Ionomycin_stimulated_MACS_purified_Th_Primary_Cells	H3K4me3		Histone	Roadmap Epigenomics	BLOOD	CD4+_CD25_IL17_PMA-Ionomycin_stimulated_MACS_purified_Th_Primary_Cells.H3K4me3
1253	CD4+_CD25_IL17_PMA-Ionomycin_stimulated_MACS_purified_Th_Primary_Cells	H3K9me3		Histone	Roadmap Epigenomics	BLOOD	CD4+_CD25_IL17_PMA-Ionomycin_stimulated_MACS_purified_Th_Primary_Cells.H3K9me3
1254	CD4+_CD25_IL17+_PMA-Ionomcyin_stimulated_Th17_Primary_Cells	H3K27ac		Histone	Roadmap Epigenomics	BLOOD	CD4+_CD25_IL17+_PMA-Ionomcyin_stimulated_Th17_Primary_Cells.H3K27ac
1255	CD4+_CD25_IL17+_PMA-Ionomcyin_stimulated_Th17_Primary_Cells	H3K27me3		Histone	Roadmap Epigenomics	BLOOD	CD4+_CD25_IL17+_PMA-Ionomcyin_stimulated_Th17_Primary_Cells.H3K27me3
1256	CD4+_CD25_IL17+_PMA-Ionomcyin_stimulated_Th17_Primary_Cells	H3K36me3		Histone	Roadmap Epigenomics	BLOOD	CD4+_CD25_IL17+_PMA-Ionomcyin_stimulated_Th17_Primary_Cells.H3K36me3
1257	CD4+_CD25_IL17+_PMA-Ionomcyin_stimulated_Th17_Primary_Cells	H3K4me1		Histone	Roadmap Epigenomics	BLOOD	CD4+_CD25_IL17+_PMA-Ionomcyin_stimulated_Th17_Primary_Cells.H3K4me1
1258	CD4+_CD25_IL17+_PMA-Ionomcyin_stimulated_Th17_Primary_Cells	H3K4me3		Histone	Roadmap Epigenomics	BLOOD	CD4+_CD25_IL17+_PMA-Ionomcyin_stimulated_Th17_Primary_Cells.H3K4me3
1259	CD4+_CD25_IL17+_PMA-Ionomcyin_stimulated_Th17_Primary_Cells	H3K9me3		Histone	Roadmap Epigenomics	BLOOD	CD4+_CD25_IL17+_PMA-Ionomcyin_stimulated_Th17_Primary_Cells.H3K9me3
1260	CD4+_CD25_Th_Primary_Cells	H3K27ac		Histone	Roadmap Epigenomics	BLOOD	CD4+_CD25_Th_Primary_Cells.H3K27ac
1261	CD4+_CD25_Th_Primary_Cells	H3K27me3		Histone	Roadmap Epigenomics	BLOOD	CD4+_CD25_Th_Primary_Cells.H3K27me3
1262	CD4+_CD25_Th_Primary_Cells	H3K36me3		Histone	Roadmap Epigenomics	BLOOD	CD4+_CD25_Th_Primary_Cells.H3K36me3
1263	CD4+_CD25_Th_Primary_Cells	H3K4me1		Histone	Roadmap Epigenomics	BLOOD	CD4+_CD25_Th_Primary_Cells.H3K4me1
1264	CD4+_CD25_Th_Primary_Cells	H3K4me3		Histone	Roadmap Epigenomics	BLOOD	CD4+_CD25_Th_Primary_Cells.H3K4me3
1265	CD4+_CD25_Th_Primary_Cells	H3K9me3		Histone	Roadmap Epigenomics	BLOOD	CD4+_CD25_Th_Primary_Cells.H3K9me3
1266	CD4+_CD25+_CD127_Treg_Primary_Cells	H3K27ac		Histone	Roadmap Epigenomics	BLOOD	CD4+_CD25+_CD127_Treg_Primary_Cells.H3K27ac
1267	CD4+_CD25+_CD127_Treg_Primary_Cells	H3K27me3		Histone	Roadmap Epigenomics	BLOOD	CD4+_CD25+_CD127_Treg_Primary_Cells.H3K27me3
1268	CD4+_CD25+_CD127_Treg_Primary_Cells	H3K36me3		Histone	Roadmap Epigenomics	BLOOD	CD4+_CD25+_CD127_Treg_Primary_Cells.H3K36me3
1269	CD4+_CD25+_CD127_Treg_Primary_Cells	H3K4me1		Histone	Roadmap Epigenomics	BLOOD	CD4+_CD25+_CD127_Treg_Primary_Cells.H3K4me1
1270	CD4+_CD25+_CD127_Treg_Primary_Cells	H3K4me3		Histone	Roadmap Epigenomics	BLOOD	CD4+_CD25+_CD127_Treg_Primary_Cells.H3K4me3
1271	CD4+_CD25+_CD127_Treg_Primary_Cells	H3K9me3		Histone	Roadmap Epigenomics	BLOOD	CD4+_CD25+_CD127_Treg_Primary_Cells.H3K9me3
1272	CD4+_CD25int_CD127+_Tmem_Primary_Cells	H3K27ac		Histone	Roadmap Epigenomics	BLOOD	CD4+_CD25int_CD127+_Tmem_Primary_Cells.H3K27ac
1273	CD4+_CD25int_CD127+_Tmem_Primary_Cells	H3K27me3		Histone	Roadmap Epigenomics	BLOOD	CD4+_CD25int_CD127+_Tmem_Primary_Cells.H3K27me3
1274	CD4+_CD25int_CD127+_Tmem_Primary_Cells	H3K36me3		Histone	Roadmap Epigenomics	BLOOD	CD4+_CD25int_CD127+_Tmem_Primary_Cells.H3K36me3
1275	CD4+_CD25int_CD127+_Tmem_Primary_Cells	H3K4me1		Histone	Roadmap Epigenomics	BLOOD	CD4+_CD25int_CD127+_Tmem_Primary_Cells.H3K4me1
1276	CD4+_CD25int_CD127+_Tmem_Primary_Cells	H3K4me3		Histone	Roadmap Epigenomics	BLOOD	CD4+_CD25int_CD127+_Tmem_Primary_Cells.H3K4me3
1277	CD4+_CD25int_CD127+_Tmem_Primary_Cells	H3K9me3		Histone	Roadmap Epigenomics	BLOOD	CD4+_CD25int_CD127+_Tmem_Primary_Cells.H3K9me3
1278	CD56_Primary_Cells	DNase.all.peaks		DNase	Roadmap Epigenomics	BLOOD	CD56_Primary_Cells.DNase.all.peaks
1279	CD56_Primary_Cells	DNase.fdr0.01.hot		DNase	Roadmap Epigenomics	BLOOD	CD56_Primary_Cells.DNase.fdr0.01.hot
1280	CD56_Primary_Cells	DNase.fdr0.01.peaks		DNase	Roadmap Epigenomics	BLOOD	CD56_Primary_Cells.DNase.fdr0.01.peaks
1281	CD56_Primary_Cells	DNase.hot		DNase	Roadmap Epigenomics	BLOOD	CD56_Primary_Cells.DNase.hot
1282	CD56_Primary_Cells	DNase		DNase	Roadmap Epigenomics	BLOOD	CD56_Primary_Cells.DNase
1283	CD56_Primary_Cells	H3K27ac		Histone	Roadmap Epigenomics	BLOOD	CD56_Primary_Cells.H3K27ac
1284	CD56_Primary_Cells	H3K27me3		Histone	Roadmap Epigenomics	BLOOD	CD56_Primary_Cells.H3K27me3
1285	CD56_Primary_Cells	H3K36me3		Histone	Roadmap Epigenomics	BLOOD	CD56_Primary_Cells.H3K36me3
1286	CD56_Primary_Cells	H3K4me1		Histone	Roadmap Epigenomics	BLOOD	CD56_Primary_Cells.H3K4me1
1287	CD56_Primary_Cells	H3K4me3		Histone	Roadmap Epigenomics	BLOOD	CD56_Primary_Cells.H3K4me3
1288	CD8_Naive_Primary_Cells	H3K27ac		Histone	Roadmap Epigenomics	BLOOD	CD8_Naive_Primary_Cells.H3K27ac
1289	CD8_Naive_Primary_Cells	H3K27me3		Histone	Roadmap Epigenomics	BLOOD	CD8_Naive_Primary_Cells.H3K27me3
1290	CD8_Naive_Primary_Cells	H3K36me3		Histone	Roadmap Epigenomics	BLOOD	CD8_Naive_Primary_Cells.H3K36me3
1291	CD8_Naive_Primary_Cells	H3K4me1		Histone	Roadmap Epigenomics	BLOOD	CD8_Naive_Primary_Cells.H3K4me1
1292	CD8_Naive_Primary_Cells	H3K4me3		Histone	Roadmap Epigenomics	BLOOD	CD8_Naive_Primary_Cells.H3K4me3
1293	CD8_Naive_Primary_Cells	H3K9ac		Histone	Roadmap Epigenomics	BLOOD	CD8_Naive_Primary_Cells.H3K9ac
1294	CD8_Naive_Primary_Cells	H3K9me3		Histone	Roadmap Epigenomics	BLOOD	CD8_Naive_Primary_Cells.H3K9me3
1295	CD8_Memory_Primary_Cells	H3K27ac		Histone	Roadmap Epigenomics	BLOOD	CD8_Memory_Primary_Cells.H3K27ac
1296	CD8_Memory_Primary_Cells	H3K27me3		Histone	Roadmap Epigenomics	BLOOD	CD8_Memory_Primary_Cells.H3K27me3
1297	CD8_Memory_Primary_Cells	H3K36me3		Histone	Roadmap Epigenomics	BLOOD	CD8_Memory_Primary_Cells.H3K36me3
1298	CD8_Memory_Primary_Cells	H3K4me1		Histone	Roadmap Epigenomics	BLOOD	CD8_Memory_Primary_Cells.H3K4me1
1299	CD8_Memory_Primary_Cells	H3K4me3		Histone	Roadmap Epigenomics	BLOOD	CD8_Memory_Primary_Cells.H3K4me3
1300	CD8_Memory_Primary_Cells	H3K9me3		Histone	Roadmap Epigenomics	BLOOD	CD8_Memory_Primary_Cells.H3K9me3
1301	Chondrocytes_from_Bone_Marrow_Derived_Mesenchymal_Stem_Cell_Cultured_Cells	H3K27ac		Histone	Roadmap Epigenomics	STROMAL_CONNECTIVE	Chondrocytes_from_Bone_Marrow_Derived_Mesenchymal_Stem_Cell_Cultured_Cells.H3K27ac
1302	Chondrocytes_from_Bone_Marrow_Derived_Mesenchymal_Stem_Cell_Cultured_Cells	H3K27me3		Histone	Roadmap Epigenomics	STROMAL_CONNECTIVE	Chondrocytes_from_Bone_Marrow_Derived_Mesenchymal_Stem_Cell_Cultured_Cells.H3K27me3
1303	Chondrocytes_from_Bone_Marrow_Derived_Mesenchymal_Stem_Cell_Cultured_Cells	H3K36me3		Histone	Roadmap Epigenomics	STROMAL_CONNECTIVE	Chondrocytes_from_Bone_Marrow_Derived_Mesenchymal_Stem_Cell_Cultured_Cells.H3K36me3
1304	Chondrocytes_from_Bone_Marrow_Derived_Mesenchymal_Stem_Cell_Cultured_Cells	H3K4me1		Histone	Roadmap Epigenomics	STROMAL_CONNECTIVE	Chondrocytes_from_Bone_Marrow_Derived_Mesenchymal_Stem_Cell_Cultured_Cells.H3K4me1
1305	Chondrocytes_from_Bone_Marrow_Derived_Mesenchymal_Stem_Cell_Cultured_Cells	H3K4me3		Histone	Roadmap Epigenomics	STROMAL_CONNECTIVE	Chondrocytes_from_Bone_Marrow_Derived_Mesenchymal_Stem_Cell_Cultured_Cells.H3K4me3
1306	Chondrocytes_from_Bone_Marrow_Derived_Mesenchymal_Stem_Cell_Cultured_Cells	H3K9ac		Histone	Roadmap Epigenomics	STROMAL_CONNECTIVE	Chondrocytes_from_Bone_Marrow_Derived_Mesenchymal_Stem_Cell_Cultured_Cells.H3K9ac
1307	Chondrocytes_from_Bone_Marrow_Derived_Mesenchymal_Stem_Cell_Cultured_Cells	H3K9me3		Histone	Roadmap Epigenomics	STROMAL_CONNECTIVE	Chondrocytes_from_Bone_Marrow_Derived_Mesenchymal_Stem_Cell_Cultured_Cells.H3K9me3
1308	Mobilized_CD34_Primary_Cells_Female	DNase.all.peaks		DNase	Roadmap Epigenomics	BLOOD	Mobilized_CD34_Primary_Cells_Female.DNase.all.peaks
1309	Mobilized_CD34_Primary_Cells_Female	DNase.fdr0.01.hot		DNase	Roadmap Epigenomics	BLOOD	Mobilized_CD34_Primary_Cells_Female.DNase.fdr0.01.hot
1310	Mobilized_CD34_Primary_Cells_Female	DNase.fdr0.01.peaks		DNase	Roadmap Epigenomics	BLOOD	Mobilized_CD34_Primary_Cells_Female.DNase.fdr0.01.peaks
1311	Mobilized_CD34_Primary_Cells_Female	DNase.hot		DNase	Roadmap Epigenomics	BLOOD	Mobilized_CD34_Primary_Cells_Female.DNase.hot
1312	Mobilized_CD34_Primary_Cells_Female	DNase		DNase	Roadmap Epigenomics	BLOOD	Mobilized_CD34_Primary_Cells_Female.DNase
1313	Mobilized_CD34_Primary_Cells_Female	H3K27ac		Histone	Roadmap Epigenomics	BLOOD	Mobilized_CD34_Primary_Cells_Female.H3K27ac
1314	Mobilized_CD34_Primary_Cells_Female	H3K27me3		Histone	Roadmap Epigenomics	BLOOD	Mobilized_CD34_Primary_Cells_Female.H3K27me3
1315	Mobilized_CD34_Primary_Cells_Female	H3K36me3		Histone	Roadmap Epigenomics	BLOOD	Mobilized_CD34_Primary_Cells_Female.H3K36me3
1316	Mobilized_CD34_Primary_Cells_Female	H3K4me1		Histone	Roadmap Epigenomics	BLOOD	Mobilized_CD34_Primary_Cells_Female.H3K4me1
1317	Mobilized_CD34_Primary_Cells_Female	H3K4me3		Histone	Roadmap Epigenomics	BLOOD	Mobilized_CD34_Primary_Cells_Female.H3K4me3
1318	Mobilized_CD34_Primary_Cells_Female	H3K9me3		Histone	Roadmap Epigenomics	BLOOD	Mobilized_CD34_Primary_Cells_Female.H3K9me3
1319	Mobilized_CD34_Primary_Cells_Male	DNase.all.peaks		DNase	Roadmap Epigenomics	BLOOD	Mobilized_CD34_Primary_Cells_Male.DNase.all.peaks
1320	Mobilized_CD34_Primary_Cells_Male	DNase.fdr0.01.hot		DNase	Roadmap Epigenomics	BLOOD	Mobilized_CD34_Primary_Cells_Male.DNase.fdr0.01.hot
1321	Mobilized_CD34_Primary_Cells_Male	DNase.fdr0.01.peaks		DNase	Roadmap Epigenomics	BLOOD	Mobilized_CD34_Primary_Cells_Male.DNase.fdr0.01.peaks
1322	Mobilized_CD34_Primary_Cells_Male	DNase.hot		DNase	Roadmap Epigenomics	BLOOD	Mobilized_CD34_Primary_Cells_Male.DNase.hot
1323	Mobilized_CD34_Primary_Cells_Male	DNase		DNase	Roadmap Epigenomics	BLOOD	Mobilized_CD34_Primary_Cells_Male.DNase
1324	Mobilized_CD34_Primary_Cells_Male	H3K27me3		Histone	Roadmap Epigenomics	BLOOD	Mobilized_CD34_Primary_Cells_Male.H3K27me3
1325	Mobilized_CD34_Primary_Cells_Male	H3K36me3		Histone	Roadmap Epigenomics	BLOOD	Mobilized_CD34_Primary_Cells_Male.H3K36me3
1326	Mobilized_CD34_Primary_Cells_Male	H3K4me1		Histone	Roadmap Epigenomics	BLOOD	Mobilized_CD34_Primary_Cells_Male.H3K4me1
1327	Mobilized_CD34_Primary_Cells_Male	H3K4me3		Histone	Roadmap Epigenomics	BLOOD	Mobilized_CD34_Primary_Cells_Male.H3K4me3
1328	Mobilized_CD34_Primary_Cells_Male	H3K9me3		Histone	Roadmap Epigenomics	BLOOD	Mobilized_CD34_Primary_Cells_Male.H3K9me3
1329	Muscle_Satellite_Cultured_Cells	H3K27me3		Histone	Roadmap Epigenomics	MUSCLE	Muscle_Satellite_Cultured_Cells.H3K27me3
1330	Muscle_Satellite_Cultured_Cells	H3K36me3		Histone	Roadmap Epigenomics	MUSCLE	Muscle_Satellite_Cultured_Cells.H3K36me3
1331	Muscle_Satellite_Cultured_Cells	H3K4me1		Histone	Roadmap Epigenomics	MUSCLE	Muscle_Satellite_Cultured_Cells.H3K4me1
1332	Muscle_Satellite_Cultured_Cells	H3K4me2		Histone	Roadmap Epigenomics	MUSCLE	Muscle_Satellite_Cultured_Cells.H3K4me2
1333	Muscle_Satellite_Cultured_Cells	H3K4me3		Histone	Roadmap Epigenomics	MUSCLE	Muscle_Satellite_Cultured_Cells.H3K4me3
1334	Muscle_Satellite_Cultured_Cells	H3K9ac		Histone	Roadmap Epigenomics	MUSCLE	Muscle_Satellite_Cultured_Cells.H3K9ac
1335	Muscle_Satellite_Cultured_Cells	H3K9me3		Histone	Roadmap Epigenomics	MUSCLE	Muscle_Satellite_Cultured_Cells.H3K9me3
1336	Neurosphere_Cultured_Cells_Cortex_Derived	H3K27me3		Histone	Roadmap Epigenomics	BRAIN	Neurosphere_Cultured_Cells_Cortex_Derived.H3K27me3
1337	Neurosphere_Cultured_Cells_Cortex_Derived	H3K36me3		Histone	Roadmap Epigenomics	BRAIN	Neurosphere_Cultured_Cells_Cortex_Derived.H3K36me3
1338	Neurosphere_Cultured_Cells_Cortex_Derived	H3K4me1		Histone	Roadmap Epigenomics	BRAIN	Neurosphere_Cultured_Cells_Cortex_Derived.H3K4me1
1339	Neurosphere_Cultured_Cells_Cortex_Derived	H3K4me3		Histone	Roadmap Epigenomics	BRAIN	Neurosphere_Cultured_Cells_Cortex_Derived.H3K4me3
1340	Neurosphere_Cultured_Cells_Cortex_Derived	H3K9me3		Histone	Roadmap Epigenomics	BRAIN	Neurosphere_Cultured_Cells_Cortex_Derived.H3K9me3
1341	Neurosphere_Cultured_Cells_Ganglionic_Eminence_Derived	H3K27me3		Histone	Roadmap Epigenomics	BRAIN	Neurosphere_Cultured_Cells_Ganglionic_Eminence_Derived.H3K27me3
1342	Neurosphere_Cultured_Cells_Ganglionic_Eminence_Derived	H3K36me3		Histone	Roadmap Epigenomics	BRAIN	Neurosphere_Cultured_Cells_Ganglionic_Eminence_Derived.H3K36me3
1343	Neurosphere_Cultured_Cells_Ganglionic_Eminence_Derived	H3K4me1		Histone	Roadmap Epigenomics	BRAIN	Neurosphere_Cultured_Cells_Ganglionic_Eminence_Derived.H3K4me1
1344	Neurosphere_Cultured_Cells_Ganglionic_Eminence_Derived	H3K4me3		Histone	Roadmap Epigenomics	BRAIN	Neurosphere_Cultured_Cells_Ganglionic_Eminence_Derived.H3K4me3
1345	Neurosphere_Cultured_Cells_Ganglionic_Eminence_Derived	H3K9me3		Histone	Roadmap Epigenomics	BRAIN	Neurosphere_Cultured_Cells_Ganglionic_Eminence_Derived.H3K9me3
1346	Penis_Foreskin_Fibroblast_Primary_Cells_skin01	DNase.all.peaks		DNase	Roadmap Epigenomics	SKIN	Penis_Foreskin_Fibroblast_Primary_Cells_skin01.DNase.all.peaks
1347	Penis_Foreskin_Fibroblast_Primary_Cells_skin01	DNase.fdr0.01.hot		DNase	Roadmap Epigenomics	SKIN	Penis_Foreskin_Fibroblast_Primary_Cells_skin01.DNase.fdr0.01.hot
1348	Penis_Foreskin_Fibroblast_Primary_Cells_skin01	DNase.fdr0.01.peaks		DNase	Roadmap Epigenomics	SKIN	Penis_Foreskin_Fibroblast_Primary_Cells_skin01.DNase.fdr0.01.peaks
1349	Penis_Foreskin_Fibroblast_Primary_Cells_skin01	DNase.hot		DNase	Roadmap Epigenomics	SKIN	Penis_Foreskin_Fibroblast_Primary_Cells_skin01.DNase.hot
1350	Penis_Foreskin_Fibroblast_Primary_Cells_skin01	DNase		DNase	Roadmap Epigenomics	SKIN	Penis_Foreskin_Fibroblast_Primary_Cells_skin01.DNase
1351	Penis_Foreskin_Fibroblast_Primary_Cells_skin01	H3K27ac		Histone	Roadmap Epigenomics	SKIN	Penis_Foreskin_Fibroblast_Primary_Cells_skin01.H3K27ac
1352	Penis_Foreskin_Fibroblast_Primary_Cells_skin01	H3K27me3		Histone	Roadmap Epigenomics	SKIN	Penis_Foreskin_Fibroblast_Primary_Cells_skin01.H3K27me3
1353	Penis_Foreskin_Fibroblast_Primary_Cells_skin01	H3K36me3		Histone	Roadmap Epigenomics	SKIN	Penis_Foreskin_Fibroblast_Primary_Cells_skin01.H3K36me3
1354	Penis_Foreskin_Fibroblast_Primary_Cells_skin01	H3K4me1		Histone	Roadmap Epigenomics	SKIN	Penis_Foreskin_Fibroblast_Primary_Cells_skin01.H3K4me1
1355	Penis_Foreskin_Fibroblast_Primary_Cells_skin01	H3K4me3		Histone	Roadmap Epigenomics	SKIN	Penis_Foreskin_Fibroblast_Primary_Cells_skin01.H3K4me3
1356	Penis_Foreskin_Fibroblast_Primary_Cells_skin01	H3K9me3		Histone	Roadmap Epigenomics	SKIN	Penis_Foreskin_Fibroblast_Primary_Cells_skin01.H3K9me3
1357	Penis_Foreskin_Fibroblast_Primary_Cells_skin02	DNase.all.peaks		DNase	Roadmap Epigenomics	SKIN	Penis_Foreskin_Fibroblast_Primary_Cells_skin02.DNase.all.peaks
1358	Penis_Foreskin_Fibroblast_Primary_Cells_skin02	DNase.fdr0.01.hot		DNase	Roadmap Epigenomics	SKIN	Penis_Foreskin_Fibroblast_Primary_Cells_skin02.DNase.fdr0.01.hot
1359	Penis_Foreskin_Fibroblast_Primary_Cells_skin02	DNase.fdr0.01.peaks		DNase	Roadmap Epigenomics	SKIN	Penis_Foreskin_Fibroblast_Primary_Cells_skin02.DNase.fdr0.01.peaks
1360	Penis_Foreskin_Fibroblast_Primary_Cells_skin02	DNase.hot		DNase	Roadmap Epigenomics	SKIN	Penis_Foreskin_Fibroblast_Primary_Cells_skin02.DNase.hot
1361	Penis_Foreskin_Fibroblast_Primary_Cells_skin02	DNase		DNase	Roadmap Epigenomics	SKIN	Penis_Foreskin_Fibroblast_Primary_Cells_skin02.DNase
1362	Penis_Foreskin_Fibroblast_Primary_Cells_skin02	H3K27ac		Histone	Roadmap Epigenomics	SKIN	Penis_Foreskin_Fibroblast_Primary_Cells_skin02.H3K27ac
1363	Penis_Foreskin_Fibroblast_Primary_Cells_skin02	H3K27me3		Histone	Roadmap Epigenomics	SKIN	Penis_Foreskin_Fibroblast_Primary_Cells_skin02.H3K27me3
1364	Penis_Foreskin_Fibroblast_Primary_Cells_skin02	H3K36me3		Histone	Roadmap Epigenomics	SKIN	Penis_Foreskin_Fibroblast_Primary_Cells_skin02.H3K36me3
1365	Penis_Foreskin_Fibroblast_Primary_Cells_skin02	H3K4me1		Histone	Roadmap Epigenomics	SKIN	Penis_Foreskin_Fibroblast_Primary_Cells_skin02.H3K4me1
1366	Penis_Foreskin_Fibroblast_Primary_Cells_skin02	H3K4me3		Histone	Roadmap Epigenomics	SKIN	Penis_Foreskin_Fibroblast_Primary_Cells_skin02.H3K4me3
1367	Penis_Foreskin_Fibroblast_Primary_Cells_skin02	H3K9me3		Histone	Roadmap Epigenomics	SKIN	Penis_Foreskin_Fibroblast_Primary_Cells_skin02.H3K9me3
1368	Penis_Foreskin_Keratinocyte_Primary_Cells_skin02	DNase.all.peaks		DNase	Roadmap Epigenomics	SKIN	Penis_Foreskin_Keratinocyte_Primary_Cells_skin02.DNase.all.peaks
1369	Penis_Foreskin_Keratinocyte_Primary_Cells_skin02	DNase.fdr0.01.hot		DNase	Roadmap Epigenomics	SKIN	Penis_Foreskin_Keratinocyte_Primary_Cells_skin02.DNase.fdr0.01.hot
1370	Penis_Foreskin_Keratinocyte_Primary_Cells_skin02	DNase.fdr0.01.peaks		DNase	Roadmap Epigenomics	SKIN	Penis_Foreskin_Keratinocyte_Primary_Cells_skin02.DNase.fdr0.01.peaks
1371	Penis_Foreskin_Keratinocyte_Primary_Cells_skin02	DNase.hot		DNase	Roadmap Epigenomics	SKIN	Penis_Foreskin_Keratinocyte_Primary_Cells_skin02.DNase.hot
1372	Penis_Foreskin_Keratinocyte_Primary_Cells_skin02	DNase		DNase	Roadmap Epigenomics	SKIN	Penis_Foreskin_Keratinocyte_Primary_Cells_skin02.DNase
1373	Penis_Foreskin_Keratinocyte_Primary_Cells_skin02	H3K27me3		Histone	Roadmap Epigenomics	SKIN	Penis_Foreskin_Keratinocyte_Primary_Cells_skin02.H3K27me3
1374	Penis_Foreskin_Keratinocyte_Primary_Cells_skin02	H3K36me3		Histone	Roadmap Epigenomics	SKIN	Penis_Foreskin_Keratinocyte_Primary_Cells_skin02.H3K36me3
1375	Penis_Foreskin_Keratinocyte_Primary_Cells_skin02	H3K4me1		Histone	Roadmap Epigenomics	SKIN	Penis_Foreskin_Keratinocyte_Primary_Cells_skin02.H3K4me1
1376	Penis_Foreskin_Keratinocyte_Primary_Cells_skin02	H3K4me3		Histone	Roadmap Epigenomics	SKIN	Penis_Foreskin_Keratinocyte_Primary_Cells_skin02.H3K4me3
1377	Penis_Foreskin_Keratinocyte_Primary_Cells_skin02	H3K9me3		Histone	Roadmap Epigenomics	SKIN	Penis_Foreskin_Keratinocyte_Primary_Cells_skin02.H3K9me3
1378	Penis_Foreskin_Keratinocyte_Primary_Cells_skin03	H3K27ac		Histone	Roadmap Epigenomics	SKIN	Penis_Foreskin_Keratinocyte_Primary_Cells_skin03.H3K27ac
1379	Penis_Foreskin_Keratinocyte_Primary_Cells_skin03	H3K27me3		Histone	Roadmap Epigenomics	SKIN	Penis_Foreskin_Keratinocyte_Primary_Cells_skin03.H3K27me3
1380	Penis_Foreskin_Keratinocyte_Primary_Cells_skin03	H3K36me3		Histone	Roadmap Epigenomics	SKIN	Penis_Foreskin_Keratinocyte_Primary_Cells_skin03.H3K36me3
1381	Penis_Foreskin_Keratinocyte_Primary_Cells_skin03	H3K4me1		Histone	Roadmap Epigenomics	SKIN	Penis_Foreskin_Keratinocyte_Primary_Cells_skin03.H3K4me1
1382	Penis_Foreskin_Keratinocyte_Primary_Cells_skin03	H3K4me3		Histone	Roadmap Epigenomics	SKIN	Penis_Foreskin_Keratinocyte_Primary_Cells_skin03.H3K4me3
1383	Penis_Foreskin_Keratinocyte_Primary_Cells_skin03	H3K9me3		Histone	Roadmap Epigenomics	SKIN	Penis_Foreskin_Keratinocyte_Primary_Cells_skin03.H3K9me3
1384	Penis_Foreskin_Melanocyte_Primary_Cells_skin01	DNase.all.peaks		DNase	Roadmap Epigenomics	SKIN	Penis_Foreskin_Melanocyte_Primary_Cells_skin01.DNase.all.peaks
1385	Penis_Foreskin_Melanocyte_Primary_Cells_skin01	DNase.fdr0.01.hot		DNase	Roadmap Epigenomics	SKIN	Penis_Foreskin_Melanocyte_Primary_Cells_skin01.DNase.fdr0.01.hot
1386	Penis_Foreskin_Melanocyte_Primary_Cells_skin01	DNase.fdr0.01.peaks		DNase	Roadmap Epigenomics	SKIN	Penis_Foreskin_Melanocyte_Primary_Cells_skin01.DNase.fdr0.01.peaks
1387	Penis_Foreskin_Melanocyte_Primary_Cells_skin01	DNase.hot		DNase	Roadmap Epigenomics	SKIN	Penis_Foreskin_Melanocyte_Primary_Cells_skin01.DNase.hot
1388	Penis_Foreskin_Melanocyte_Primary_Cells_skin01	DNase		DNase	Roadmap Epigenomics	SKIN	Penis_Foreskin_Melanocyte_Primary_Cells_skin01.DNase
1389	Penis_Foreskin_Melanocyte_Primary_Cells_skin01	H3K27ac		Histone	Roadmap Epigenomics	SKIN	Penis_Foreskin_Melanocyte_Primary_Cells_skin01.H3K27ac
1390	Penis_Foreskin_Melanocyte_Primary_Cells_skin01	H3K27me3		Histone	Roadmap Epigenomics	SKIN	Penis_Foreskin_Melanocyte_Primary_Cells_skin01.H3K27me3
1391	Penis_Foreskin_Melanocyte_Primary_Cells_skin01	H3K36me3		Histone	Roadmap Epigenomics	SKIN	Penis_Foreskin_Melanocyte_Primary_Cells_skin01.H3K36me3
1392	Penis_Foreskin_Melanocyte_Primary_Cells_skin01	H3K4me1		Histone	Roadmap Epigenomics	SKIN	Penis_Foreskin_Melanocyte_Primary_Cells_skin01.H3K4me1
1393	Penis_Foreskin_Melanocyte_Primary_Cells_skin01	H3K4me3		Histone	Roadmap Epigenomics	SKIN	Penis_Foreskin_Melanocyte_Primary_Cells_skin01.H3K4me3
1394	Penis_Foreskin_Melanocyte_Primary_Cells_skin01	H3K9me3		Histone	Roadmap Epigenomics	SKIN	Penis_Foreskin_Melanocyte_Primary_Cells_skin01.H3K9me3
1395	Penis_Foreskin_Melanocyte_Primary_Cells_skin03	H3K27ac		Histone	Roadmap Epigenomics	SKIN	Penis_Foreskin_Melanocyte_Primary_Cells_skin03.H3K27ac
1396	Penis_Foreskin_Melanocyte_Primary_Cells_skin03	H3K27me3		Histone	Roadmap Epigenomics	SKIN	Penis_Foreskin_Melanocyte_Primary_Cells_skin03.H3K27me3
1397	Penis_Foreskin_Melanocyte_Primary_Cells_skin03	H3K36me3		Histone	Roadmap Epigenomics	SKIN	Penis_Foreskin_Melanocyte_Primary_Cells_skin03.H3K36me3
1398	Penis_Foreskin_Melanocyte_Primary_Cells_skin03	H3K4me1		Histone	Roadmap Epigenomics	SKIN	Penis_Foreskin_Melanocyte_Primary_Cells_skin03.H3K4me1
1399	Penis_Foreskin_Melanocyte_Primary_Cells_skin03	H3K4me3		Histone	Roadmap Epigenomics	SKIN	Penis_Foreskin_Melanocyte_Primary_Cells_skin03.H3K4me3
1400	Penis_Foreskin_Melanocyte_Primary_Cells_skin03	H3K9me3		Histone	Roadmap Epigenomics	SKIN	Penis_Foreskin_Melanocyte_Primary_Cells_skin03.H3K9me3
1401	Peripheral_Blood_Mononuclear_Primary_Cells	H3K27ac		Histone	Roadmap Epigenomics	BLOOD	Peripheral_Blood_Mononuclear_Primary_Cells.H3K27ac
1402	Peripheral_Blood_Mononuclear_Primary_Cells	H3K27me3		Histone	Roadmap Epigenomics	BLOOD	Peripheral_Blood_Mononuclear_Primary_Cells.H3K27me3
1403	Peripheral_Blood_Mononuclear_Primary_Cells	H3K36me3		Histone	Roadmap Epigenomics	BLOOD	Peripheral_Blood_Mononuclear_Primary_Cells.H3K36me3
1404	Peripheral_Blood_Mononuclear_Primary_Cells	H3K4me1		Histone	Roadmap Epigenomics	BLOOD	Peripheral_Blood_Mononuclear_Primary_Cells.H3K4me1
1405	Peripheral_Blood_Mononuclear_Primary_Cells	H3K4me3		Histone	Roadmap Epigenomics	BLOOD	Peripheral_Blood_Mononuclear_Primary_Cells.H3K4me3
1406	Peripheral_Blood_Mononuclear_Primary_Cells	H3K9ac		Histone	Roadmap Epigenomics	BLOOD	Peripheral_Blood_Mononuclear_Primary_Cells.H3K9ac
1407	Peripheral_Blood_Mononuclear_Primary_Cells	H3K9me3		Histone	Roadmap Epigenomics	BLOOD	Peripheral_Blood_Mononuclear_Primary_Cells.H3K9me3
1408	Adipose_Nuclei	H3K27ac		Histone	Roadmap Epigenomics	FAT	Adipose_Nuclei.H3K27ac
1409	Adipose_Nuclei	H3K27me3		Histone	Roadmap Epigenomics	FAT	Adipose_Nuclei.H3K27me3
1410	Adipose_Nuclei	H3K36me3		Histone	Roadmap Epigenomics	FAT	Adipose_Nuclei.H3K36me3
1411	Adipose_Nuclei	H3K4me1		Histone	Roadmap Epigenomics	FAT	Adipose_Nuclei.H3K4me1
1412	Adipose_Nuclei	H3K4me3		Histone	Roadmap Epigenomics	FAT	Adipose_Nuclei.H3K4me3
1413	Adipose_Nuclei	H3K9ac		Histone	Roadmap Epigenomics	FAT	Adipose_Nuclei.H3K9ac
1414	Adipose_Nuclei	H3K9me3		Histone	Roadmap Epigenomics	FAT	Adipose_Nuclei.H3K9me3
1415	Aorta	H3K27ac		Histone	Roadmap Epigenomics	VASCULAR	Aorta.H3K27ac
1416	Aorta	H3K27me3		Histone	Roadmap Epigenomics	VASCULAR	Aorta.H3K27me3
1417	Aorta	H3K36me3		Histone	Roadmap Epigenomics	VASCULAR	Aorta.H3K36me3
1418	Aorta	H3K4me1		Histone	Roadmap Epigenomics	VASCULAR	Aorta.H3K4me1
1419	Aorta	H3K4me3		Histone	Roadmap Epigenomics	VASCULAR	Aorta.H3K4me3
1420	Aorta	H3K9me3		Histone	Roadmap Epigenomics	VASCULAR	Aorta.H3K9me3
1421	Adult_Liver	H3K27ac		Histone	Roadmap Epigenomics	LIVER	Adult_Liver.H3K27ac
1422	Adult_Liver	H3K27me3		Histone	Roadmap Epigenomics	LIVER	Adult_Liver.H3K27me3
1423	Adult_Liver	H3K36me3		Histone	Roadmap Epigenomics	LIVER	Adult_Liver.H3K36me3
1424	Adult_Liver	H3K4me1		Histone	Roadmap Epigenomics	LIVER	Adult_Liver.H3K4me1
1425	Adult_Liver	H3K4me3		Histone	Roadmap Epigenomics	LIVER	Adult_Liver.H3K4me3
1426	Adult_Liver	H3K9ac		Histone	Roadmap Epigenomics	LIVER	Adult_Liver.H3K9ac
1427	Adult_Liver	H3K9me3		Histone	Roadmap Epigenomics	LIVER	Adult_Liver.H3K9me3
1428	Brain_Angular_Gyrus	H3K27ac		Histone	Roadmap Epigenomics	BRAIN	Brain_Angular_Gyrus.H3K27ac
1429	Brain_Angular_Gyrus	H3K27me3		Histone	Roadmap Epigenomics	BRAIN	Brain_Angular_Gyrus.H3K27me3
1430	Brain_Angular_Gyrus	H3K36me3		Histone	Roadmap Epigenomics	BRAIN	Brain_Angular_Gyrus.H3K36me3
1431	Brain_Angular_Gyrus	H3K4me1		Histone	Roadmap Epigenomics	BRAIN	Brain_Angular_Gyrus.H3K4me1
1432	Brain_Angular_Gyrus	H3K4me3		Histone	Roadmap Epigenomics	BRAIN	Brain_Angular_Gyrus.H3K4me3
1433	Brain_Angular_Gyrus	H3K9ac		Histone	Roadmap Epigenomics	BRAIN	Brain_Angular_Gyrus.H3K9ac
1434	Brain_Angular_Gyrus	H3K9me3		Histone	Roadmap Epigenomics	BRAIN	Brain_Angular_Gyrus.H3K9me3
1435	Brain_Anterior_Caudate	H3K27ac		Histone	Roadmap Epigenomics	BRAIN	Brain_Anterior_Caudate.H3K27ac
1436	Brain_Anterior_Caudate	H3K27me3		Histone	Roadmap Epigenomics	BRAIN	Brain_Anterior_Caudate.H3K27me3
1437	Brain_Anterior_Caudate	H3K36me3		Histone	Roadmap Epigenomics	BRAIN	Brain_Anterior_Caudate.H3K36me3
1438	Brain_Anterior_Caudate	H3K4me1		Histone	Roadmap Epigenomics	BRAIN	Brain_Anterior_Caudate.H3K4me1
1439	Brain_Anterior_Caudate	H3K4me3		Histone	Roadmap Epigenomics	BRAIN	Brain_Anterior_Caudate.H3K4me3
1440	Brain_Anterior_Caudate	H3K9ac		Histone	Roadmap Epigenomics	BRAIN	Brain_Anterior_Caudate.H3K9ac
1441	Brain_Anterior_Caudate	H3K9me3		Histone	Roadmap Epigenomics	BRAIN	Brain_Anterior_Caudate.H3K9me3
1442	Brain_Cingulate_Gyrus	H3K27ac		Histone	Roadmap Epigenomics	BRAIN	Brain_Cingulate_Gyrus.H3K27ac
1443	Brain_Cingulate_Gyrus	H3K27me3		Histone	Roadmap Epigenomics	BRAIN	Brain_Cingulate_Gyrus.H3K27me3
1444	Brain_Cingulate_Gyrus	H3K36me3		Histone	Roadmap Epigenomics	BRAIN	Brain_Cingulate_Gyrus.H3K36me3
1445	Brain_Cingulate_Gyrus	H3K4me1		Histone	Roadmap Epigenomics	BRAIN	Brain_Cingulate_Gyrus.H3K4me1
1446	Brain_Cingulate_Gyrus	H3K4me3		Histone	Roadmap Epigenomics	BRAIN	Brain_Cingulate_Gyrus.H3K4me3
1447	Brain_Cingulate_Gyrus	H3K9ac		Histone	Roadmap Epigenomics	BRAIN	Brain_Cingulate_Gyrus.H3K9ac
1448	Brain_Cingulate_Gyrus	H3K9me3		Histone	Roadmap Epigenomics	BRAIN	Brain_Cingulate_Gyrus.H3K9me3
1449	Brain_Germinal_Matrix	H3K27me3		Histone	Roadmap Epigenomics	BRAIN	Brain_Germinal_Matrix.H3K27me3
1450	Brain_Germinal_Matrix	H3K36me3		Histone	Roadmap Epigenomics	BRAIN	Brain_Germinal_Matrix.H3K36me3
1451	Brain_Germinal_Matrix	H3K4me1		Histone	Roadmap Epigenomics	BRAIN	Brain_Germinal_Matrix.H3K4me1
1452	Brain_Germinal_Matrix	H3K4me3		Histone	Roadmap Epigenomics	BRAIN	Brain_Germinal_Matrix.H3K4me3
1453	Brain_Germinal_Matrix	H3K9me3		Histone	Roadmap Epigenomics	BRAIN	Brain_Germinal_Matrix.H3K9me3
1454	Brain_Hippocampus_Middle	H3K27ac		Histone	Roadmap Epigenomics	BRAIN	Brain_Hippocampus_Middle.H3K27ac
1455	Brain_Hippocampus_Middle	H3K27me3		Histone	Roadmap Epigenomics	BRAIN	Brain_Hippocampus_Middle.H3K27me3
1456	Brain_Hippocampus_Middle	H3K36me3		Histone	Roadmap Epigenomics	BRAIN	Brain_Hippocampus_Middle.H3K36me3
1457	Brain_Hippocampus_Middle	H3K4me1		Histone	Roadmap Epigenomics	BRAIN	Brain_Hippocampus_Middle.H3K4me1
1458	Brain_Hippocampus_Middle	H3K4me3		Histone	Roadmap Epigenomics	BRAIN	Brain_Hippocampus_Middle.H3K4me3
1459	Brain_Hippocampus_Middle	H3K9me3		Histone	Roadmap Epigenomics	BRAIN	Brain_Hippocampus_Middle.H3K9me3
1460	Brain_Inferior_Temporal_Lobe	H3K27ac		Histone	Roadmap Epigenomics	BRAIN	Brain_Inferior_Temporal_Lobe.H3K27ac
1461	Brain_Inferior_Temporal_Lobe	H3K27me3		Histone	Roadmap Epigenomics	BRAIN	Brain_Inferior_Temporal_Lobe.H3K27me3
1462	Brain_Inferior_Temporal_Lobe	H3K36me3		Histone	Roadmap Epigenomics	BRAIN	Brain_Inferior_Temporal_Lobe.H3K36me3
1463	Brain_Inferior_Temporal_Lobe	H3K4me1		Histone	Roadmap Epigenomics	BRAIN	Brain_Inferior_Temporal_Lobe.H3K4me1
1464	Brain_Inferior_Temporal_Lobe	H3K4me3		Histone	Roadmap Epigenomics	BRAIN	Brain_Inferior_Temporal_Lobe.H3K4me3
1465	Brain_Inferior_Temporal_Lobe	H3K9ac		Histone	Roadmap Epigenomics	BRAIN	Brain_Inferior_Temporal_Lobe.H3K9ac
1466	Brain_Inferior_Temporal_Lobe	H3K9me3		Histone	Roadmap Epigenomics	BRAIN	Brain_Inferior_Temporal_Lobe.H3K9me3
1467	Brain_Mid_Frontal_Lobe	H3K27ac		Histone	Roadmap Epigenomics	BRAIN	Brain_Mid_Frontal_Lobe.H3K27ac
1468	Brain_Mid_Frontal_Lobe	H3K27me3		Histone	Roadmap Epigenomics	BRAIN	Brain_Mid_Frontal_Lobe.H3K27me3
1469	Brain_Mid_Frontal_Lobe	H3K36me3		Histone	Roadmap Epigenomics	BRAIN	Brain_Mid_Frontal_Lobe.H3K36me3
1470	Brain_Mid_Frontal_Lobe	H3K4me1		Histone	Roadmap Epigenomics	BRAIN	Brain_Mid_Frontal_Lobe.H3K4me1
1471	Brain_Mid_Frontal_Lobe	H3K4me3		Histone	Roadmap Epigenomics	BRAIN	Brain_Mid_Frontal_Lobe.H3K4me3
1472	Brain_Mid_Frontal_Lobe	H3K9ac		Histone	Roadmap Epigenomics	BRAIN	Brain_Mid_Frontal_Lobe.H3K9ac
1473	Brain_Mid_Frontal_Lobe	H3K9me3		Histone	Roadmap Epigenomics	BRAIN	Brain_Mid_Frontal_Lobe.H3K9me3
1474	Brain_Substantia_Nigra	H3K27ac		Histone	Roadmap Epigenomics	BRAIN	Brain_Substantia_Nigra.H3K27ac
1475	Brain_Substantia_Nigra	H3K27me3		Histone	Roadmap Epigenomics	BRAIN	Brain_Substantia_Nigra.H3K27me3
1476	Brain_Substantia_Nigra	H3K36me3		Histone	Roadmap Epigenomics	BRAIN	Brain_Substantia_Nigra.H3K36me3
1477	Brain_Substantia_Nigra	H3K4me1		Histone	Roadmap Epigenomics	BRAIN	Brain_Substantia_Nigra.H3K4me1
1478	Brain_Substantia_Nigra	H3K4me3		Histone	Roadmap Epigenomics	BRAIN	Brain_Substantia_Nigra.H3K4me3
1479	Brain_Substantia_Nigra	H3K9ac		Histone	Roadmap Epigenomics	BRAIN	Brain_Substantia_Nigra.H3K9ac
1480	Brain_Substantia_Nigra	H3K9me3		Histone	Roadmap Epigenomics	BRAIN	Brain_Substantia_Nigra.H3K9me3
1481	Colonic_Mucosa	H3K27ac		Histone	Roadmap Epigenomics	GI_COLON	Colonic_Mucosa.H3K27ac
1482	Colonic_Mucosa	H3K27me3		Histone	Roadmap Epigenomics	GI_COLON	Colonic_Mucosa.H3K27me3
1483	Colonic_Mucosa	H3K36me3		Histone	Roadmap Epigenomics	GI_COLON	Colonic_Mucosa.H3K36me3
1484	Colonic_Mucosa	H3K4me1		Histone	Roadmap Epigenomics	GI_COLON	Colonic_Mucosa.H3K4me1
1485	Colonic_Mucosa	H3K4me3		Histone	Roadmap Epigenomics	GI_COLON	Colonic_Mucosa.H3K4me3
1486	Colonic_Mucosa	H3K9ac		Histone	Roadmap Epigenomics	GI_COLON	Colonic_Mucosa.H3K9ac
1487	Colonic_Mucosa	H3K9me3		Histone	Roadmap Epigenomics	GI_COLON	Colonic_Mucosa.H3K9me3
1488	Colon_Smooth_Muscle	H3K27ac		Histone	Roadmap Epigenomics	GI_COLON	Colon_Smooth_Muscle.H3K27ac
1489	Colon_Smooth_Muscle	H3K27me3		Histone	Roadmap Epigenomics	GI_COLON	Colon_Smooth_Muscle.H3K27me3
1490	Colon_Smooth_Muscle	H3K36me3		Histone	Roadmap Epigenomics	GI_COLON	Colon_Smooth_Muscle.H3K36me3
1491	Colon_Smooth_Muscle	H3K4me1		Histone	Roadmap Epigenomics	GI_COLON	Colon_Smooth_Muscle.H3K4me1
1492	Colon_Smooth_Muscle	H3K4me3		Histone	Roadmap Epigenomics	GI_COLON	Colon_Smooth_Muscle.H3K4me3
1493	Colon_Smooth_Muscle	H3K9ac		Histone	Roadmap Epigenomics	GI_COLON	Colon_Smooth_Muscle.H3K9ac
1494	Colon_Smooth_Muscle	H3K9me3		Histone	Roadmap Epigenomics	GI_COLON	Colon_Smooth_Muscle.H3K9me3
1495	Duodenum_Mucosa	H3K27me3		Histone	Roadmap Epigenomics	GI_DUODENUM	Duodenum_Mucosa.H3K27me3
1496	Duodenum_Mucosa	H3K36me3		Histone	Roadmap Epigenomics	GI_DUODENUM	Duodenum_Mucosa.H3K36me3
1497	Duodenum_Mucosa	H3K4me1		Histone	Roadmap Epigenomics	GI_DUODENUM	Duodenum_Mucosa.H3K4me1
1498	Duodenum_Mucosa	H3K4me3		Histone	Roadmap Epigenomics	GI_DUODENUM	Duodenum_Mucosa.H3K4me3
1499	Duodenum_Mucosa	H3K9ac		Histone	Roadmap Epigenomics	GI_DUODENUM	Duodenum_Mucosa.H3K9ac
1500	Duodenum_Mucosa	H3K9me3		Histone	Roadmap Epigenomics	GI_DUODENUM	Duodenum_Mucosa.H3K9me3
1501	Duodenum_Smooth_Muscle	H3K27ac		Histone	Roadmap Epigenomics	GI_DUODENUM	Duodenum_Smooth_Muscle.H3K27ac
1502	Duodenum_Smooth_Muscle	H3K27me3		Histone	Roadmap Epigenomics	GI_DUODENUM	Duodenum_Smooth_Muscle.H3K27me3
1503	Duodenum_Smooth_Muscle	H3K36me3		Histone	Roadmap Epigenomics	GI_DUODENUM	Duodenum_Smooth_Muscle.H3K36me3
1504	Duodenum_Smooth_Muscle	H3K4me1		Histone	Roadmap Epigenomics	GI_DUODENUM	Duodenum_Smooth_Muscle.H3K4me1
1505	Duodenum_Smooth_Muscle	H3K4me3		Histone	Roadmap Epigenomics	GI_DUODENUM	Duodenum_Smooth_Muscle.H3K4me3
1506	Duodenum_Smooth_Muscle	H3K9me3		Histone	Roadmap Epigenomics	GI_DUODENUM	Duodenum_Smooth_Muscle.H3K9me3
1507	Esophagus	H3K27ac		Histone	Roadmap Epigenomics	GI_ESOPHAGUS	Esophagus.H3K27ac
1508	Esophagus	H3K27me3		Histone	Roadmap Epigenomics	GI_ESOPHAGUS	Esophagus.H3K27me3
1509	Esophagus	H3K36me3		Histone	Roadmap Epigenomics	GI_ESOPHAGUS	Esophagus.H3K36me3
1510	Esophagus	H3K4me1		Histone	Roadmap Epigenomics	GI_ESOPHAGUS	Esophagus.H3K4me1
1511	Esophagus	H3K4me3		Histone	Roadmap Epigenomics	GI_ESOPHAGUS	Esophagus.H3K4me3
1512	Esophagus	H3K9me3		Histone	Roadmap Epigenomics	GI_ESOPHAGUS	Esophagus.H3K9me3
1513	Fetal_Adrenal_Gland	DNase.all.peaks		DNase	Roadmap Epigenomics	ADRENAL	Fetal_Adrenal_Gland.DNase.all.peaks
1514	Fetal_Adrenal_Gland	DNase.fdr0.01.hot		DNase	Roadmap Epigenomics	ADRENAL	Fetal_Adrenal_Gland.DNase.fdr0.01.hot
1515	Fetal_Adrenal_Gland	DNase.fdr0.01.peaks		DNase	Roadmap Epigenomics	ADRENAL	Fetal_Adrenal_Gland.DNase.fdr0.01.peaks
1516	Fetal_Adrenal_Gland	DNase.hot		DNase	Roadmap Epigenomics	ADRENAL	Fetal_Adrenal_Gland.DNase.hot
1517	Fetal_Adrenal_Gland	DNase		DNase	Roadmap Epigenomics	ADRENAL	Fetal_Adrenal_Gland.DNase
1518	Fetal_Adrenal_Gland	H3K27ac		Histone	Roadmap Epigenomics	ADRENAL	Fetal_Adrenal_Gland.H3K27ac
1519	Fetal_Adrenal_Gland	H3K27me3		Histone	Roadmap Epigenomics	ADRENAL	Fetal_Adrenal_Gland.H3K27me3
1520	Fetal_Adrenal_Gland	H3K36me3		Histone	Roadmap Epigenomics	ADRENAL	Fetal_Adrenal_Gland.H3K36me3
1521	Fetal_Adrenal_Gland	H3K4me1		Histone	Roadmap Epigenomics	ADRENAL	Fetal_Adrenal_Gland.H3K4me1
1522	Fetal_Adrenal_Gland	H3K4me3		Histone	Roadmap Epigenomics	ADRENAL	Fetal_Adrenal_Gland.H3K4me3
1523	Fetal_Adrenal_Gland	H3K9me3		Histone	Roadmap Epigenomics	ADRENAL	Fetal_Adrenal_Gland.H3K9me3
1524	Fetal_Brain_Male	DNase.all.peaks		DNase	Roadmap Epigenomics	BRAIN	Fetal_Brain_Male.DNase.all.peaks
1525	Fetal_Brain_Male	DNase.fdr0.01.hot		DNase	Roadmap Epigenomics	BRAIN	Fetal_Brain_Male.DNase.fdr0.01.hot
1526	Fetal_Brain_Male	DNase.fdr0.01.peaks		DNase	Roadmap Epigenomics	BRAIN	Fetal_Brain_Male.DNase.fdr0.01.peaks
1527	Fetal_Brain_Male	DNase.hot		DNase	Roadmap Epigenomics	BRAIN	Fetal_Brain_Male.DNase.hot
1528	Fetal_Brain_Male	DNase		DNase	Roadmap Epigenomics	BRAIN	Fetal_Brain_Male.DNase
1529	Fetal_Brain_Male	H3K27me3		Histone	Roadmap Epigenomics	BRAIN	Fetal_Brain_Male.H3K27me3
1530	Fetal_Brain_Male	H3K36me3		Histone	Roadmap Epigenomics	BRAIN	Fetal_Brain_Male.H3K36me3
1531	Fetal_Brain_Male	H3K4me1		Histone	Roadmap Epigenomics	BRAIN	Fetal_Brain_Male.H3K4me1
1532	Fetal_Brain_Male	H3K4me3		Histone	Roadmap Epigenomics	BRAIN	Fetal_Brain_Male.H3K4me3
1533	Fetal_Brain_Male	H3K9me3		Histone	Roadmap Epigenomics	BRAIN	Fetal_Brain_Male.H3K9me3
1534	Fetal_Brain_Female	DNase.all.peaks		DNase	Roadmap Epigenomics	BRAIN	Fetal_Brain_Female.DNase.all.peaks
1535	Fetal_Brain_Female	DNase.fdr0.01.hot		DNase	Roadmap Epigenomics	BRAIN	Fetal_Brain_Female.DNase.fdr0.01.hot
1536	Fetal_Brain_Female	DNase.fdr0.01.peaks		DNase	Roadmap Epigenomics	BRAIN	Fetal_Brain_Female.DNase.fdr0.01.peaks
1537	Fetal_Brain_Female	DNase.hot		DNase	Roadmap Epigenomics	BRAIN	Fetal_Brain_Female.DNase.hot
1538	Fetal_Brain_Female	DNase		DNase	Roadmap Epigenomics	BRAIN	Fetal_Brain_Female.DNase
1539	Fetal_Brain_Female	H3K27me3		Histone	Roadmap Epigenomics	BRAIN	Fetal_Brain_Female.H3K27me3
1540	Fetal_Brain_Female	H3K36me3		Histone	Roadmap Epigenomics	BRAIN	Fetal_Brain_Female.H3K36me3
1541	Fetal_Brain_Female	H3K4me1		Histone	Roadmap Epigenomics	BRAIN	Fetal_Brain_Female.H3K4me1
1542	Fetal_Brain_Female	H3K4me3		Histone	Roadmap Epigenomics	BRAIN	Fetal_Brain_Female.H3K4me3
1543	Fetal_Brain_Female	H3K9me3		Histone	Roadmap Epigenomics	BRAIN	Fetal_Brain_Female.H3K9me3
1544	Fetal_Heart	DNase.all.peaks		DNase	Roadmap Epigenomics	HEART	Fetal_Heart.DNase.all.peaks
1545	Fetal_Heart	DNase.fdr0.01.hot		DNase	Roadmap Epigenomics	HEART	Fetal_Heart.DNase.fdr0.01.hot
1546	Fetal_Heart	DNase.fdr0.01.peaks		DNase	Roadmap Epigenomics	HEART	Fetal_Heart.DNase.fdr0.01.peaks
1547	Fetal_Heart	DNase.hot		DNase	Roadmap Epigenomics	HEART	Fetal_Heart.DNase.hot
1548	Fetal_Heart	DNase		DNase	Roadmap Epigenomics	HEART	Fetal_Heart.DNase
1549	Fetal_Heart	H3K27me3		Histone	Roadmap Epigenomics	HEART	Fetal_Heart.H3K27me3
1550	Fetal_Heart	H3K36me3		Histone	Roadmap Epigenomics	HEART	Fetal_Heart.H3K36me3
1551	Fetal_Heart	H3K4me1		Histone	Roadmap Epigenomics	HEART	Fetal_Heart.H3K4me1
1552	Fetal_Heart	H3K4me3		Histone	Roadmap Epigenomics	HEART	Fetal_Heart.H3K4me3
1553	Fetal_Heart	H3K9ac		Histone	Roadmap Epigenomics	HEART	Fetal_Heart.H3K9ac
1554	Fetal_Heart	H3K9me3		Histone	Roadmap Epigenomics	HEART	Fetal_Heart.H3K9me3
1555	Fetal_Intestine_Large	DNase.all.peaks		DNase	Roadmap Epigenomics	GI_INTESTINE	Fetal_Intestine_Large.DNase.all.peaks
1556	Fetal_Intestine_Large	DNase.fdr0.01.hot		DNase	Roadmap Epigenomics	GI_INTESTINE	Fetal_Intestine_Large.DNase.fdr0.01.hot
1557	Fetal_Intestine_Large	DNase.fdr0.01.peaks		DNase	Roadmap Epigenomics	GI_INTESTINE	Fetal_Intestine_Large.DNase.fdr0.01.peaks
1558	Fetal_Intestine_Large	DNase.hot		DNase	Roadmap Epigenomics	GI_INTESTINE	Fetal_Intestine_Large.DNase.hot
1559	Fetal_Intestine_Large	DNase		DNase	Roadmap Epigenomics	GI_INTESTINE	Fetal_Intestine_Large.DNase
1560	Fetal_Intestine_Large	H3K27ac		Histone	Roadmap Epigenomics	GI_INTESTINE	Fetal_Intestine_Large.H3K27ac
1561	Fetal_Intestine_Large	H3K27me3		Histone	Roadmap Epigenomics	GI_INTESTINE	Fetal_Intestine_Large.H3K27me3
1562	Fetal_Intestine_Large	H3K36me3		Histone	Roadmap Epigenomics	GI_INTESTINE	Fetal_Intestine_Large.H3K36me3
1563	Fetal_Intestine_Large	H3K4me1		Histone	Roadmap Epigenomics	GI_INTESTINE	Fetal_Intestine_Large.H3K4me1
1564	Fetal_Intestine_Large	H3K4me3		Histone	Roadmap Epigenomics	GI_INTESTINE	Fetal_Intestine_Large.H3K4me3
1565	Fetal_Intestine_Large	H3K9me3		Histone	Roadmap Epigenomics	GI_INTESTINE	Fetal_Intestine_Large.H3K9me3
1566	Fetal_Intestine_Small	DNase.all.peaks		DNase	Roadmap Epigenomics	GI_INTESTINE	Fetal_Intestine_Small.DNase.all.peaks
1567	Fetal_Intestine_Small	DNase.fdr0.01.hot		DNase	Roadmap Epigenomics	GI_INTESTINE	Fetal_Intestine_Small.DNase.fdr0.01.hot
1568	Fetal_Intestine_Small	DNase.fdr0.01.peaks		DNase	Roadmap Epigenomics	GI_INTESTINE	Fetal_Intestine_Small.DNase.fdr0.01.peaks
1569	Fetal_Intestine_Small	DNase.hot		DNase	Roadmap Epigenomics	GI_INTESTINE	Fetal_Intestine_Small.DNase.hot
1570	Fetal_Intestine_Small	DNase		DNase	Roadmap Epigenomics	GI_INTESTINE	Fetal_Intestine_Small.DNase
1571	Fetal_Intestine_Small	H3K27ac		Histone	Roadmap Epigenomics	GI_INTESTINE	Fetal_Intestine_Small.H3K27ac
1572	Fetal_Intestine_Small	H3K27me3		Histone	Roadmap Epigenomics	GI_INTESTINE	Fetal_Intestine_Small.H3K27me3
1573	Fetal_Intestine_Small	H3K36me3		Histone	Roadmap Epigenomics	GI_INTESTINE	Fetal_Intestine_Small.H3K36me3
1574	Fetal_Intestine_Small	H3K4me1		Histone	Roadmap Epigenomics	GI_INTESTINE	Fetal_Intestine_Small.H3K4me1
1575	Fetal_Intestine_Small	H3K4me3		Histone	Roadmap Epigenomics	GI_INTESTINE	Fetal_Intestine_Small.H3K4me3
1576	Fetal_Intestine_Small	H3K9me3		Histone	Roadmap Epigenomics	GI_INTESTINE	Fetal_Intestine_Small.H3K9me3
1577	Fetal_Kidney	DNase.all.peaks		DNase	Roadmap Epigenomics	KIDNEY	Fetal_Kidney.DNase.all.peaks
1578	Fetal_Kidney	DNase.fdr0.01.hot		DNase	Roadmap Epigenomics	KIDNEY	Fetal_Kidney.DNase.fdr0.01.hot
1579	Fetal_Kidney	DNase.fdr0.01.peaks		DNase	Roadmap Epigenomics	KIDNEY	Fetal_Kidney.DNase.fdr0.01.peaks
1580	Fetal_Kidney	DNase.hot		DNase	Roadmap Epigenomics	KIDNEY	Fetal_Kidney.DNase.hot
1581	Fetal_Kidney	DNase		DNase	Roadmap Epigenomics	KIDNEY	Fetal_Kidney.DNase
1582	Fetal_Kidney	H3K27me3		Histone	Roadmap Epigenomics	KIDNEY	Fetal_Kidney.H3K27me3
1583	Fetal_Kidney	H3K36me3		Histone	Roadmap Epigenomics	KIDNEY	Fetal_Kidney.H3K36me3
1584	Fetal_Kidney	H3K4me1		Histone	Roadmap Epigenomics	KIDNEY	Fetal_Kidney.H3K4me1
1585	Fetal_Kidney	H3K4me3		Histone	Roadmap Epigenomics	KIDNEY	Fetal_Kidney.H3K4me3
1586	Fetal_Kidney	H3K9ac		Histone	Roadmap Epigenomics	KIDNEY	Fetal_Kidney.H3K9ac
1587	Fetal_Kidney	H3K9me3		Histone	Roadmap Epigenomics	KIDNEY	Fetal_Kidney.H3K9me3
1588	Pancreatic_Islets	H3K27ac		Histone	Roadmap Epigenomics	PANCREAS	Pancreatic_Islets.H3K27ac
1589	Pancreatic_Islets	H3K27me3		Histone	Roadmap Epigenomics	PANCREAS	Pancreatic_Islets.H3K27me3
1590	Pancreatic_Islets	H3K36me3		Histone	Roadmap Epigenomics	PANCREAS	Pancreatic_Islets.H3K36me3
1591	Pancreatic_Islets	H3K4me1		Histone	Roadmap Epigenomics	PANCREAS	Pancreatic_Islets.H3K4me1
1592	Pancreatic_Islets	H3K4me3		Histone	Roadmap Epigenomics	PANCREAS	Pancreatic_Islets.H3K4me3
1593	Pancreatic_Islets	H3K9ac		Histone	Roadmap Epigenomics	PANCREAS	Pancreatic_Islets.H3K9ac
1594	Pancreatic_Islets	H3K9me3		Histone	Roadmap Epigenomics	PANCREAS	Pancreatic_Islets.H3K9me3
1595	Fetal_Lung	DNase.all.peaks		DNase	Roadmap Epigenomics	LUNG	Fetal_Lung.DNase.all.peaks
1596	Fetal_Lung	DNase.fdr0.01.hot		DNase	Roadmap Epigenomics	LUNG	Fetal_Lung.DNase.fdr0.01.hot
1597	Fetal_Lung	DNase.fdr0.01.peaks		DNase	Roadmap Epigenomics	LUNG	Fetal_Lung.DNase.fdr0.01.peaks
1598	Fetal_Lung	DNase.hot		DNase	Roadmap Epigenomics	LUNG	Fetal_Lung.DNase.hot
1599	Fetal_Lung	DNase		DNase	Roadmap Epigenomics	LUNG	Fetal_Lung.DNase
1600	Fetal_Lung	H3K27me3		Histone	Roadmap Epigenomics	LUNG	Fetal_Lung.H3K27me3
1601	Fetal_Lung	H3K36me3		Histone	Roadmap Epigenomics	LUNG	Fetal_Lung.H3K36me3
1602	Fetal_Lung	H3K4me1		Histone	Roadmap Epigenomics	LUNG	Fetal_Lung.H3K4me1
1603	Fetal_Lung	H3K4me3		Histone	Roadmap Epigenomics	LUNG	Fetal_Lung.H3K4me3
1604	Fetal_Lung	H3K9ac		Histone	Roadmap Epigenomics	LUNG	Fetal_Lung.H3K9ac
1605	Fetal_Lung	H3K9me3		Histone	Roadmap Epigenomics	LUNG	Fetal_Lung.H3K9me3
1606	Fetal_Muscle_Trunk	DNase.all.peaks		DNase	Roadmap Epigenomics	MUSCLE	Fetal_Muscle_Trunk.DNase.all.peaks
1607	Fetal_Muscle_Trunk	DNase.fdr0.01.hot		DNase	Roadmap Epigenomics	MUSCLE	Fetal_Muscle_Trunk.DNase.fdr0.01.hot
1608	Fetal_Muscle_Trunk	DNase.fdr0.01.peaks		DNase	Roadmap Epigenomics	MUSCLE	Fetal_Muscle_Trunk.DNase.fdr0.01.peaks
1609	Fetal_Muscle_Trunk	DNase.hot		DNase	Roadmap Epigenomics	MUSCLE	Fetal_Muscle_Trunk.DNase.hot
1610	Fetal_Muscle_Trunk	DNase		DNase	Roadmap Epigenomics	MUSCLE	Fetal_Muscle_Trunk.DNase
1611	Fetal_Muscle_Trunk	H3K27ac		Histone	Roadmap Epigenomics	MUSCLE	Fetal_Muscle_Trunk.H3K27ac
1612	Fetal_Muscle_Trunk	H3K27me3		Histone	Roadmap Epigenomics	MUSCLE	Fetal_Muscle_Trunk.H3K27me3
1613	Fetal_Muscle_Trunk	H3K36me3		Histone	Roadmap Epigenomics	MUSCLE	Fetal_Muscle_Trunk.H3K36me3
1614	Fetal_Muscle_Trunk	H3K4me1		Histone	Roadmap Epigenomics	MUSCLE	Fetal_Muscle_Trunk.H3K4me1
1615	Fetal_Muscle_Trunk	H3K4me3		Histone	Roadmap Epigenomics	MUSCLE	Fetal_Muscle_Trunk.H3K4me3
1616	Fetal_Muscle_Trunk	H3K9me3		Histone	Roadmap Epigenomics	MUSCLE	Fetal_Muscle_Trunk.H3K9me3
1617	Fetal_Muscle_Leg	DNase.all.peaks		DNase	Roadmap Epigenomics	MUSCLE_LEG	Fetal_Muscle_Leg.DNase.all.peaks
1618	Fetal_Muscle_Leg	DNase.fdr0.01.hot		DNase	Roadmap Epigenomics	MUSCLE_LEG	Fetal_Muscle_Leg.DNase.fdr0.01.hot
1619	Fetal_Muscle_Leg	DNase.fdr0.01.peaks		DNase	Roadmap Epigenomics	MUSCLE_LEG	Fetal_Muscle_Leg.DNase.fdr0.01.peaks
1620	Fetal_Muscle_Leg	DNase.hot		DNase	Roadmap Epigenomics	MUSCLE_LEG	Fetal_Muscle_Leg.DNase.hot
1621	Fetal_Muscle_Leg	DNase		DNase	Roadmap Epigenomics	MUSCLE_LEG	Fetal_Muscle_Leg.DNase
1622	Fetal_Muscle_Leg	H3K27ac		Histone	Roadmap Epigenomics	MUSCLE_LEG	Fetal_Muscle_Leg.H3K27ac
1623	Fetal_Muscle_Leg	H3K27me3		Histone	Roadmap Epigenomics	MUSCLE_LEG	Fetal_Muscle_Leg.H3K27me3
1624	Fetal_Muscle_Leg	H3K36me3		Histone	Roadmap Epigenomics	MUSCLE_LEG	Fetal_Muscle_Leg.H3K36me3
1625	Fetal_Muscle_Leg	H3K4me1		Histone	Roadmap Epigenomics	MUSCLE_LEG	Fetal_Muscle_Leg.H3K4me1
1626	Fetal_Muscle_Leg	H3K4me3		Histone	Roadmap Epigenomics	MUSCLE_LEG	Fetal_Muscle_Leg.H3K4me3
1627	Fetal_Muscle_Leg	H3K9me3		Histone	Roadmap Epigenomics	MUSCLE_LEG	Fetal_Muscle_Leg.H3K9me3
1628	Fetal_Placenta	DNase.all.peaks		DNase	Roadmap Epigenomics	PLACENTA	Fetal_Placenta.DNase.all.peaks
1629	Fetal_Placenta	DNase.fdr0.01.hot		DNase	Roadmap Epigenomics	PLACENTA	Fetal_Placenta.DNase.fdr0.01.hot
1630	Fetal_Placenta	DNase.fdr0.01.peaks		DNase	Roadmap Epigenomics	PLACENTA	Fetal_Placenta.DNase.fdr0.01.peaks
1631	Fetal_Placenta	DNase.hot		DNase	Roadmap Epigenomics	PLACENTA	Fetal_Placenta.DNase.hot
1632	Fetal_Placenta	DNase		DNase	Roadmap Epigenomics	PLACENTA	Fetal_Placenta.DNase
1633	Fetal_Placenta	H3K27ac		Histone	Roadmap Epigenomics	PLACENTA	Fetal_Placenta.H3K27ac
1634	Fetal_Placenta	H3K27me3		Histone	Roadmap Epigenomics	PLACENTA	Fetal_Placenta.H3K27me3
1635	Fetal_Placenta	H3K36me3		Histone	Roadmap Epigenomics	PLACENTA	Fetal_Placenta.H3K36me3
1636	Fetal_Placenta	H3K4me1		Histone	Roadmap Epigenomics	PLACENTA	Fetal_Placenta.H3K4me1
1637	Fetal_Placenta	H3K4me3		Histone	Roadmap Epigenomics	PLACENTA	Fetal_Placenta.H3K4me3
1638	Fetal_Placenta	H3K9me3		Histone	Roadmap Epigenomics	PLACENTA	Fetal_Placenta.H3K9me3
1639	Fetal_Stomach	DNase.all.peaks		DNase	Roadmap Epigenomics	GI_STOMACH	Fetal_Stomach.DNase.all.peaks
1640	Fetal_Stomach	DNase.fdr0.01.hot		DNase	Roadmap Epigenomics	GI_STOMACH	Fetal_Stomach.DNase.fdr0.01.hot
1641	Fetal_Stomach	DNase.fdr0.01.peaks		DNase	Roadmap Epigenomics	GI_STOMACH	Fetal_Stomach.DNase.fdr0.01.peaks
1642	Fetal_Stomach	DNase.hot		DNase	Roadmap Epigenomics	GI_STOMACH	Fetal_Stomach.DNase.hot
1643	Fetal_Stomach	DNase		DNase	Roadmap Epigenomics	GI_STOMACH	Fetal_Stomach.DNase
1644	Fetal_Stomach	H3K27ac		Histone	Roadmap Epigenomics	GI_STOMACH	Fetal_Stomach.H3K27ac
1645	Fetal_Stomach	H3K27me3		Histone	Roadmap Epigenomics	GI_STOMACH	Fetal_Stomach.H3K27me3
1646	Fetal_Stomach	H3K36me3		Histone	Roadmap Epigenomics	GI_STOMACH	Fetal_Stomach.H3K36me3
1647	Fetal_Stomach	H3K4me1		Histone	Roadmap Epigenomics	GI_STOMACH	Fetal_Stomach.H3K4me1
1648	Fetal_Stomach	H3K4me3		Histone	Roadmap Epigenomics	GI_STOMACH	Fetal_Stomach.H3K4me3
1649	Fetal_Stomach	H3K9me3		Histone	Roadmap Epigenomics	GI_STOMACH	Fetal_Stomach.H3K9me3
1650	Fetal_Thymus	DNase.all.peaks		DNase	Roadmap Epigenomics	THYMUS	Fetal_Thymus.DNase.all.peaks
1651	Fetal_Thymus	DNase.fdr0.01.hot		DNase	Roadmap Epigenomics	THYMUS	Fetal_Thymus.DNase.fdr0.01.hot
1652	Fetal_Thymus	DNase.fdr0.01.peaks		DNase	Roadmap Epigenomics	THYMUS	Fetal_Thymus.DNase.fdr0.01.peaks
1653	Fetal_Thymus	DNase.hot		DNase	Roadmap Epigenomics	THYMUS	Fetal_Thymus.DNase.hot
1654	Fetal_Thymus	DNase		DNase	Roadmap Epigenomics	THYMUS	Fetal_Thymus.DNase
1655	Fetal_Thymus	H3K27ac		Histone	Roadmap Epigenomics	THYMUS	Fetal_Thymus.H3K27ac
1656	Fetal_Thymus	H3K27me3		Histone	Roadmap Epigenomics	THYMUS	Fetal_Thymus.H3K27me3
1657	Fetal_Thymus	H3K36me3		Histone	Roadmap Epigenomics	THYMUS	Fetal_Thymus.H3K36me3
1658	Fetal_Thymus	H3K4me1		Histone	Roadmap Epigenomics	THYMUS	Fetal_Thymus.H3K4me1
1659	Fetal_Thymus	H3K4me3		Histone	Roadmap Epigenomics	THYMUS	Fetal_Thymus.H3K4me3
1660	Fetal_Thymus	H3K9me3		Histone	Roadmap Epigenomics	THYMUS	Fetal_Thymus.H3K9me3
1661	Gastric	DNase.all.peaks		DNase	Roadmap Epigenomics	GI_STOMACH	Gastric.DNase.all.peaks
1662	Gastric	DNase.fdr0.01.hot		DNase	Roadmap Epigenomics	GI_STOMACH	Gastric.DNase.fdr0.01.hot
1663	Gastric	DNase.fdr0.01.peaks		DNase	Roadmap Epigenomics	GI_STOMACH	Gastric.DNase.fdr0.01.peaks
1664	Gastric	DNase.hot		DNase	Roadmap Epigenomics	GI_STOMACH	Gastric.DNase.hot
1665	Gastric	DNase		DNase	Roadmap Epigenomics	GI_STOMACH	Gastric.DNase
1666	Gastric	H3K27ac		Histone	Roadmap Epigenomics	GI_STOMACH	Gastric.H3K27ac
1667	Gastric	H3K27me3		Histone	Roadmap Epigenomics	GI_STOMACH	Gastric.H3K27me3
1668	Gastric	H3K36me3		Histone	Roadmap Epigenomics	GI_STOMACH	Gastric.H3K36me3
1669	Gastric	H3K4me1		Histone	Roadmap Epigenomics	GI_STOMACH	Gastric.H3K4me1
1670	Gastric	H3K4me3		Histone	Roadmap Epigenomics	GI_STOMACH	Gastric.H3K4me3
1671	Gastric	H3K9me3		Histone	Roadmap Epigenomics	GI_STOMACH	Gastric.H3K9me3
1672	Left_Ventricle	H3K27ac		Histone	Roadmap Epigenomics	HEART	Left_Ventricle.H3K27ac
1673	Left_Ventricle	H3K27me3		Histone	Roadmap Epigenomics	HEART	Left_Ventricle.H3K27me3
1674	Left_Ventricle	H3K36me3		Histone	Roadmap Epigenomics	HEART	Left_Ventricle.H3K36me3
1675	Left_Ventricle	H3K4me1		Histone	Roadmap Epigenomics	HEART	Left_Ventricle.H3K4me1
1676	Left_Ventricle	H3K4me3		Histone	Roadmap Epigenomics	HEART	Left_Ventricle.H3K4me3
1677	Left_Ventricle	H3K9me3		Histone	Roadmap Epigenomics	HEART	Left_Ventricle.H3K9me3
1678	Lung	H3K27ac		Histone	Roadmap Epigenomics	LUNG	Lung.H3K27ac
1679	Lung	H3K27me3		Histone	Roadmap Epigenomics	LUNG	Lung.H3K27me3
1680	Lung	H3K36me3		Histone	Roadmap Epigenomics	LUNG	Lung.H3K36me3
1681	Lung	H3K4me1		Histone	Roadmap Epigenomics	LUNG	Lung.H3K4me1
1682	Lung	H3K4me3		Histone	Roadmap Epigenomics	LUNG	Lung.H3K4me3
1683	Lung	H3K9me3		Histone	Roadmap Epigenomics	LUNG	Lung.H3K9me3
1684	Ovary	DNase.all.peaks		DNase	Roadmap Epigenomics	OVARY	Ovary.DNase.all.peaks
1685	Ovary	DNase.fdr0.01.hot		DNase	Roadmap Epigenomics	OVARY	Ovary.DNase.fdr0.01.hot
1686	Ovary	DNase.fdr0.01.peaks		DNase	Roadmap Epigenomics	OVARY	Ovary.DNase.fdr0.01.peaks
1687	Ovary	DNase.hot		DNase	Roadmap Epigenomics	OVARY	Ovary.DNase.hot
1688	Ovary	DNase		DNase	Roadmap Epigenomics	OVARY	Ovary.DNase
1689	Ovary	H3K27ac		Histone	Roadmap Epigenomics	OVARY	Ovary.H3K27ac
1690	Ovary	H3K27me3		Histone	Roadmap Epigenomics	OVARY	Ovary.H3K27me3
1691	Ovary	H3K36me3		Histone	Roadmap Epigenomics	OVARY	Ovary.H3K36me3
1692	Ovary	H3K4me1		Histone	Roadmap Epigenomics	OVARY	Ovary.H3K4me1
1693	Ovary	H3K4me3		Histone	Roadmap Epigenomics	OVARY	Ovary.H3K4me3
1694	Ovary	H3K9me3		Histone	Roadmap Epigenomics	OVARY	Ovary.H3K9me3
1695	Pancreas	DNase.all.peaks		DNase	Roadmap Epigenomics	PANCREAS	Pancreas.DNase.all.peaks
1696	Pancreas	DNase.fdr0.01.hot		DNase	Roadmap Epigenomics	PANCREAS	Pancreas.DNase.fdr0.01.hot
1697	Pancreas	DNase.fdr0.01.peaks		DNase	Roadmap Epigenomics	PANCREAS	Pancreas.DNase.fdr0.01.peaks
1698	Pancreas	DNase.hot		DNase	Roadmap Epigenomics	PANCREAS	Pancreas.DNase.hot
1699	Pancreas	DNase		DNase	Roadmap Epigenomics	PANCREAS	Pancreas.DNase
1700	Pancreas	H3K27ac		Histone	Roadmap Epigenomics	PANCREAS	Pancreas.H3K27ac
1701	Pancreas	H3K27me3		Histone	Roadmap Epigenomics	PANCREAS	Pancreas.H3K27me3
1702	Pancreas	H3K36me3		Histone	Roadmap Epigenomics	PANCREAS	Pancreas.H3K36me3
1703	Pancreas	H3K4me1		Histone	Roadmap Epigenomics	PANCREAS	Pancreas.H3K4me1
1704	Pancreas	H3K4me3		Histone	Roadmap Epigenomics	PANCREAS	Pancreas.H3K4me3
1705	Pancreas	H3K9me3		Histone	Roadmap Epigenomics	PANCREAS	Pancreas.H3K9me3
1706	Placenta_Amnion	H3K27ac		Histone	Roadmap Epigenomics	PLACENTA	Placenta_Amnion.H3K27ac
1707	Placenta_Amnion	H3K27me3		Histone	Roadmap Epigenomics	PLACENTA	Placenta_Amnion.H3K27me3
1708	Placenta_Amnion	H3K36me3		Histone	Roadmap Epigenomics	PLACENTA	Placenta_Amnion.H3K36me3
1709	Placenta_Amnion	H3K4me1		Histone	Roadmap Epigenomics	PLACENTA	Placenta_Amnion.H3K4me1
1710	Placenta_Amnion	H3K4me3		Histone	Roadmap Epigenomics	PLACENTA	Placenta_Amnion.H3K4me3
1711	Placenta_Amnion	H3K9me3		Histone	Roadmap Epigenomics	PLACENTA	Placenta_Amnion.H3K9me3
1712	Psoas_Muscle	DNase.all.peaks		DNase	Roadmap Epigenomics	MUSCLE	Psoas_Muscle.DNase.all.peaks
1713	Psoas_Muscle	DNase.fdr0.01.hot		DNase	Roadmap Epigenomics	MUSCLE	Psoas_Muscle.DNase.fdr0.01.hot
1714	Psoas_Muscle	DNase.fdr0.01.peaks		DNase	Roadmap Epigenomics	MUSCLE	Psoas_Muscle.DNase.fdr0.01.peaks
1715	Psoas_Muscle	DNase.hot		DNase	Roadmap Epigenomics	MUSCLE	Psoas_Muscle.DNase.hot
1716	Psoas_Muscle	DNase		DNase	Roadmap Epigenomics	MUSCLE	Psoas_Muscle.DNase
1717	Psoas_Muscle	H3K27ac		Histone	Roadmap Epigenomics	MUSCLE	Psoas_Muscle.H3K27ac
1718	Psoas_Muscle	H3K27me3		Histone	Roadmap Epigenomics	MUSCLE	Psoas_Muscle.H3K27me3
1719	Psoas_Muscle	H3K36me3		Histone	Roadmap Epigenomics	MUSCLE	Psoas_Muscle.H3K36me3
1720	Psoas_Muscle	H3K4me1		Histone	Roadmap Epigenomics	MUSCLE	Psoas_Muscle.H3K4me1
1721	Psoas_Muscle	H3K4me3		Histone	Roadmap Epigenomics	MUSCLE	Psoas_Muscle.H3K4me3
1722	Psoas_Muscle	H3K9me3		Histone	Roadmap Epigenomics	MUSCLE	Psoas_Muscle.H3K9me3
1723	Rectal_Mucosa.Donor_29	H3K27ac		Histone	Roadmap Epigenomics	GI_RECTUM	Rectal_Mucosa.Donor_29.H3K27ac
1724	Rectal_Mucosa.Donor_29	H3K27me3		Histone	Roadmap Epigenomics	GI_RECTUM	Rectal_Mucosa.Donor_29.H3K27me3
1725	Rectal_Mucosa.Donor_29	H3K36me3		Histone	Roadmap Epigenomics	GI_RECTUM	Rectal_Mucosa.Donor_29.H3K36me3
1726	Rectal_Mucosa.Donor_29	H3K4me1		Histone	Roadmap Epigenomics	GI_RECTUM	Rectal_Mucosa.Donor_29.H3K4me1
1727	Rectal_Mucosa.Donor_29	H3K4me3		Histone	Roadmap Epigenomics	GI_RECTUM	Rectal_Mucosa.Donor_29.H3K4me3
1728	Rectal_Mucosa.Donor_29	H3K9ac		Histone	Roadmap Epigenomics	GI_RECTUM	Rectal_Mucosa.Donor_29.H3K9ac
1729	Rectal_Mucosa.Donor_29	H3K9me3		Histone	Roadmap Epigenomics	GI_RECTUM	Rectal_Mucosa.Donor_29.H3K9me3
1730	Rectal_Mucosa.Donor_31	H3K27ac		Histone	Roadmap Epigenomics	GI_RECTUM	Rectal_Mucosa.Donor_31.H3K27ac
1731	Rectal_Mucosa.Donor_31	H3K27me3		Histone	Roadmap Epigenomics	GI_RECTUM	Rectal_Mucosa.Donor_31.H3K27me3
1732	Rectal_Mucosa.Donor_31	H3K36me3		Histone	Roadmap Epigenomics	GI_RECTUM	Rectal_Mucosa.Donor_31.H3K36me3
1733	Rectal_Mucosa.Donor_31	H3K4me1		Histone	Roadmap Epigenomics	GI_RECTUM	Rectal_Mucosa.Donor_31.H3K4me1
1734	Rectal_Mucosa.Donor_31	H3K4me3		Histone	Roadmap Epigenomics	GI_RECTUM	Rectal_Mucosa.Donor_31.H3K4me3
1735	Rectal_Mucosa.Donor_31	H3K9ac		Histone	Roadmap Epigenomics	GI_RECTUM	Rectal_Mucosa.Donor_31.H3K9ac
1736	Rectal_Mucosa.Donor_31	H3K9me3		Histone	Roadmap Epigenomics	GI_RECTUM	Rectal_Mucosa.Donor_31.H3K9me3
1737	Rectal_Smooth_Muscle	H3K27ac		Histone	Roadmap Epigenomics	GI_RECTUM	Rectal_Smooth_Muscle.H3K27ac
1738	Rectal_Smooth_Muscle	H3K27me3		Histone	Roadmap Epigenomics	GI_RECTUM	Rectal_Smooth_Muscle.H3K27me3
1739	Rectal_Smooth_Muscle	H3K36me3		Histone	Roadmap Epigenomics	GI_RECTUM	Rectal_Smooth_Muscle.H3K36me3
1740	Rectal_Smooth_Muscle	H3K4me1		Histone	Roadmap Epigenomics	GI_RECTUM	Rectal_Smooth_Muscle.H3K4me1
1741	Rectal_Smooth_Muscle	H3K4me3		Histone	Roadmap Epigenomics	GI_RECTUM	Rectal_Smooth_Muscle.H3K4me3
1742	Rectal_Smooth_Muscle	H3K9ac		Histone	Roadmap Epigenomics	GI_RECTUM	Rectal_Smooth_Muscle.H3K9ac
1743	Rectal_Smooth_Muscle	H3K9me3		Histone	Roadmap Epigenomics	GI_RECTUM	Rectal_Smooth_Muscle.H3K9me3
1744	Right_Atrium	H3K27ac		Histone	Roadmap Epigenomics	HEART	Right_Atrium.H3K27ac
1745	Right_Atrium	H3K27me3		Histone	Roadmap Epigenomics	HEART	Right_Atrium.H3K27me3
1746	Right_Atrium	H3K36me3		Histone	Roadmap Epigenomics	HEART	Right_Atrium.H3K36me3
1747	Right_Atrium	H3K4me1		Histone	Roadmap Epigenomics	HEART	Right_Atrium.H3K4me1
1748	Right_Atrium	H3K4me3		Histone	Roadmap Epigenomics	HEART	Right_Atrium.H3K4me3
1749	Right_Atrium	H3K9me3		Histone	Roadmap Epigenomics	HEART	Right_Atrium.H3K9me3
1750	Right_Ventricle	H3K27ac		Histone	Roadmap Epigenomics	HEART	Right_Ventricle.H3K27ac
1751	Right_Ventricle	H3K27me3		Histone	Roadmap Epigenomics	HEART	Right_Ventricle.H3K27me3
1752	Right_Ventricle	H3K36me3		Histone	Roadmap Epigenomics	HEART	Right_Ventricle.H3K36me3
1753	Right_Ventricle	H3K4me1		Histone	Roadmap Epigenomics	HEART	Right_Ventricle.H3K4me1
1754	Right_Ventricle	H3K4me3		Histone	Roadmap Epigenomics	HEART	Right_Ventricle.H3K4me3
1755	Right_Ventricle	H3K9me3		Histone	Roadmap Epigenomics	HEART	Right_Ventricle.H3K9me3
1756	Sigmoid_Colon	H3K27ac		Histone	Roadmap Epigenomics	GI_COLON	Sigmoid_Colon.H3K27ac
1757	Sigmoid_Colon	H3K27me3		Histone	Roadmap Epigenomics	GI_COLON	Sigmoid_Colon.H3K27me3
1758	Sigmoid_Colon	H3K36me3		Histone	Roadmap Epigenomics	GI_COLON	Sigmoid_Colon.H3K36me3
1759	Sigmoid_Colon	H3K4me1		Histone	Roadmap Epigenomics	GI_COLON	Sigmoid_Colon.H3K4me1
1760	Sigmoid_Colon	H3K4me3		Histone	Roadmap Epigenomics	GI_COLON	Sigmoid_Colon.H3K4me3
1761	Sigmoid_Colon	H3K9me3		Histone	Roadmap Epigenomics	GI_COLON	Sigmoid_Colon.H3K9me3
1762	Skeletal_Muscle_Male	H3K27me3		Histone	Roadmap Epigenomics	MUSCLE	Skeletal_Muscle_Male.H3K27me3
1763	Skeletal_Muscle_Male	H3K36me3		Histone	Roadmap Epigenomics	MUSCLE	Skeletal_Muscle_Male.H3K36me3
1764	Skeletal_Muscle_Male	H3K4me1		Histone	Roadmap Epigenomics	MUSCLE	Skeletal_Muscle_Male.H3K4me1
1765	Skeletal_Muscle_Male	H3K4me3		Histone	Roadmap Epigenomics	MUSCLE	Skeletal_Muscle_Male.H3K4me3
1766	Skeletal_Muscle_Male	H3K9ac		Histone	Roadmap Epigenomics	MUSCLE	Skeletal_Muscle_Male.H3K9ac
1767	Skeletal_Muscle_Male	H3K9me3		Histone	Roadmap Epigenomics	MUSCLE	Skeletal_Muscle_Male.H3K9me3
1768	Skeletal_Muscle_Female	H3K27ac		Histone	Roadmap Epigenomics	MUSCLE	Skeletal_Muscle_Female.H3K27ac
1769	Skeletal_Muscle_Female	H3K27me3		Histone	Roadmap Epigenomics	MUSCLE	Skeletal_Muscle_Female.H3K27me3
1770	Skeletal_Muscle_Female	H3K36me3		Histone	Roadmap Epigenomics	MUSCLE	Skeletal_Muscle_Female.H3K36me3
1771	Skeletal_Muscle_Female	H3K4me1		Histone	Roadmap Epigenomics	MUSCLE	Skeletal_Muscle_Female.H3K4me1
1772	Skeletal_Muscle_Female	H3K4me3		Histone	Roadmap Epigenomics	MUSCLE	Skeletal_Muscle_Female.H3K4me3
1773	Skeletal_Muscle_Female	H3K9ac		Histone	Roadmap Epigenomics	MUSCLE	Skeletal_Muscle_Female.H3K9ac
1774	Skeletal_Muscle_Female	H3K9me3		Histone	Roadmap Epigenomics	MUSCLE	Skeletal_Muscle_Female.H3K9me3
1775	Small_Intestine	DNase.all.peaks		DNase	Roadmap Epigenomics	GI_INTESTINE	Small_Intestine.DNase.all.peaks
1776	Small_Intestine	DNase.fdr0.01.hot		DNase	Roadmap Epigenomics	GI_INTESTINE	Small_Intestine.DNase.fdr0.01.hot
1777	Small_Intestine	DNase.fdr0.01.peaks		DNase	Roadmap Epigenomics	GI_INTESTINE	Small_Intestine.DNase.fdr0.01.peaks
1778	Small_Intestine	DNase.hot		DNase	Roadmap Epigenomics	GI_INTESTINE	Small_Intestine.DNase.hot
1779	Small_Intestine	DNase		DNase	Roadmap Epigenomics	GI_INTESTINE	Small_Intestine.DNase
1780	Small_Intestine	H3K27ac		Histone	Roadmap Epigenomics	GI_INTESTINE	Small_Intestine.H3K27ac
1781	Small_Intestine	H3K27me3		Histone	Roadmap Epigenomics	GI_INTESTINE	Small_Intestine.H3K27me3
1782	Small_Intestine	H3K36me3		Histone	Roadmap Epigenomics	GI_INTESTINE	Small_Intestine.H3K36me3
1783	Small_Intestine	H3K4me1		Histone	Roadmap Epigenomics	GI_INTESTINE	Small_Intestine.H3K4me1
1784	Small_Intestine	H3K4me3		Histone	Roadmap Epigenomics	GI_INTESTINE	Small_Intestine.H3K4me3
1785	Small_Intestine	H3K9me3		Histone	Roadmap Epigenomics	GI_INTESTINE	Small_Intestine.H3K9me3
1786	Stomach_Mucosa	H3K27me3		Histone	Roadmap Epigenomics	GI_STOMACH	Stomach_Mucosa.H3K27me3
1787	Stomach_Mucosa	H3K36me3		Histone	Roadmap Epigenomics	GI_STOMACH	Stomach_Mucosa.H3K36me3
1788	Stomach_Mucosa	H3K4me1		Histone	Roadmap Epigenomics	GI_STOMACH	Stomach_Mucosa.H3K4me1
1789	Stomach_Mucosa	H3K4me3		Histone	Roadmap Epigenomics	GI_STOMACH	Stomach_Mucosa.H3K4me3
1790	Stomach_Mucosa	H3K9ac		Histone	Roadmap Epigenomics	GI_STOMACH	Stomach_Mucosa.H3K9ac
1791	Stomach_Mucosa	H3K9me3		Histone	Roadmap Epigenomics	GI_STOMACH	Stomach_Mucosa.H3K9me3
1792	Stomach_Smooth_Muscle	H3K27ac		Histone	Roadmap Epigenomics	GI_STOMACH	Stomach_Smooth_Muscle.H3K27ac
1793	Stomach_Smooth_Muscle	H3K27me3		Histone	Roadmap Epigenomics	GI_STOMACH	Stomach_Smooth_Muscle.H3K27me3
1794	Stomach_Smooth_Muscle	H3K36me3		Histone	Roadmap Epigenomics	GI_STOMACH	Stomach_Smooth_Muscle.H3K36me3
1795	Stomach_Smooth_Muscle	H3K4me1		Histone	Roadmap Epigenomics	GI_STOMACH	Stomach_Smooth_Muscle.H3K4me1
1796	Stomach_Smooth_Muscle	H3K4me3		Histone	Roadmap Epigenomics	GI_STOMACH	Stomach_Smooth_Muscle.H3K4me3
1797	Stomach_Smooth_Muscle	H3K9ac		Histone	Roadmap Epigenomics	GI_STOMACH	Stomach_Smooth_Muscle.H3K9ac
1798	Stomach_Smooth_Muscle	H3K9me3		Histone	Roadmap Epigenomics	GI_STOMACH	Stomach_Smooth_Muscle.H3K9me3
1799	Thymus	H3K27ac		Histone	Roadmap Epigenomics	THYMUS	Thymus.H3K27ac
1800	Thymus	H3K27me3		Histone	Roadmap Epigenomics	THYMUS	Thymus.H3K27me3
1801	Thymus	H3K36me3		Histone	Roadmap Epigenomics	THYMUS	Thymus.H3K36me3
1802	Thymus	H3K4me1		Histone	Roadmap Epigenomics	THYMUS	Thymus.H3K4me1
1803	Thymus	H3K4me3		Histone	Roadmap Epigenomics	THYMUS	Thymus.H3K4me3
1804	Thymus	H3K9me3		Histone	Roadmap Epigenomics	THYMUS	Thymus.H3K9me3
1805	Spleen	H3K27ac		Histone	Roadmap Epigenomics	SPLEEN	Spleen.H3K27ac
1806	Spleen	H3K27me3		Histone	Roadmap Epigenomics	SPLEEN	Spleen.H3K27me3
1807	Spleen	H3K36me3		Histone	Roadmap Epigenomics	SPLEEN	Spleen.H3K36me3
1808	Spleen	H3K4me1		Histone	Roadmap Epigenomics	SPLEEN	Spleen.H3K4me1
1809	Spleen	H3K4me3		Histone	Roadmap Epigenomics	SPLEEN	Spleen.H3K4me3
1810	Spleen	H3K9me3		Histone	Roadmap Epigenomics	SPLEEN	Spleen.H3K9me3
1811	A549_EtOH_0.02pct_Lung_Carcinoma	DNase		DNase	Roadmap Epigenomics	LUNG	A549_EtOH_0.02pct_Lung_Carcinoma.DNase
1812	A549_EtOH_0.02pct_Lung_Carcinoma	H2A.Z		Histone	Roadmap Epigenomics	LUNG	A549_EtOH_0.02pct_Lung_Carcinoma.H2A.Z
1813	A549_EtOH_0.02pct_Lung_Carcinoma	H3K27ac		Histone	Roadmap Epigenomics	LUNG	A549_EtOH_0.02pct_Lung_Carcinoma.H3K27ac
1814	A549_EtOH_0.02pct_Lung_Carcinoma	H3K27me3		Histone	Roadmap Epigenomics	LUNG	A549_EtOH_0.02pct_Lung_Carcinoma.H3K27me3
1815	A549_EtOH_0.02pct_Lung_Carcinoma	H3K36me3		Histone	Roadmap Epigenomics	LUNG	A549_EtOH_0.02pct_Lung_Carcinoma.H3K36me3
1816	A549_EtOH_0.02pct_Lung_Carcinoma	H3K4me1		Histone	Roadmap Epigenomics	LUNG	A549_EtOH_0.02pct_Lung_Carcinoma.H3K4me1
1817	A549_EtOH_0.02pct_Lung_Carcinoma	H3K4me2		Histone	Roadmap Epigenomics	LUNG	A549_EtOH_0.02pct_Lung_Carcinoma.H3K4me2
1818	A549_EtOH_0.02pct_Lung_Carcinoma	H3K4me3		Histone	Roadmap Epigenomics	LUNG	A549_EtOH_0.02pct_Lung_Carcinoma.H3K4me3
1819	A549_EtOH_0.02pct_Lung_Carcinoma	H3K79me2		Histone	Roadmap Epigenomics	LUNG	A549_EtOH_0.02pct_Lung_Carcinoma.H3K79me2
1820	A549_EtOH_0.02pct_Lung_Carcinoma	H3K9ac		Histone	Roadmap Epigenomics	LUNG	A549_EtOH_0.02pct_Lung_Carcinoma.H3K9ac
1821	A549_EtOH_0.02pct_Lung_Carcinoma	H3K9me3		Histone	Roadmap Epigenomics	LUNG	A549_EtOH_0.02pct_Lung_Carcinoma.H3K9me3
1822	A549_EtOH_0.02pct_Lung_Carcinoma	H4K20me1		Histone	Roadmap Epigenomics	LUNG	A549_EtOH_0.02pct_Lung_Carcinoma.H4K20me1
1823	Dnd41_TCell_Leukemia	H2A.Z		Histone	Roadmap Epigenomics	BLOOD	Dnd41_TCell_Leukemia.H2A.Z
1824	Dnd41_TCell_Leukemia	H3K27ac		Histone	Roadmap Epigenomics	BLOOD	Dnd41_TCell_Leukemia.H3K27ac
1825	Dnd41_TCell_Leukemia	H3K27me3		Histone	Roadmap Epigenomics	BLOOD	Dnd41_TCell_Leukemia.H3K27me3
1826	Dnd41_TCell_Leukemia	H3K36me3		Histone	Roadmap Epigenomics	BLOOD	Dnd41_TCell_Leukemia.H3K36me3
1827	Dnd41_TCell_Leukemia	H3K4me1		Histone	Roadmap Epigenomics	BLOOD	Dnd41_TCell_Leukemia.H3K4me1
1828	Dnd41_TCell_Leukemia	H3K4me2		Histone	Roadmap Epigenomics	BLOOD	Dnd41_TCell_Leukemia.H3K4me2
1829	Dnd41_TCell_Leukemia	H3K4me3		Histone	Roadmap Epigenomics	BLOOD	Dnd41_TCell_Leukemia.H3K4me3
1830	Dnd41_TCell_Leukemia	H3K79me2		Histone	Roadmap Epigenomics	BLOOD	Dnd41_TCell_Leukemia.H3K79me2
1831	Dnd41_TCell_Leukemia	H3K9ac		Histone	Roadmap Epigenomics	BLOOD	Dnd41_TCell_Leukemia.H3K9ac
1832	Dnd41_TCell_Leukemia	H3K9me3		Histone	Roadmap Epigenomics	BLOOD	Dnd41_TCell_Leukemia.H3K9me3
1833	Dnd41_TCell_Leukemia	H4K20me1		Histone	Roadmap Epigenomics	BLOOD	Dnd41_TCell_Leukemia.H4K20me1
1834	GM12878_Lymphoblastoid	DNase		DNase	Roadmap Epigenomics	BLOOD	GM12878_Lymphoblastoid.DNase
1835	GM12878_Lymphoblastoid	H2A.Z		Histone	Roadmap Epigenomics	BLOOD	GM12878_Lymphoblastoid.H2A.Z
1836	GM12878_Lymphoblastoid	H3K27ac		Histone	Roadmap Epigenomics	BLOOD	GM12878_Lymphoblastoid.H3K27ac
1837	GM12878_Lymphoblastoid	H3K27me3		Histone	Roadmap Epigenomics	BLOOD	GM12878_Lymphoblastoid.H3K27me3
1838	GM12878_Lymphoblastoid	H3K36me3		Histone	Roadmap Epigenomics	BLOOD	GM12878_Lymphoblastoid.H3K36me3
1839	GM12878_Lymphoblastoid	H3K4me1		Histone	Roadmap Epigenomics	BLOOD	GM12878_Lymphoblastoid.H3K4me1
1840	GM12878_Lymphoblastoid	H3K4me2		Histone	Roadmap Epigenomics	BLOOD	GM12878_Lymphoblastoid.H3K4me2
1841	GM12878_Lymphoblastoid	H3K4me3		Histone	Roadmap Epigenomics	BLOOD	GM12878_Lymphoblastoid.H3K4me3
1842	GM12878_Lymphoblastoid	H3K79me2		Histone	Roadmap Epigenomics	BLOOD	GM12878_Lymphoblastoid.H3K79me2
1843	GM12878_Lymphoblastoid	H3K9ac		Histone	Roadmap Epigenomics	BLOOD	GM12878_Lymphoblastoid.H3K9ac
1844	GM12878_Lymphoblastoid	H3K9me3		Histone	Roadmap Epigenomics	BLOOD	GM12878_Lymphoblastoid.H3K9me3
1845	GM12878_Lymphoblastoid	H4K20me1		Histone	Roadmap Epigenomics	BLOOD	GM12878_Lymphoblastoid.H4K20me1
1846	HeLa	DNase		DNase	Roadmap Epigenomics	CERVIX	HeLa.DNase
1847	HeLa	H2A.Z		Histone	Roadmap Epigenomics	CERVIX	HeLa.H2A.Z
1848	HeLa	H3K27ac		Histone	Roadmap Epigenomics	CERVIX	HeLa.H3K27ac
1849	HeLa	H3K27me3		Histone	Roadmap Epigenomics	CERVIX	HeLa.H3K27me3
1850	HeLa	H3K36me3		Histone	Roadmap Epigenomics	CERVIX	HeLa.H3K36me3
1851	HeLa	H3K4me1		Histone	Roadmap Epigenomics	CERVIX	HeLa.H3K4me1
1852	HeLa	H3K4me2		Histone	Roadmap Epigenomics	CERVIX	HeLa.H3K4me2
1853	HeLa	H3K4me3		Histone	Roadmap Epigenomics	CERVIX	HeLa.H3K4me3
1854	HeLa	H3K79me2		Histone	Roadmap Epigenomics	CERVIX	HeLa.H3K79me2
1855	HeLa	H3K9ac		Histone	Roadmap Epigenomics	CERVIX	HeLa.H3K9ac
1856	HeLa	H3K9me3		Histone	Roadmap Epigenomics	CERVIX	HeLa.H3K9me3
1857	HeLa	H4K20me1		Histone	Roadmap Epigenomics	CERVIX	HeLa.H4K20me1
1858	HepG2_Hepatocellular_Carcinoma	DNase		DNase	Roadmap Epigenomics	LIVER	HepG2_Hepatocellular_Carcinoma.DNase
1859	HepG2_Hepatocellular_Carcinoma	H2A.Z		Histone	Roadmap Epigenomics	LIVER	HepG2_Hepatocellular_Carcinoma.H2A.Z
1860	HepG2_Hepatocellular_Carcinoma	H3K27ac		Histone	Roadmap Epigenomics	LIVER	HepG2_Hepatocellular_Carcinoma.H3K27ac
1861	HepG2_Hepatocellular_Carcinoma	H3K27me3		Histone	Roadmap Epigenomics	LIVER	HepG2_Hepatocellular_Carcinoma.H3K27me3
1862	HepG2_Hepatocellular_Carcinoma	H3K36me3		Histone	Roadmap Epigenomics	LIVER	HepG2_Hepatocellular_Carcinoma.H3K36me3
1863	HepG2_Hepatocellular_Carcinoma	H3K4me1		Histone	Roadmap Epigenomics	LIVER	HepG2_Hepatocellular_Carcinoma.H3K4me1
1864	HepG2_Hepatocellular_Carcinoma	H3K4me2		Histone	Roadmap Epigenomics	LIVER	HepG2_Hepatocellular_Carcinoma.H3K4me2
1865	HepG2_Hepatocellular_Carcinoma	H3K4me3		Histone	Roadmap Epigenomics	LIVER	HepG2_Hepatocellular_Carcinoma.H3K4me3
1866	HepG2_Hepatocellular_Carcinoma	H3K79me2		Histone	Roadmap Epigenomics	LIVER	HepG2_Hepatocellular_Carcinoma.H3K79me2
1867	HepG2_Hepatocellular_Carcinoma	H3K9ac		Histone	Roadmap Epigenomics	LIVER	HepG2_Hepatocellular_Carcinoma.H3K9ac
1868	HepG2_Hepatocellular_Carcinoma	H3K9me3		Histone	Roadmap Epigenomics	LIVER	HepG2_Hepatocellular_Carcinoma.H3K9me3
1869	HepG2_Hepatocellular_Carcinoma	H4K20me1		Histone	Roadmap Epigenomics	LIVER	HepG2_Hepatocellular_Carcinoma.H4K20me1
1870	HMEC_Mammary_Epithelial	DNase		DNase	Roadmap Epigenomics	BREAST	HMEC_Mammary_Epithelial.DNase
1871	HMEC_Mammary_Epithelial	H2A.Z		Histone	Roadmap Epigenomics	BREAST	HMEC_Mammary_Epithelial.H2A.Z
1872	HMEC_Mammary_Epithelial	H3K27ac		Histone	Roadmap Epigenomics	BREAST	HMEC_Mammary_Epithelial.H3K27ac
1873	HMEC_Mammary_Epithelial	H3K27me3		Histone	Roadmap Epigenomics	BREAST	HMEC_Mammary_Epithelial.H3K27me3
1874	HMEC_Mammary_Epithelial	H3K36me3		Histone	Roadmap Epigenomics	BREAST	HMEC_Mammary_Epithelial.H3K36me3
1875	HMEC_Mammary_Epithelial	H3K4me1		Histone	Roadmap Epigenomics	BREAST	HMEC_Mammary_Epithelial.H3K4me1
1876	HMEC_Mammary_Epithelial	H3K4me2		Histone	Roadmap Epigenomics	BREAST	HMEC_Mammary_Epithelial.H3K4me2
1877	HMEC_Mammary_Epithelial	H3K4me3		Histone	Roadmap Epigenomics	BREAST	HMEC_Mammary_Epithelial.H3K4me3
1878	HMEC_Mammary_Epithelial	H3K79me2		Histone	Roadmap Epigenomics	BREAST	HMEC_Mammary_Epithelial.H3K79me2
1879	HMEC_Mammary_Epithelial	H3K9ac		Histone	Roadmap Epigenomics	BREAST	HMEC_Mammary_Epithelial.H3K9ac
1880	HMEC_Mammary_Epithelial	H3K9me3		Histone	Roadmap Epigenomics	BREAST	HMEC_Mammary_Epithelial.H3K9me3
1881	HMEC_Mammary_Epithelial	H4K20me1		Histone	Roadmap Epigenomics	BREAST	HMEC_Mammary_Epithelial.H4K20me1
1882	HSMM_Skeletal_Muscle_Myoblasts	DNase		DNase	Roadmap Epigenomics	MUSCLE	HSMM_Skeletal_Muscle_Myoblasts.DNase
1883	HSMM_Skeletal_Muscle_Myoblasts	H2A.Z		Histone	Roadmap Epigenomics	MUSCLE	HSMM_Skeletal_Muscle_Myoblasts.H2A.Z
1884	HSMM_Skeletal_Muscle_Myoblasts	H3K27ac		Histone	Roadmap Epigenomics	MUSCLE	HSMM_Skeletal_Muscle_Myoblasts.H3K27ac
1885	HSMM_Skeletal_Muscle_Myoblasts	H3K27me3		Histone	Roadmap Epigenomics	MUSCLE	HSMM_Skeletal_Muscle_Myoblasts.H3K27me3
1886	HSMM_Skeletal_Muscle_Myoblasts	H3K36me3		Histone	Roadmap Epigenomics	MUSCLE	HSMM_Skeletal_Muscle_Myoblasts.H3K36me3
1887	HSMM_Skeletal_Muscle_Myoblasts	H3K4me1		Histone	Roadmap Epigenomics	MUSCLE	HSMM_Skeletal_Muscle_Myoblasts.H3K4me1
1888	HSMM_Skeletal_Muscle_Myoblasts	H3K4me2		Histone	Roadmap Epigenomics	MUSCLE	HSMM_Skeletal_Muscle_Myoblasts.H3K4me2
1889	HSMM_Skeletal_Muscle_Myoblasts	H3K4me3		Histone	Roadmap Epigenomics	MUSCLE	HSMM_Skeletal_Muscle_Myoblasts.H3K4me3
1890	HSMM_Skeletal_Muscle_Myoblasts	H3K79me2		Histone	Roadmap Epigenomics	MUSCLE	HSMM_Skeletal_Muscle_Myoblasts.H3K79me2
1891	HSMM_Skeletal_Muscle_Myoblasts	H3K9ac		Histone	Roadmap Epigenomics	MUSCLE	HSMM_Skeletal_Muscle_Myoblasts.H3K9ac
1892	HSMM_Skeletal_Muscle_Myoblasts	H3K9me3		Histone	Roadmap Epigenomics	MUSCLE	HSMM_Skeletal_Muscle_Myoblasts.H3K9me3
1893	HSMM_Skeletal_Muscle_Myoblasts	H4K20me1		Histone	Roadmap Epigenomics	MUSCLE	HSMM_Skeletal_Muscle_Myoblasts.H4K20me1
1894	HSMMtube_Skeletal_Muscle_Myotubes_Derived_from_HSMM	DNase		DNase	Roadmap Epigenomics	MUSCLE	HSMMtube_Skeletal_Muscle_Myotubes_Derived_from_HSMM.DNase
1895	HSMMtube_Skeletal_Muscle_Myotubes_Derived_from_HSMM	H2A.Z		Histone	Roadmap Epigenomics	MUSCLE	HSMMtube_Skeletal_Muscle_Myotubes_Derived_from_HSMM.H2A.Z
1896	HSMMtube_Skeletal_Muscle_Myotubes_Derived_from_HSMM	H3K27ac		Histone	Roadmap Epigenomics	MUSCLE	HSMMtube_Skeletal_Muscle_Myotubes_Derived_from_HSMM.H3K27ac
1897	HSMMtube_Skeletal_Muscle_Myotubes_Derived_from_HSMM	H3K27me3		Histone	Roadmap Epigenomics	MUSCLE	HSMMtube_Skeletal_Muscle_Myotubes_Derived_from_HSMM.H3K27me3
1898	HSMMtube_Skeletal_Muscle_Myotubes_Derived_from_HSMM	H3K36me3		Histone	Roadmap Epigenomics	MUSCLE	HSMMtube_Skeletal_Muscle_Myotubes_Derived_from_HSMM.H3K36me3
1899	HSMMtube_Skeletal_Muscle_Myotubes_Derived_from_HSMM	H3K4me1		Histone	Roadmap Epigenomics	MUSCLE	HSMMtube_Skeletal_Muscle_Myotubes_Derived_from_HSMM.H3K4me1
1900	HSMMtube_Skeletal_Muscle_Myotubes_Derived_from_HSMM	H3K4me2		Histone	Roadmap Epigenomics	MUSCLE	HSMMtube_Skeletal_Muscle_Myotubes_Derived_from_HSMM.H3K4me2
1901	HSMMtube_Skeletal_Muscle_Myotubes_Derived_from_HSMM	H3K4me3		Histone	Roadmap Epigenomics	MUSCLE	HSMMtube_Skeletal_Muscle_Myotubes_Derived_from_HSMM.H3K4me3
1902	HSMMtube_Skeletal_Muscle_Myotubes_Derived_from_HSMM	H3K79me2		Histone	Roadmap Epigenomics	MUSCLE	HSMMtube_Skeletal_Muscle_Myotubes_Derived_from_HSMM.H3K79me2
1903	HSMMtube_Skeletal_Muscle_Myotubes_Derived_from_HSMM	H3K9ac		Histone	Roadmap Epigenomics	MUSCLE	HSMMtube_Skeletal_Muscle_Myotubes_Derived_from_HSMM.H3K9ac
1904	HSMMtube_Skeletal_Muscle_Myotubes_Derived_from_HSMM	H3K9me3		Histone	Roadmap Epigenomics	MUSCLE	HSMMtube_Skeletal_Muscle_Myotubes_Derived_from_HSMM.H3K9me3
1905	HSMMtube_Skeletal_Muscle_Myotubes_Derived_from_HSMM	H4K20me1		Histone	Roadmap Epigenomics	MUSCLE	HSMMtube_Skeletal_Muscle_Myotubes_Derived_from_HSMM.H4K20me1
1906	HUVEC_Umbilical_Vein_Endothelial_Cells	DNase		DNase	Roadmap Epigenomics	VASCULAR	HUVEC_Umbilical_Vein_Endothelial_Cells.DNase
1907	HUVEC_Umbilical_Vein_Endothelial_Cells	H2A.Z		Histone	Roadmap Epigenomics	VASCULAR	HUVEC_Umbilical_Vein_Endothelial_Cells.H2A.Z
1908	HUVEC_Umbilical_Vein_Endothelial_Cells	H3K27ac		Histone	Roadmap Epigenomics	VASCULAR	HUVEC_Umbilical_Vein_Endothelial_Cells.H3K27ac
1909	HUVEC_Umbilical_Vein_Endothelial_Cells	H3K27me3		Histone	Roadmap Epigenomics	VASCULAR	HUVEC_Umbilical_Vein_Endothelial_Cells.H3K27me3
1910	HUVEC_Umbilical_Vein_Endothelial_Cells	H3K36me3		Histone	Roadmap Epigenomics	VASCULAR	HUVEC_Umbilical_Vein_Endothelial_Cells.H3K36me3
1911	HUVEC_Umbilical_Vein_Endothelial_Cells	H3K4me1		Histone	Roadmap Epigenomics	VASCULAR	HUVEC_Umbilical_Vein_Endothelial_Cells.H3K4me1
1912	HUVEC_Umbilical_Vein_Endothelial_Cells	H3K4me2		Histone	Roadmap Epigenomics	VASCULAR	HUVEC_Umbilical_Vein_Endothelial_Cells.H3K4me2
1913	HUVEC_Umbilical_Vein_Endothelial_Cells	H3K4me3		Histone	Roadmap Epigenomics	VASCULAR	HUVEC_Umbilical_Vein_Endothelial_Cells.H3K4me3
1914	HUVEC_Umbilical_Vein_Endothelial_Cells	H3K79me2		Histone	Roadmap Epigenomics	VASCULAR	HUVEC_Umbilical_Vein_Endothelial_Cells.H3K79me2
1915	HUVEC_Umbilical_Vein_Endothelial_Cells	H3K9ac		Histone	Roadmap Epigenomics	VASCULAR	HUVEC_Umbilical_Vein_Endothelial_Cells.H3K9ac
1916	HUVEC_Umbilical_Vein_Endothelial_Cells	H3K9me1		Histone	Roadmap Epigenomics	VASCULAR	HUVEC_Umbilical_Vein_Endothelial_Cells.H3K9me1
1917	HUVEC_Umbilical_Vein_Endothelial_Cells	H3K9me3		Histone	Roadmap Epigenomics	VASCULAR	HUVEC_Umbilical_Vein_Endothelial_Cells.H3K9me3
1918	HUVEC_Umbilical_Vein_Endothelial_Cells	H4K20me1		Histone	Roadmap Epigenomics	VASCULAR	HUVEC_Umbilical_Vein_Endothelial_Cells.H4K20me1
1919	K562	DNase		DNase	Roadmap Epigenomics	BLOOD	K562.DNase
1920	K562	H2A.Z		Histone	Roadmap Epigenomics	BLOOD	K562.H2A.Z
1921	K562	H3K27ac		Histone	Roadmap Epigenomics	BLOOD	K562.H3K27ac
1922	K562	H3K27me3		Histone	Roadmap Epigenomics	BLOOD	K562.H3K27me3
1923	K562	H3K36me3		Histone	Roadmap Epigenomics	BLOOD	K562.H3K36me3
1924	K562	H3K4me1		Histone	Roadmap Epigenomics	BLOOD	K562.H3K4me1
1925	K562	H3K4me2		Histone	Roadmap Epigenomics	BLOOD	K562.H3K4me2
1926	K562	H3K4me3		Histone	Roadmap Epigenomics	BLOOD	K562.H3K4me3
1927	K562	H3K79me2		Histone	Roadmap Epigenomics	BLOOD	K562.H3K79me2
1928	K562	H3K9ac		Histone	Roadmap Epigenomics	BLOOD	K562.H3K9ac
1929	K562	H3K9me1		Histone	Roadmap Epigenomics	BLOOD	K562.H3K9me1
1930	K562	H3K9me3		Histone	Roadmap Epigenomics	BLOOD	K562.H3K9me3
1931	K562	H4K20me1		Histone	Roadmap Epigenomics	BLOOD	K562.H4K20me1
1932	Monocytes-CD14+_RO01746	DNase		DNase	Roadmap Epigenomics	MONOCYTES	Monocytes-CD14+_RO01746.DNase
1933	Monocytes-CD14+_RO01746	H2A.Z		Histone	Roadmap Epigenomics	MONOCYTES	Monocytes-CD14+_RO01746.H2A.Z
1934	Monocytes-CD14+_RO01746	H3K27ac		Histone	Roadmap Epigenomics	MONOCYTES	Monocytes-CD14+_RO01746.H3K27ac
1935	Monocytes-CD14+_RO01746	H3K27me3		Histone	Roadmap Epigenomics	MONOCYTES	Monocytes-CD14+_RO01746.H3K27me3
1936	Monocytes-CD14+_RO01746	H3K36me3		Histone	Roadmap Epigenomics	MONOCYTES	Monocytes-CD14+_RO01746.H3K36me3
1937	Monocytes-CD14+_RO01746	H3K4me1		Histone	Roadmap Epigenomics	MONOCYTES	Monocytes-CD14+_RO01746.H3K4me1
1938	Monocytes-CD14+_RO01746	H3K4me2		Histone	Roadmap Epigenomics	MONOCYTES	Monocytes-CD14+_RO01746.H3K4me2
1939	Monocytes-CD14+_RO01746	H3K4me3		Histone	Roadmap Epigenomics	MONOCYTES	Monocytes-CD14+_RO01746.H3K4me3
1940	Monocytes-CD14+_RO01746	H3K79me2		Histone	Roadmap Epigenomics	MONOCYTES	Monocytes-CD14+_RO01746.H3K79me2
1941	Monocytes-CD14+_RO01746	H3K9ac		Histone	Roadmap Epigenomics	MONOCYTES	Monocytes-CD14+_RO01746.H3K9ac
1942	Monocytes-CD14+_RO01746	H3K9me3		Histone	Roadmap Epigenomics	MONOCYTES	Monocytes-CD14+_RO01746.H3K9me3
1943	Monocytes-CD14+_RO01746	H4K20me1		Histone	Roadmap Epigenomics	MONOCYTES	Monocytes-CD14+_RO01746.H4K20me1
1944	NH_A_Astrocytes	DNase		DNase	Roadmap Epigenomics	BRAIN	NH_A_Astrocytes.DNase
1945	NH_A_Astrocytes	H2A.Z		Histone	Roadmap Epigenomics	BRAIN	NH_A_Astrocytes.H2A.Z
1946	NH_A_Astrocytes	H3K27ac		Histone	Roadmap Epigenomics	BRAIN	NH_A_Astrocytes.H3K27ac
1947	NH_A_Astrocytes	H3K27me3		Histone	Roadmap Epigenomics	BRAIN	NH_A_Astrocytes.H3K27me3
1948	NH_A_Astrocytes	H3K36me3		Histone	Roadmap Epigenomics	BRAIN	NH_A_Astrocytes.H3K36me3
1949	NH_A_Astrocytes	H3K4me1		Histone	Roadmap Epigenomics	BRAIN	NH_A_Astrocytes.H3K4me1
1950	NH_A_Astrocytes	H3K4me2		Histone	Roadmap Epigenomics	BRAIN	NH_A_Astrocytes.H3K4me2
1951	NH_A_Astrocytes	H3K4me3		Histone	Roadmap Epigenomics	BRAIN	NH_A_Astrocytes.H3K4me3
1952	NH_A_Astrocytes	H3K79me2		Histone	Roadmap Epigenomics	BRAIN	NH_A_Astrocytes.H3K79me2
1953	NH_A_Astrocytes	H3K9ac		Histone	Roadmap Epigenomics	BRAIN	NH_A_Astrocytes.H3K9ac
1954	NH_A_Astrocytes	H3K9me3		Histone	Roadmap Epigenomics	BRAIN	NH_A_Astrocytes.H3K9me3
1955	NH_A_Astrocytes	H4K20me1		Histone	Roadmap Epigenomics	BRAIN	NH_A_Astrocytes.H4K20me1
1956	NHDF_Ad_Adult_Dermal_Fibroblasts	DNase		DNase	Roadmap Epigenomics	SKIN	NHDF_Ad_Adult_Dermal_Fibroblasts.DNase
1957	NHDF_Ad_Adult_Dermal_Fibroblasts	H2A.Z		Histone	Roadmap Epigenomics	SKIN	NHDF_Ad_Adult_Dermal_Fibroblasts.H2A.Z
1958	NHDF_Ad_Adult_Dermal_Fibroblasts	H3K27ac		Histone	Roadmap Epigenomics	SKIN	NHDF_Ad_Adult_Dermal_Fibroblasts.H3K27ac
1959	NHDF_Ad_Adult_Dermal_Fibroblasts	H3K27me3		Histone	Roadmap Epigenomics	SKIN	NHDF_Ad_Adult_Dermal_Fibroblasts.H3K27me3
1960	NHDF_Ad_Adult_Dermal_Fibroblasts	H3K36me3		Histone	Roadmap Epigenomics	SKIN	NHDF_Ad_Adult_Dermal_Fibroblasts.H3K36me3
1961	NHDF_Ad_Adult_Dermal_Fibroblasts	H3K4me1		Histone	Roadmap Epigenomics	SKIN	NHDF_Ad_Adult_Dermal_Fibroblasts.H3K4me1
1962	NHDF_Ad_Adult_Dermal_Fibroblasts	H3K4me2		Histone	Roadmap Epigenomics	SKIN	NHDF_Ad_Adult_Dermal_Fibroblasts.H3K4me2
1963	NHDF_Ad_Adult_Dermal_Fibroblasts	H3K4me3		Histone	Roadmap Epigenomics	SKIN	NHDF_Ad_Adult_Dermal_Fibroblasts.H3K4me3
1964	NHDF_Ad_Adult_Dermal_Fibroblasts	H3K79me2		Histone	Roadmap Epigenomics	SKIN	NHDF_Ad_Adult_Dermal_Fibroblasts.H3K79me2
1965	NHDF_Ad_Adult_Dermal_Fibroblasts	H3K9ac		Histone	Roadmap Epigenomics	SKIN	NHDF_Ad_Adult_Dermal_Fibroblasts.H3K9ac
1966	NHDF_Ad_Adult_Dermal_Fibroblasts	H3K9me3		Histone	Roadmap Epigenomics	SKIN	NHDF_Ad_Adult_Dermal_Fibroblasts.H3K9me3
1967	NHDF_Ad_Adult_Dermal_Fibroblasts	H4K20me1		Histone	Roadmap Epigenomics	SKIN	NHDF_Ad_Adult_Dermal_Fibroblasts.H4K20me1
1968	NHEK_Epidermal_Keratinocytes	DNase		DNase	Roadmap Epigenomics	SKIN	NHEK_Epidermal_Keratinocytes.DNase
1969	NHEK_Epidermal_Keratinocytes	H2A.Z		Histone	Roadmap Epigenomics	SKIN	NHEK_Epidermal_Keratinocytes.H2A.Z
1970	NHEK_Epidermal_Keratinocytes	H3K27ac		Histone	Roadmap Epigenomics	SKIN	NHEK_Epidermal_Keratinocytes.H3K27ac
1971	NHEK_Epidermal_Keratinocytes	H3K27me3		Histone	Roadmap Epigenomics	SKIN	NHEK_Epidermal_Keratinocytes.H3K27me3
1972	NHEK_Epidermal_Keratinocytes	H3K36me3		Histone	Roadmap Epigenomics	SKIN	NHEK_Epidermal_Keratinocytes.H3K36me3
1973	NHEK_Epidermal_Keratinocytes	H3K4me1		Histone	Roadmap Epigenomics	SKIN	NHEK_Epidermal_Keratinocytes.H3K4me1
1974	NHEK_Epidermal_Keratinocytes	H3K4me2		Histone	Roadmap Epigenomics	SKIN	NHEK_Epidermal_Keratinocytes.H3K4me2
1975	NHEK_Epidermal_Keratinocytes	H3K4me3		Histone	Roadmap Epigenomics	SKIN	NHEK_Epidermal_Keratinocytes.H3K4me3
1976	NHEK_Epidermal_Keratinocytes	H3K79me2		Histone	Roadmap Epigenomics	SKIN	NHEK_Epidermal_Keratinocytes.H3K79me2
1977	NHEK_Epidermal_Keratinocytes	H3K9ac		Histone	Roadmap Epigenomics	SKIN	NHEK_Epidermal_Keratinocytes.H3K9ac
1978	NHEK_Epidermal_Keratinocytes	H3K9me1		Histone	Roadmap Epigenomics	SKIN	NHEK_Epidermal_Keratinocytes.H3K9me1
1979	NHEK_Epidermal_Keratinocytes	H3K9me3		Histone	Roadmap Epigenomics	SKIN	NHEK_Epidermal_Keratinocytes.H3K9me3
1980	NHEK_Epidermal_Keratinocytes	H4K20me1		Histone	Roadmap Epigenomics	SKIN	NHEK_Epidermal_Keratinocytes.H4K20me1
1981	NHLF_Lung_Fibroblasts	DNase		DNase	Roadmap Epigenomics	LUNG	NHLF_Lung_Fibroblasts.DNase
1982	NHLF_Lung_Fibroblasts	H2A.Z		Histone	Roadmap Epigenomics	LUNG	NHLF_Lung_Fibroblasts.H2A.Z
1983	NHLF_Lung_Fibroblasts	H3K27ac		Histone	Roadmap Epigenomics	LUNG	NHLF_Lung_Fibroblasts.H3K27ac
1984	NHLF_Lung_Fibroblasts	H3K27me3		Histone	Roadmap Epigenomics	LUNG	NHLF_Lung_Fibroblasts.H3K27me3
1985	NHLF_Lung_Fibroblasts	H3K36me3		Histone	Roadmap Epigenomics	LUNG	NHLF_Lung_Fibroblasts.H3K36me3
1986	NHLF_Lung_Fibroblasts	H3K4me1		Histone	Roadmap Epigenomics	LUNG	NHLF_Lung_Fibroblasts.H3K4me1
1987	NHLF_Lung_Fibroblasts	H3K4me2		Histone	Roadmap Epigenomics	LUNG	NHLF_Lung_Fibroblasts.H3K4me2
1988	NHLF_Lung_Fibroblasts	H3K4me3		Histone	Roadmap Epigenomics	LUNG	NHLF_Lung_Fibroblasts.H3K4me3
1989	NHLF_Lung_Fibroblasts	H3K79me2		Histone	Roadmap Epigenomics	LUNG	NHLF_Lung_Fibroblasts.H3K79me2
1990	NHLF_Lung_Fibroblasts	H3K9ac		Histone	Roadmap Epigenomics	LUNG	NHLF_Lung_Fibroblasts.H3K9ac
1991	NHLF_Lung_Fibroblasts	H3K9me3		Histone	Roadmap Epigenomics	LUNG	NHLF_Lung_Fibroblasts.H3K9me3
1992	NHLF_Lung_Fibroblasts	H4K20me1		Histone	Roadmap Epigenomics	LUNG	NHLF_Lung_Fibroblasts.H4K20me1
1993	Osteoblasts	H2A.Z		Histone	Roadmap Epigenomics	BONE	Osteoblasts.H2A.Z
1994	Osteoblasts	H3K27ac		Histone	Roadmap Epigenomics	BONE	Osteoblasts.H3K27ac
1995	Osteoblasts	H3K27me3		Histone	Roadmap Epigenomics	BONE	Osteoblasts.H3K27me3
1996	Osteoblasts	H3K36me3		Histone	Roadmap Epigenomics	BONE	Osteoblasts.H3K36me3
1997	Osteoblasts	H3K4me1		Histone	Roadmap Epigenomics	BONE	Osteoblasts.H3K4me1
1998	Osteoblasts	H3K4me2		Histone	Roadmap Epigenomics	BONE	Osteoblasts.H3K4me2
1999	Osteoblasts	H3K4me3		Histone	Roadmap Epigenomics	BONE	Osteoblasts.H3K4me3
[truncated: 3 more rows]
