# Supplementary material for: A framework for integrating directed and undirected annotations to build explanatory models of cis-eQTL data
Source: PLoS Comput Biol. 2020 Jun 9;16(6):e1007770. doi: 10.1371/journal.pcbi.1007770 (PMC7332077; doi:10.1371/journal.pcbi.1007770)
Supplement: S4 Table — Given are the MSEdir on the test set for various BAGEA fits to the GTEx data. (TXT) [file pcbi.1007770.s020.txt]

gname	S_approx	mse_dir_approx	maxpval	CHR	gtex	method	annotation_subset
SNRNP25	0.00250149778786814	1.03262283336268	2.57371957473864e-34	16	Adipose_Subcutaneous	group-lasso	histone/DHS
NPRL3	0.000579058012174297	1.02734510556261	4.5282748494345e-75	16	Adipose_Subcutaneous	group-lasso	histone/DHS
HBZ	0.000412028010057039	1.01191120641858	5.47781038486829e-17	16	Adipose_Subcutaneous	group-lasso	histone/DHS
FAM234A	0.0035362454078718	1.01186351500491	7.60323727741192e-20	16	Adipose_Subcutaneous	group-lasso	histone/DHS
RGS11	0.000820663545516299	0.991417086916124	3.17492628620382e-30	16	Adipose_Subcutaneous	group-lasso	histone/DHS
ARHGDIG	0.00171842350948911	0.998336588562685	2.65555145697386e-09	16	Adipose_Subcutaneous	group-lasso	histone/DHS
NME4	0.000738800399128998	1.00720583065219	1.11596088362083e-15	16	Adipose_Subcutaneous	group-lasso	histone/DHS
DECR2	0.000773293165516739	0.993856219171207	1.69868862950253e-34	16	Adipose_Subcutaneous	group-lasso	histone/DHS
CAPN15	0.00326265250451399	1.03079228636536	1.30356491872799e-11	16	Adipose_Subcutaneous	group-lasso	histone/DHS
RAB40C	0.00148235408369868	1.01279561274565	1.60666512554587e-13	16	Adipose_Subcutaneous	group-lasso	histone/DHS
WFIKKN1	0.000625799244554759	0.982817305283888	4.08717789555538e-53	16	Adipose_Subcutaneous	group-lasso	histone/DHS
METTL26	0.00193329570321055	0.884914110699605	4.25506395567659e-164	16	Adipose_Subcutaneous	group-lasso	histone/DHS
WDR90	0.000299144756914314	0.990248042939418	9.13521449504839e-38	16	Adipose_Subcutaneous	group-lasso	histone/DHS
RHBDL1	0.000605244789716738	0.993879074795406	3.95530714359405e-15	16	Adipose_Subcutaneous	group-lasso	histone/DHS
JMJD8	0.000703684477330083	1.01424639278392	1.19377534542198e-13	16	Adipose_Subcutaneous	group-lasso	histone/DHS
WDR24	0.000471687068517119	0.998268694953938	3.60692690313218e-13	16	Adipose_Subcutaneous	group-lasso	histone/DHS
HAGHL	0.000967544735510624	0.982229935997461	1.47404586963156e-19	16	Adipose_Subcutaneous	group-lasso	histone/DHS
CIAO3	0.000814850460851033	0.985242904427872	4.21654035929556e-42	16	Adipose_Subcutaneous	group-lasso	histone/DHS
LMF1	0.000755241375965102	1.00198871397818	5.71816954316097e-11	16	Adipose_Subcutaneous	group-lasso	histone/DHS
TPSG1	0.000863676385595475	0.990783385128354	3.85791647859237e-19	16	Adipose_Subcutaneous	group-lasso	histone/DHS
TPSB2	0.000488626356656273	1.00358305260485	7.08050619382406e-29	16	Adipose_Subcutaneous	group-lasso	histone/DHS
TPSD1	0.000577451566635585	1.00958683022735	3.5677030113373e-116	16	Adipose_Subcutaneous	group-lasso	histone/DHS
UBE2I	0.00917033258189367	1.07726651291829	5.1033941728744e-13	16	Adipose_Subcutaneous	group-lasso	histone/DHS
BAIAP3	0.00121836098610778	0.996085717859479	1.26987299621785e-09	16	Adipose_Subcutaneous	group-lasso	histone/DHS
GNPTG	0.00110981020944215	0.99079300492824	8.56836662301964e-11	16	Adipose_Subcutaneous	group-lasso	histone/DHS
CCDC154	0.000625282399543484	0.997278423813841	4.46291966176842e-44	16	Adipose_Subcutaneous	group-lasso	histone/DHS
CLCN7	0.00247678494117704	0.972856604258089	8.12600404970831e-41	16	Adipose_Subcutaneous	group-lasso	histone/DHS
TELO2	0.000892244920873806	0.99998757940454	1.17811634808268e-27	16	Adipose_Subcutaneous	group-lasso	histone/DHS
IFT140	0.000940785965157546	1.00369515305387	9.89298521810543e-21	16	Adipose_Subcutaneous	group-lasso	histone/DHS
JPT2	0.00227651502186898	0.935852297339834	7.85282378260424e-67	16	Adipose_Subcutaneous	group-lasso	histone/DHS
HAGH	0.00667753774431082	0.926058315716881	2.4165467845604e-47	16	Adipose_Subcutaneous	group-lasso	histone/DHS
FAHD1	0.00908460003301026	0.970469795154168	1.23616582613096e-126	16	Adipose_Subcutaneous	group-lasso	histone/DHS
MEIOB	0.00258277892156116	1.00272798710881	6.17753626127464e-09	16	Adipose_Subcutaneous	group-lasso	histone/DHS
NDUFB10	0.0119205579820027	0.99986994479332	8.34558957189038e-08	16	Adipose_Subcutaneous	group-lasso	histone/DHS
RPS2	0.0115900641394	1.0043291663013	3.15393680232889e-15	16	Adipose_Subcutaneous	group-lasso	histone/DHS
SNHG9	0.00653057689139492	0.997389980538295	7.00605991947505e-45	16	Adipose_Subcutaneous	group-lasso	histone/DHS
ZNF598	0.00469216177640313	0.999420132027797	8.34314290244175e-12	16	Adipose_Subcutaneous	group-lasso	histone/DHS
PKD1	0.000221611023781866	1.0017994142865	3.7457793051628e-10	16	Adipose_Subcutaneous	group-lasso	histone/DHS
MLST8	0.00019484949867996	0.988858156059243	1.16850237148921e-25	16	Adipose_Subcutaneous	group-lasso	histone/DHS
BRICD5	8.28356786651915e-05	1.00441637835276	4.32362768622156e-14	16	Adipose_Subcutaneous	group-lasso	histone/DHS
PGP	0.000331169590536031	1.00586065474807	3.21091862567083e-09	16	Adipose_Subcutaneous	group-lasso	histone/DHS
RNPS1	0.000105555574249723	0.991274270837987	2.65823706520885e-22	16	Adipose_Subcutaneous	group-lasso	histone/DHS
ERVK13-1	0.00139865680608754	0.966879229352261	2.2510543576312e-27	16	Adipose_Subcutaneous	group-lasso	histone/DHS
PRSS30P	0.0106539223780982	1.03477560332646	7.27593430042501e-10	16	Adipose_Subcutaneous	group-lasso	histone/DHS
FLYWCH1	0.0034544360450176	0.982731768733319	1.83073844395808e-268	16	Adipose_Subcutaneous	group-lasso	histone/DHS
IL32	0.00168385861407444	0.96884986709998	2.3951118752652e-22	16	Adipose_Subcutaneous	group-lasso	histone/DHS
ZNF213-AS1	0.00137986327682587	0.97539735757393	7.89357444132388e-51	16	Adipose_Subcutaneous	group-lasso	histone/DHS
ZNF213	0.00371156323410334	0.958139854019626	5.72644360109748e-21	16	Adipose_Subcutaneous	group-lasso	histone/DHS
TIGD7	0.00222393345839271	0.975673757615904	1.05530871487314e-10	16	Adipose_Subcutaneous	group-lasso	histone/DHS
NAA60	0.00830922830716235	0.983535559143986	1.80952054778666e-17	16	Adipose_Subcutaneous	group-lasso	histone/DHS
CLUAP1	0.000898059551288576	0.986651716546399	2.97100211625731e-50	16	Adipose_Subcutaneous	group-lasso	histone/DHS
NLRC3	0.000235387782001891	1.00150392277526	8.62382680407296e-24	16	Adipose_Subcutaneous	group-lasso	histone/DHS
TRAP1	0.000978989591418083	0.965400727370361	1.51311459412062e-87	16	Adipose_Subcutaneous	group-lasso	histone/DHS
PAM16	0.000491600288032793	0.990486322605103	2.00413994456062e-19	16	Adipose_Subcutaneous	group-lasso	histone/DHS
NMRAL1	0.00186738668594706	0.929751985869338	2.47668172049512e-78	16	Adipose_Subcutaneous	group-lasso	histone/DHS
HMOX2	0.00539348152072292	0.94680301048425	4.02878858852729e-27	16	Adipose_Subcutaneous	group-lasso	histone/DHS
MGRN1	0.0356616407731719	1.06191135492981	2.9599012896385e-133	16	Adipose_Subcutaneous	group-lasso	histone/DHS
ZNF500	0.00128633734299203	0.985892655505647	5.02149248721691e-60	16	Adipose_Subcutaneous	group-lasso	histone/DHS
ROGDI	0.000404056653786614	0.993039041120296	5.04062903768279e-11	16	Adipose_Subcutaneous	group-lasso	histone/DHS
UBN1	0.000878829637068442	0.988683612196317	5.26928321332523e-08	16	Adipose_Subcutaneous	group-lasso	histone/DHS
NAGPA	0.000666973644838832	1.01835254582898	2.17869956743423e-18	16	Adipose_Subcutaneous	group-lasso	histone/DHS
CARHSP1	0.0240124630169792	0.992955050068215	3.39271115418629e-10	16	Adipose_Subcutaneous	group-lasso	histone/DHS
GRIN2A	0.00174644710160827	0.995000627073071	1.70720533278179e-08	16	Adipose_Subcutaneous	group-lasso	histone/DHS
ATF7IP2	0.00149878877101837	1.01290658495162	8.58376966303839e-36	16	Adipose_Subcutaneous	group-lasso	histone/DHS
EMP2	0.00227169967750074	0.973804848608561	4.00430258876851e-13	16	Adipose_Subcutaneous	group-lasso	histone/DHS
TEKT5	0.00589931910240711	1.02153657050652	3.01126274920017e-14	16	Adipose_Subcutaneous	group-lasso	histone/DHS
CIITA	0.000431212411787896	0.995763709000262	7.81862083315943e-13	16	Adipose_Subcutaneous	group-lasso	histone/DHS
RMI2	0.00810951319345202	1.10217733287958	6.79334648760188e-23	16	Adipose_Subcutaneous	group-lasso	histone/DHS
LITAF	0.00519034782456331	0.955711420606053	1.4342687663786e-55	16	Adipose_Subcutaneous	group-lasso	histone/DHS
SNN	0.00785285012847074	0.987512003453731	4.97605751517183e-08	16	Adipose_Subcutaneous	group-lasso	histone/DHS
NPIPB2	0.00125252155595603	0.993454585634743	2.54177910524102e-249	16	Adipose_Subcutaneous	group-lasso	histone/DHS
NOMO1	1.62512230619251e-06	0.999572367932006	4.33692839031802e-08	16	Adipose_Subcutaneous	group-lasso	histone/DHS
NPIPA1	0.000151706635624975	0.991834821989315	2.77459867796088e-28	16	Adipose_Subcutaneous	group-lasso	histone/DHS
PDXDC1	0.000218862368126675	0.997918026683192	1.75608122437337e-13	16	Adipose_Subcutaneous	group-lasso	histone/DHS
RRN3	0.000993099379287419	0.986975308920537	7.60349820615131e-11	16	Adipose_Subcutaneous	group-lasso	histone/DHS
NPIPA5	0.000860565288401578	0.995728438592265	5.90051908690779e-10	16	Adipose_Subcutaneous	group-lasso	histone/DHS
MPV17L	0.00941784919080041	0.902554706462639	6.586953517088e-35	16	Adipose_Subcutaneous	group-lasso	histone/DHS
NDE1	0.000131037571041949	0.994839839384919	8.93603847193106e-10	16	Adipose_Subcutaneous	group-lasso	histone/DHS
NOMO3	9.11247849400319e-06	0.998539757320816	2.0447326990902e-46	16	Adipose_Subcutaneous	group-lasso	histone/DHS
ARL6IP1	0.0152015987458899	1.06850434237982	3.95106582096646e-16	16	Adipose_Subcutaneous	group-lasso	histone/DHS
TMC7	0.000249178837742881	1.0099036119971	1.24880069914288e-12	16	Adipose_Subcutaneous	group-lasso	histone/DHS
COQ7	0.000140137280643599	1.00086305071301	6.83312883950357e-12	16	Adipose_Subcutaneous	group-lasso	histone/DHS
TMC5	0.000918580736476592	1.01761220694467	1.70278016871235e-11	16	Adipose_Subcutaneous	group-lasso	histone/DHS
KNOP1	0.00196763867315004	0.928476449767405	1.6596700141144e-90	16	Adipose_Subcutaneous	group-lasso	histone/DHS
ACSM1	0.000413742853744125	0.988921936640826	3.25597306764424e-11	16	Adipose_Subcutaneous	group-lasso	histone/DHS
SMG1P1	8.5264869160313e-06	0.999827517533248	1.41242132930496e-11	16	Adipose_Subcutaneous	group-lasso	histone/DHS
EARS2	0.00044381729586304	1.00567780874168	4.97352182746465e-15	16	Adipose_Subcutaneous	group-lasso	histone/DHS
DCTN5	0.00111465589347707	0.949655051841134	7.97520644865383e-70	16	Adipose_Subcutaneous	group-lasso	histone/DHS
SLC5A11	0.000140021965688496	1.0065767621482	6.20838895129997e-82	16	Adipose_Subcutaneous	group-lasso	histone/DHS
LINC02175	0.000530773383619189	0.998811912350215	6.83804025880654e-08	16	Adipose_Subcutaneous	group-lasso	histone/DHS
LCMT1-AS2	0.00020580346186792	1.00659025272797	6.30174444230622e-12	16	Adipose_Subcutaneous	group-lasso	histone/DHS
ZKSCAN2	0.00135653122879814	0.987301396196858	2.86229675896904e-19	16	Adipose_Subcutaneous	group-lasso	histone/DHS
IL21R-AS1	0.000870573566436196	1.00665768542979	1.01558864855855e-08	16	Adipose_Subcutaneous	group-lasso	histone/DHS
XPO6	0.000346483295282128	1.00734778444005	1.67315187526876e-10	16	Adipose_Subcutaneous	group-lasso	histone/DHS
SGF29	9.56533529494451e-05	0.999958716961835	1.15830215486301e-09	16	Adipose_Subcutaneous	group-lasso	histone/DHS
SULT1A2	8.132381886305e-05	0.98802348681892	1.04690167173952e-50	16	Adipose_Subcutaneous	group-lasso	histone/DHS
TUFM	0.00111577690107361	0.96770800123006	8.95752898162884e-23	16	Adipose_Subcutaneous	group-lasso	histone/DHS
SH2B1	0.00131527105960745	1.02575740792972	7.92168815808392e-15	16	Adipose_Subcutaneous	group-lasso	histone/DHS
RRN3P2	0.00360172173756149	0.950198329824335	7.35691025980715e-24	16	Adipose_Subcutaneous	group-lasso	histone/DHS
SMG1P2	0.00211505233794086	0.993996828281881	1.59174199006989e-11	16	Adipose_Subcutaneous	group-lasso	histone/DHS
PRRT2	0.019464551886843	0.95581847555867	8.47602856827651e-13	16	Adipose_Subcutaneous	group-lasso	histone/DHS
INO80E	0.000663566594522422	0.975543653449337	5.74191589277881e-27	16	Adipose_Subcutaneous	group-lasso	histone/DHS
TBX6	0.00938651751477537	1.07297688369514	1.37515372725124e-18	16	Adipose_Subcutaneous	group-lasso	histone/DHS
YPEL3	0.00618708697559101	1.13188178962526	1.78499570960988e-97	16	Adipose_Subcutaneous	group-lasso	histone/DHS
GDPD3	0.00207686266246759	0.979897330128325	1.07536384981974e-09	16	Adipose_Subcutaneous	group-lasso	histone/DHS
CORO1A	0.000777601144990578	1.01537197531777	1.80883972472992e-09	16	Adipose_Subcutaneous	group-lasso	histone/DHS
SMG1P5	0.000352777956095744	0.986019996768961	3.08306271205193e-24	16	Adipose_Subcutaneous	group-lasso	histone/DHS
SEPT1	0.0029288703040671	0.971794844223852	5.59511798741988e-09	16	Adipose_Subcutaneous	group-lasso	histone/DHS
RNF40	4.83943855952476e-05	0.995358357542525	1.13339267672203e-14	16	Adipose_Subcutaneous	group-lasso	histone/DHS
STX1B	0.00637475787855093	0.973350500496225	3.82327056706291e-10	16	Adipose_Subcutaneous	group-lasso	histone/DHS
STX4	0.0024256476260017	1.00739815019854	3.24185228205336e-08	16	Adipose_Subcutaneous	group-lasso	histone/DHS
VKORC1	0.00468535252216378	0.974235153628411	3.09158532709423e-08	16	Adipose_Subcutaneous	group-lasso	histone/DHS
KAT8	0.00699216796809227	1.06729304817934	4.24373443788422e-36	16	Adipose_Subcutaneous	group-lasso	histone/DHS
ITGAD	0.000900483513317162	1.01116184485615	2.3075612551132e-25	16	Adipose_Subcutaneous	group-lasso	histone/DHS
TGFB1I1	0.0133786770962707	1.06967344839915	3.95137249839552e-08	16	Adipose_Subcutaneous	group-lasso	histone/DHS
CLUHP3	2.16113991196159e-05	1.00053725426531	1.61405641314058e-10	16	Adipose_Subcutaneous	group-lasso	histone/DHS
HERC2P4	2.86685232435839e-08	0.999904007300686	5.7696334180518e-08	16	Adipose_Subcutaneous	group-lasso	histone/DHS
LONP2	0.00186692974092806	0.980715693247209	3.4031416169117e-41	16	Adipose_Subcutaneous	group-lasso	histone/DHS
HEATR3	0.00131438735638317	0.930128016085327	8.99362982430546e-90	16	Adipose_Subcutaneous	group-lasso	histone/DHS
RBL2	0.000145203555825437	1.01752716863624	5.22441833235775e-82	16	Adipose_Subcutaneous	group-lasso	histone/DHS
MMP2-AS1	0.000141260488798556	1.0030539186559	2.77364682912928e-21	16	Adipose_Subcutaneous	group-lasso	histone/DHS
CES1P1	0.00172629611545279	0.998447536935089	1.38419907561887e-76	16	Adipose_Subcutaneous	group-lasso	histone/DHS
NUDT21	0.00100167772190188	0.992578145717668	7.34969608785107e-08	16	Adipose_Subcutaneous	group-lasso	histone/DHS
OGFOD1	0.000765822853435699	1.00458222680952	6.12610865617412e-09	16	Adipose_Subcutaneous	group-lasso	histone/DHS
BBS2	0.00411619456811232	0.865476605780039	1.21607829839456e-110	16	Adipose_Subcutaneous	group-lasso	histone/DHS
MT1E	0.00260081372412475	1.03150242739792	8.05878549005001e-21	16	Adipose_Subcutaneous	group-lasso	histone/DHS
MT1A	0.00460044237299029	1.01015896442088	1.52546168662034e-15	16	Adipose_Subcutaneous	group-lasso	histone/DHS
MT1G	0.00589425423997367	0.981753292997308	1.17473828415646e-14	16	Adipose_Subcutaneous	group-lasso	histone/DHS
HERPUD1	0.000860205435183471	0.996133695849946	1.30078416853144e-08	16	Adipose_Subcutaneous	group-lasso	histone/DHS
FAM192A	0.00172777151222043	0.991524202169737	1.27071975074127e-19	16	Adipose_Subcutaneous	group-lasso	histone/DHS
PLLP	0.00682743854290835	0.949413351060715	2.30584904600827e-17	16	Adipose_Subcutaneous	group-lasso	histone/DHS
CCDC102A	0.000591405364509584	0.994102457263173	1.07678657600926e-18	16	Adipose_Subcutaneous	group-lasso	histone/DHS
TEPP	0.000154961445702678	1.00234995154391	7.91610547213893e-10	16	Adipose_Subcutaneous	group-lasso	histone/DHS
SETD6	0.00166829929933912	0.980086854170896	7.8231023246292e-08	16	Adipose_Subcutaneous	group-lasso	histone/DHS
CNOT1	0.000184079077797423	1.00141608078993	4.4861837764879e-08	16	Adipose_Subcutaneous	group-lasso	histone/DHS
GOT2	0.00019979883077089	1.0037731936427	7.1922228197758e-13	16	Adipose_Subcutaneous	group-lasso	histone/DHS
CMTM3	0.00148381095248558	0.997105691930407	2.78199455178113e-14	16	Adipose_Subcutaneous	group-lasso	histone/DHS
CMTM4	0.000428451217051402	0.996691956028296	2.37912934866819e-10	16	Adipose_Subcutaneous	group-lasso	histone/DHS
ELMO3	5.0898122167113e-05	1.00169737602282	3.53446866790823e-10	16	Adipose_Subcutaneous	group-lasso	histone/DHS
RANBP10	5.40292045034462e-05	0.996139176690826	8.19196409065632e-09	16	Adipose_Subcutaneous	group-lasso	histone/DHS
LCAT	0.000526312393495417	0.991324439385559	4.02854868123504e-10	16	Adipose_Subcutaneous	group-lasso	histone/DHS
NFATC3	0.000921379917929871	1.00019787409015	1.14574277815053e-10	16	Adipose_Subcutaneous	group-lasso	histone/DHS
PRMT7	0.00124962018500632	0.974617446865217	4.18620998973193e-34	16	Adipose_Subcutaneous	group-lasso	histone/DHS
UTP4	0.000146152177470812	1.00044190775573	6.68248962122574e-12	16	Adipose_Subcutaneous	group-lasso	histone/DHS
PDF	0.00519829066648733	0.998848778125665	3.01201810992158e-11	16	Adipose_Subcutaneous	group-lasso	histone/DHS
TMED6	0.00134706377412253	0.992767084658168	4.03202943446951e-09	16	Adipose_Subcutaneous	group-lasso	histone/DHS
CLEC18A	0.00542356753464516	1.01675656950471	1.75177278968804e-57	16	Adipose_Subcutaneous	group-lasso	histone/DHS
PDPR	0.00435960757676931	0.982914600424203	2.18230838763907e-12	16	Adipose_Subcutaneous	group-lasso	histone/DHS
SMG1P7	0.000456874585861479	0.981103314656009	1.30915559352534e-81	16	Adipose_Subcutaneous	group-lasso	histone/DHS
EXOSC6	0.000503538838046415	0.981760399233178	8.05332916612618e-59	16	Adipose_Subcutaneous	group-lasso	histone/DHS
COG4	0.00011718798352614	0.996958674361571	5.92440374108138e-10	16	Adipose_Subcutaneous	group-lasso	histone/DHS
SF3B3	0.000193717270290569	1.00544648404185	3.26980956706611e-11	16	Adipose_Subcutaneous	group-lasso	histone/DHS
IL34	0.000189203709131671	0.995585867666315	9.86328339181471e-10	16	Adipose_Subcutaneous	group-lasso	histone/DHS
CMTR2	0.00181633931765392	0.976239761058668	6.35090130599894e-12	16	Adipose_Subcutaneous	group-lasso	histone/DHS
ZNF23	0.000948305873756427	0.985990549053483	2.78465111826791e-13	16	Adipose_Subcutaneous	group-lasso	histone/DHS
TAT-AS1	0.000197742148755988	0.991027565776403	1.07152075610156e-09	16	Adipose_Subcutaneous	group-lasso	histone/DHS
MARVELD3	0.000582595962875179	1.00733355210481	3.58488233747895e-13	16	Adipose_Subcutaneous	group-lasso	histone/DHS
PHLPP2	0.00123620394990361	0.977543170011111	5.22940613411451e-29	16	Adipose_Subcutaneous	group-lasso	histone/DHS
DHODH	0.000603968018369163	0.998978582635939	1.43738578856617e-26	16	Adipose_Subcutaneous	group-lasso	histone/DHS
HPR	0.00156727950041049	1.01012905453104	1.06327239224784e-12	16	Adipose_Subcutaneous	group-lasso	histone/DHS
RFWD3	0.000305236574082335	0.99773010008358	2.11377742687371e-11	16	Adipose_Subcutaneous	group-lasso	histone/DHS
MLKL	0.00108548376011337	0.981669263533378	7.90657725228586e-27	16	Adipose_Subcutaneous	group-lasso	histone/DHS
ZFP1	0.000870446252798185	0.985447581914123	7.65508917388509e-38	16	Adipose_Subcutaneous	group-lasso	histone/DHS
CFDP1	0.00276677097833669	1.04741334055049	1.57184717271517e-29	16	Adipose_Subcutaneous	group-lasso	histone/DHS
CHST5	0.00142830866104689	1.00352883241134	2.48338075217924e-08	16	Adipose_Subcutaneous	group-lasso	histone/DHS
TMEM231	0.00336157120003977	0.960717370669881	8.04551082086212e-18	16	Adipose_Subcutaneous	group-lasso	histone/DHS
ADAT1	0.000623570189942642	1.01807374504973	7.12626142758338e-132	16	Adipose_Subcutaneous	group-lasso	histone/DHS
MON1B	0.00970035372804833	1.0996695551321	1.65319218046498e-23	16	Adipose_Subcutaneous	group-lasso	histone/DHS
SYCE1L	0.0359596449892728	1.48592269202297	2.17238802729292e-122	16	Adipose_Subcutaneous	group-lasso	histone/DHS
NUDT7	0.00285915986564799	1.00621223090895	2.66097372878256e-25	16	Adipose_Subcutaneous	group-lasso	histone/DHS
WWOX	0.000598391793574084	0.994374139821852	4.37256167633058e-25	16	Adipose_Subcutaneous	group-lasso	histone/DHS
MAFTRR	0.000485834595241463	0.9976947670759	8.48605052729114e-42	16	Adipose_Subcutaneous	group-lasso	histone/DHS
CDYL2	0.000368961267625198	0.990394367681003	2.45316998336775e-15	16	Adipose_Subcutaneous	group-lasso	histone/DHS
C16orf46	0.0155823077442564	0.998713062193627	5.87518043256735e-09	16	Adipose_Subcutaneous	group-lasso	histone/DHS
GCSH	0.0048210258813946	0.986891483958841	5.97440072267698e-14	16	Adipose_Subcutaneous	group-lasso	histone/DHS
PKD1L2	0.00120367301577042	0.999376332572585	2.77259202673554e-09	16	Adipose_Subcutaneous	group-lasso	histone/DHS
PLCG2	0.00158011955256855	0.997598679644248	4.86169803952988e-16	16	Adipose_Subcutaneous	group-lasso	histone/DHS
MPHOSPH6	0.00111335214699596	0.997375203928102	3.01302237086594e-16	16	Adipose_Subcutaneous	group-lasso	histone/DHS
TAF1C	0.00215405237952091	0.973230759149603	3.8571392379268e-75	16	Adipose_Subcutaneous	group-lasso	histone/DHS
ADAD2	0.00155670233650329	1.00650562976906	1.89049166147494e-15	16	Adipose_Subcutaneous	group-lasso	histone/DHS
ATP2C2	0.000601116072327069	0.995868352817479	1.2745357110793e-09	16	Adipose_Subcutaneous	group-lasso	histone/DHS
ATP2C2-AS1	0.00123697634873509	0.988801478676958	1.6978141478919e-19	16	Adipose_Subcutaneous	group-lasso	histone/DHS
COTL1	0.00516183726875605	0.989204326338236	7.98128824913569e-13	16	Adipose_Subcutaneous	group-lasso	histone/DHS
KLHL36	0.00149422877785547	0.992124088837987	1.33207417546123e-23	16	Adipose_Subcutaneous	group-lasso	histone/DHS
CRISPLD2	0.00928945085731733	0.99271888950934	5.37737687430525e-08	16	Adipose_Subcutaneous	group-lasso	histone/DHS
ZDHHC7	0.00406210391137882	0.979961271795789	7.50897440376974e-13	16	Adipose_Subcutaneous	group-lasso	histone/DHS
FAM92B	0.00111655787969476	0.999336600088505	9.99377869809449e-11	16	Adipose_Subcutaneous	group-lasso	histone/DHS
EMC8	0.000711912434889085	1.00136472661459	9.55298999717029e-08	16	Adipose_Subcutaneous	group-lasso	histone/DHS
MTHFSD	0.001284193158102	1.00917925596818	2.38653185609645e-27	16	Adipose_Subcutaneous	group-lasso	histone/DHS
KLHDC4	0.0012120758787014	0.995946860340376	1.33631219813998e-26	16	Adipose_Subcutaneous	group-lasso	histone/DHS
SLC7A5	0.015910961832565	1.02228844192835	3.92167560661297e-09	16	Adipose_Subcutaneous	group-lasso	histone/DHS
CYBA	0.00818284437433095	1.01720164322721	4.51595659104008e-09	16	Adipose_Subcutaneous	group-lasso	histone/DHS
SNAI3-AS1	0.0131059377698749	1.07129884217496	5.84462526738649e-14	16	Adipose_Subcutaneous	group-lasso	histone/DHS
RNF166	0.0127327483017651	1.00687840450406	2.34623981962394e-29	16	Adipose_Subcutaneous	group-lasso	histone/DHS
CTU2	0.00658608918110977	0.986395769333173	7.96256126280624e-11	16	Adipose_Subcutaneous	group-lasso	histone/DHS
APRT	0.00398712799560489	1.0182124392588	1.67092866321164e-13	16	Adipose_Subcutaneous	group-lasso	histone/DHS
GALNS	0.000990894784219216	1.01427127239347	1.61720594335518e-14	16	Adipose_Subcutaneous	group-lasso	histone/DHS
ACSF3	0.00146287480019342	0.981914667014511	8.13603669236824e-16	16	Adipose_Subcutaneous	group-lasso	histone/DHS
SLC22A31	0.000912829444239796	0.994977328935106	1.52318140823456e-08	16	Adipose_Subcutaneous	group-lasso	histone/DHS
RPL13	0.00125121708593252	1.019200536633	1.054242847351e-33	16	Adipose_Subcutaneous	group-lasso	histone/DHS
CHMP1A	0.00299817778999519	1.01064398635417	1.48460445602897e-12	16	Adipose_Subcutaneous	group-lasso	histone/DHS
CDK10	0.00429794238314747	1.0390152565373	4.82619357711607e-45	16	Adipose_Subcutaneous	group-lasso	histone/DHS
SPATA2L	0.00289541871208126	0.974575832193321	5.18091335815182e-09	16	Adipose_Subcutaneous	group-lasso	histone/DHS
VPS9D1-AS1	0.000982432776554554	0.990593458726868	7.72519548949562e-24	16	Adipose_Subcutaneous	group-lasso	histone/DHS
ZNF276	0.00165422800509327	1.00778594247426	6.19475004683057e-09	16	Adipose_Subcutaneous	group-lasso	histone/DHS
VPS9D1	0.00164477239336591	0.975952249112819	6.73210991202762e-29	16	Adipose_Subcutaneous	group-lasso	histone/DHS
FANCA	0.0169256245226206	0.85023297855995	6.96820726073425e-63	16	Adipose_Subcutaneous	group-lasso	histone/DHS
SPIRE2	0.00241369190585284	0.964185124522139	9.39054187137098e-26	16	Adipose_Subcutaneous	group-lasso	histone/DHS
DEF8	0.00164801859077747	1.01050133333674	2.36495593999227e-09	16	Adipose_Subcutaneous	group-lasso	histone/DHS
AFG3L1P	0.0021288627736861	0.996576612997146	1.06374452167752e-08	16	Adipose_Subcutaneous	group-lasso	histone/DHS
CENPBD1	0.0012026503275697	1.01087224569495	4.48495013325141e-10	16	Adipose_Subcutaneous	group-lasso	histone/DHS
DBNDD1	0.000974508803115216	0.99322909964052	5.20606056512571e-11	16	Adipose_Subcutaneous	group-lasso	histone/DHS
GAS8	0.000795023063652556	1.01241265625755	4.72792760062282e-18	16	Adipose_Subcutaneous	group-lasso	histone/DHS
URAHP	0.000613295674563621	1.01106504394479	4.99472764675651e-24	16	Adipose_Subcutaneous	group-lasso	histone/DHS
LINC02091	0.000628163107159395	0.988385696210236	3.21341930915583e-23	17	Adipose_Subcutaneous	group-lasso	histone/DHS
RPH3AL	0.00107676320359491	0.995610608205145	7.36235780631811e-66	17	Adipose_Subcutaneous	group-lasso	histone/DHS
C17orf97	0.000610253421077015	0.944307981442144	1.22809059153863e-221	17	Adipose_Subcutaneous	group-lasso	histone/DHS
VPS53	0.000794093987273181	0.987391266094914	1.1758840569471e-20	17	Adipose_Subcutaneous	group-lasso	histone/DHS
FAM57A	0.00129375015229267	0.990109649738909	7.03204578886666e-09	17	Adipose_Subcutaneous	group-lasso	histone/DHS
GEMIN4	0.00247262047081904	0.985085807667045	5.19536306302574e-12	17	Adipose_Subcutaneous	group-lasso	histone/DHS
PITPNA	0.0220738749257539	0.945917099418375	1.50300118365982e-09	17	Adipose_Subcutaneous	group-lasso	histone/DHS
TLCD2	0.000893101104017415	0.998288359399829	2.18571500680753e-12	17	Adipose_Subcutaneous	group-lasso	histone/DHS
MIR22HG	0.00391253173237095	0.985226302939658	1.63445247912591e-19	17	Adipose_Subcutaneous	group-lasso	histone/DHS
SERPINF2	0.00099803693994216	1.0012089029646	5.85798273215213e-15	17	Adipose_Subcutaneous	group-lasso	histone/DHS
SERPINF1	0.000891636245082666	1.00633393115294	2.73887384201647e-10	17	Adipose_Subcutaneous	group-lasso	histone/DHS
SMYD4	0.00729296914003443	0.966371704074996	1.90503561218696e-23	17	Adipose_Subcutaneous	group-lasso	histone/DHS
RPA1	0.00538603914406778	0.967267333511769	2.14747760979285e-11	17	Adipose_Subcutaneous	group-lasso	histone/DHS
RTN4RL1	0.00287908803923872	0.973491662819019	2.09589899181502e-11	17	Adipose_Subcutaneous	group-lasso	histone/DHS
DPH1	0.00221171388849268	1.02268848070524	2.19472655830191e-26	17	Adipose_Subcutaneous	group-lasso	histone/DHS
SRR	0.000546901329504504	1.02190068534578	6.23741608052506e-70	17	Adipose_Subcutaneous	group-lasso	histone/DHS
SGSM2	0.000474346802361282	1.00113804586911	3.19425715716104e-13	17	Adipose_Subcutaneous	group-lasso	histone/DHS
TRPV3	0.00226679095577857	1.00784036834603	2.66059021512486e-10	17	Adipose_Subcutaneous	group-lasso	histone/DHS
SHPK	0.000594117098858561	1.00408736445023	2.48985258704575e-23	17	Adipose_Subcutaneous	group-lasso	histone/DHS
CTNS	0.000858064326243563	0.999777726979391	2.46505177879957e-26	17	Adipose_Subcutaneous	group-lasso	histone/DHS
CYB5D2	0.000610712204896766	1.00071660373097	5.05689811502e-17	17	Adipose_Subcutaneous	group-lasso	histone/DHS
MYBBP1A	0.00072904980448179	1.00165717707487	8.33479288839872e-08	17	Adipose_Subcutaneous	group-lasso	histone/DHS
SMTNL2	0.00238068045312762	1.02228670849473	2.06777528739952e-23	17	Adipose_Subcutaneous	group-lasso	histone/DHS
VMO1	0.00222528056874905	1.00453280964811	5.34740910008606e-14	17	Adipose_Subcutaneous	group-lasso	histone/DHS
PLD2	0.00159510406487896	0.996638673691281	5.95867453066671e-18	17	Adipose_Subcutaneous	group-lasso	histone/DHS
C17orf107	0.0167478359734936	0.831821267035111	7.28492822207017e-48	17	Adipose_Subcutaneous	group-lasso	histone/DHS
CHRNE	0.0203735799094482	0.765423927060472	2.87214613629299e-70	17	Adipose_Subcutaneous	group-lasso	histone/DHS
GP1BA	0.000980383379617775	0.996408334279618	1.64318061007666e-09	17	Adipose_Subcutaneous	group-lasso	histone/DHS
SPAG7	0.00196957782311335	0.985817385297863	3.24716425257944e-27	17	Adipose_Subcutaneous	group-lasso	histone/DHS
INCA1	0.00612366542000546	1.00562324574077	2.71767364404533e-08	17	Adipose_Subcutaneous	group-lasso	histone/DHS
ZNF232	0.00144454635686624	0.982756056084184	3.19328376178622e-39	17	Adipose_Subcutaneous	group-lasso	histone/DHS
USP6	0.000657344453566192	0.996364459078693	7.06840313495327e-30	17	Adipose_Subcutaneous	group-lasso	histone/DHS
SCIMP	0.000819983709177469	1.00174891190214	1.82178064485031e-10	17	Adipose_Subcutaneous	group-lasso	histone/DHS
RABEP1	0.00557944087739642	1.01649108746398	4.31131130887773e-14	17	Adipose_Subcutaneous	group-lasso	histone/DHS
RPAIN	0.00239718873413034	1.00793693873647	2.71832251644346e-18	17	Adipose_Subcutaneous	group-lasso	histone/DHS
NUP88	0.00187434706199688	1.00280594184498	2.78264331052797e-10	17	Adipose_Subcutaneous	group-lasso	histone/DHS
MIS12	0.00181227199424766	1.00645654863231	1.25699654391274e-10	17	Adipose_Subcutaneous	group-lasso	histone/DHS
PIMREG	0.00064682338239936	0.996028382455703	6.56386802991544e-08	17	Adipose_Subcutaneous	group-lasso	histone/DHS
KIAA0753	0.00136211492253633	0.977659944327784	2.12940542574024e-19	17	Adipose_Subcutaneous	group-lasso	histone/DHS
SLC13A5	0.000518962840217876	0.999139305049971	3.93559959419473e-08	17	Adipose_Subcutaneous	group-lasso	histone/DHS
FBXO39	0.00097875134589745	1.00325951152443	3.30778771323341e-41	17	Adipose_Subcutaneous	group-lasso	histone/DHS
ALOX12	0.0593664521983622	1.1829468703876	7.44591502190244e-10	17	Adipose_Subcutaneous	group-lasso	histone/DHS
ASGR2	0.00214814422806364	0.988934518706507	4.18209818281425e-13	17	Adipose_Subcutaneous	group-lasso	histone/DHS
ACADVL	0.00633106346234002	0.983169216335127	9.28717566559737e-10	17	Adipose_Subcutaneous	group-lasso	histone/DHS
CTDNEP1	0.0115201958860279	1.04152540663907	5.80796863772272e-11	17	Adipose_Subcutaneous	group-lasso	histone/DHS
ELP5	0.0280208286312553	0.984635282550594	3.36192207874681e-16	17	Adipose_Subcutaneous	group-lasso	histone/DHS
CLDN7	0.0243647651342595	0.967753357275602	1.74382933348094e-19	17	Adipose_Subcutaneous	group-lasso	histone/DHS
EIF5A	0.0177216164591952	1.02828289041445	7.20248588615294e-27	17	Adipose_Subcutaneous	group-lasso	histone/DHS
CHRNB1	0.00267408534963943	0.958870863791274	3.08337170262933e-42	17	Adipose_Subcutaneous	group-lasso	histone/DHS
TNFSF12	0.000505905101060431	1.00456588870969	8.31656418144095e-16	17	Adipose_Subcutaneous	group-lasso	histone/DHS
TNFSF13	0.000891665606980757	1.00976421649853	1.38671797381388e-11	17	Adipose_Subcutaneous	group-lasso	histone/DHS
ATP1B2	0.00027886289241903	1.00520506322273	6.20406895561234e-10	17	Adipose_Subcutaneous	group-lasso	histone/DHS
EFNB3	0.00144646157991147	1.01072652328867	8.38925182257856e-28	17	Adipose_Subcutaneous	group-lasso	histone/DHS
KCNAB3	0.000662889987996609	1.00724660262397	2.60116324790569e-16	17	Adipose_Subcutaneous	group-lasso	histone/DHS
CNTROB	0.000371492399399977	1.00126320084783	9.34899598610337e-10	17	Adipose_Subcutaneous	group-lasso	histone/DHS
CTC1	0.00172521234762325	0.97996990734011	3.12403472468613e-25	17	Adipose_Subcutaneous	group-lasso	histone/DHS
KRBA2	0.000847900523927319	1.01293252574655	3.30948926086753e-24	17	Adipose_Subcutaneous	group-lasso	histone/DHS
STX8	0.00239730529469885	0.99028462769024	4.18302799291014e-24	17	Adipose_Subcutaneous	group-lasso	histone/DHS
RCVRN	0.000906948017994679	1.00504440448719	2.55195742660289e-20	17	Adipose_Subcutaneous	group-lasso	histone/DHS
MYH3	0.00224150092517988	0.971796220856724	5.03532345565912e-11	17	Adipose_Subcutaneous	group-lasso	histone/DHS
SCO1	0.0234690996239894	1.14077543187256	8.492579068697e-17	17	Adipose_Subcutaneous	group-lasso	histone/DHS
MAGOH2P	0.00823464389921003	0.948040515457457	4.84155744341789e-14	17	Adipose_Subcutaneous	group-lasso	histone/DHS
TMEM220-AS1	0.00250141813430724	1.02446077849137	7.17320827327774e-09	17	Adipose_Subcutaneous	group-lasso	histone/DHS
MAP2K4	0.013830021996524	0.960334725552664	3.41308518718372e-08	17	Adipose_Subcutaneous	group-lasso	histone/DHS
ELAC2	0.000691989843369565	0.975718111766928	5.98638307340366e-46	17	Adipose_Subcutaneous	group-lasso	histone/DHS
HS3ST3A1	0.00519334373081181	1.02954890484281	1.42153280240199e-08	17	Adipose_Subcutaneous	group-lasso	histone/DHS
CDRT15P1	0.000651968353585118	0.994108010244137	1.10475337504421e-26	17	Adipose_Subcutaneous	group-lasso	histone/DHS
TEKT3	0.000799547953737186	1.01748688500347	1.25386956191925e-39	17	Adipose_Subcutaneous	group-lasso	histone/DHS
CDRT4	0.000970523196266361	1.03330141007987	4.77562414438426e-59	17	Adipose_Subcutaneous	group-lasso	histone/DHS
TVP23C	0.000669371536950834	1.01780267017394	8.66668524602851e-15	17	Adipose_Subcutaneous	group-lasso	histone/DHS
TBC1D26	0.000114925820741995	0.999627421722818	9.95936132099231e-11	17	Adipose_Subcutaneous	group-lasso	histone/DHS
MEIS3P1	0.000589707009648848	1.01491904821818	2.02857915951363e-29	17	Adipose_Subcutaneous	group-lasso	histone/DHS
ADORA2B	0.00026174422592686	1.01684442276575	2.80552746073901e-71	17	Adipose_Subcutaneous	group-lasso	histone/DHS
TTC19	0.00173906337725643	0.972657202704429	1.85788557929096e-22	17	Adipose_Subcutaneous	group-lasso	histone/DHS
PIGL	4.16053832345309e-05	0.998680798342195	3.19199796419162e-13	17	Adipose_Subcutaneous	group-lasso	histone/DHS
CENPV	0.000315792889481993	1.01110688983111	2.37959864613003e-19	17	Adipose_Subcutaneous	group-lasso	histone/DHS
TRPV2	0.000796542144784688	0.995505278044237	7.79137761251018e-11	17	Adipose_Subcutaneous	group-lasso	histone/DHS
LRRC75A	0.000622441311164634	0.9950505019987	7.79595336599413e-08	17	Adipose_Subcutaneous	group-lasso	histone/DHS
PLD6	0.00291739253994761	0.989394404760532	3.44770650244431e-15	17	Adipose_Subcutaneous	group-lasso	histone/DHS
FLCN	0.00020935936227337	0.98855969735182	6.14970875115377e-114	17	Adipose_Subcutaneous	group-lasso	histone/DHS
NT5M	0.00298071213839734	1.04415970445283	1.27954330771808e-12	17	Adipose_Subcutaneous	group-lasso	histone/DHS
PEMT	0.000472828769899494	1.00022338805985	4.44561816274218e-28	17	Adipose_Subcutaneous	group-lasso	histone/DHS
TOM1L2	0.00186176556947418	1.03968863596152	1.11258101203181e-21	17	Adipose_Subcutaneous	group-lasso	histone/DHS
ALKBH5	0.000231101328247021	1.00456459017485	5.07157329837512e-27	17	Adipose_Subcutaneous	group-lasso	histone/DHS
TOP3A	0.00249762864482418	1.03117710012231	6.12508408938503e-10	17	Adipose_Subcutaneous	group-lasso	histone/DHS
SHMT1	0.00290775283422436	0.975471749527474	4.44572434048566e-24	17	Adipose_Subcutaneous	group-lasso	histone/DHS
USP32P2	0.000293056865749998	0.991448589764263	3.68031567390863e-94	17	Adipose_Subcutaneous	group-lasso	histone/DHS
FAM106A	0.000312063585127831	0.99022183044886	1.05954533829384e-98	17	Adipose_Subcutaneous	group-lasso	histone/DHS
CCDC144B	1.45478178007692e-05	1.00020966638432	2.54775984472687e-12	17	Adipose_Subcutaneous	group-lasso	histone/DHS
FOXO3B	0.00052392157867671	1.00893939888248	3.06381260237914e-15	17	Adipose_Subcutaneous	group-lasso	histone/DHS
ZNF286B	0.000162171617308645	1.00079087327301	3.56736353527234e-11	17	Adipose_Subcutaneous	group-lasso	histone/DHS
TRIM16L	0.000193201929367812	0.998702724552308	1.57256630629805e-09	17	Adipose_Subcutaneous	group-lasso	histone/DHS
TVP23B	0.000535583896142761	0.981681981718249	8.05122061504013e-116	17	Adipose_Subcutaneous	group-lasso	histone/DHS
PRPSAP2	0.00410654898098821	1.02171145253187	5.88621963998311e-48	17	Adipose_Subcutaneous	group-lasso	histone/DHS
EPN2	0.000326516843485688	0.983268389543425	9.52852509274516e-26	17	Adipose_Subcutaneous	group-lasso	histone/DHS
ULK2	0.000449523951343034	0.989934696839652	5.95232591126532e-09	17	Adipose_Subcutaneous	group-lasso	histone/DHS
AKAP10	0.00119622581900497	1.01652048140593	1.05404407682678e-08	17	Adipose_Subcutaneous	group-lasso	histone/DHS
SPECC1	0.00153624230769829	0.999210890244175	2.55000165881405e-10	17	Adipose_Subcutaneous	group-lasso	histone/DHS
CCDC144CP	0.0001082863055222	1.00328442737633	4.97520923476095e-20	17	Adipose_Subcutaneous	group-lasso	histone/DHS
USP32P3	7.24311381205875e-05	1.00502641357379	1.24885558138924e-15	17	Adipose_Subcutaneous	group-lasso	histone/DHS
USP22	0.000924524807410928	1.00108419402325	7.14914204197859e-10	17	Adipose_Subcutaneous	group-lasso	histone/DHS
C17orf51	0.00519249802317644	0.973527315447147	4.37197826238874e-10	17	Adipose_Subcutaneous	group-lasso	histone/DHS
LGALS9	0.000362171141666138	0.991930850679777	2.97575399180444e-18	17	Adipose_Subcutaneous	group-lasso	histone/DHS
NOS2	0.000110897213334091	1.00142772527929	1.15169611733705e-60	17	Adipose_Subcutaneous	group-lasso	histone/DHS
LYRM9	0.00341535294014304	0.981725554561599	1.79484664702747e-35	17	Adipose_Subcutaneous	group-lasso	histone/DHS
PYY2	0.0018713140032572	0.994336631961589	1.8923745140606e-10	17	Adipose_Subcutaneous	group-lasso	histone/DHS
TMEM97	0.000898340114361946	0.984266294057638	7.269909757343e-17	17	Adipose_Subcutaneous	group-lasso	histone/DHS
TMEM199	0.00051313039390173	0.995373627462036	4.5743557506285e-09	17	Adipose_Subcutaneous	group-lasso	histone/DHS
POLDIP2	0.000472856531756273	0.994585263122664	3.52887472344836e-09	17	Adipose_Subcutaneous	group-lasso	histone/DHS
PROCA1	0.000759203526763248	1.02140374399555	7.45261203984126e-20	17	Adipose_Subcutaneous	group-lasso	histone/DHS
MYO18A	0.0033331809204909	1.02444316258657	1.03570720106147e-09	17	Adipose_Subcutaneous	group-lasso	histone/DHS
TP53I13	0.00148226604881652	1.00897179651165	1.87164055386739e-08	17	Adipose_Subcutaneous	group-lasso	histone/DHS
ANKRD13B	0.00172000957225172	0.96531830367382	8.7200767368576e-24	17	Adipose_Subcutaneous	group-lasso	histone/DHS
EFCAB5	4.22824640412884e-05	0.996535698884998	1.70471562137323e-09	17	Adipose_Subcutaneous	group-lasso	histone/DHS
GOSR1	0.000124165183116923	0.997622784548955	1.21181667759389e-10	17	Adipose_Subcutaneous	group-lasso	histone/DHS
SUZ12P1	0.000170247435177509	1.00501589223016	6.71156793525231e-40	17	Adipose_Subcutaneous	group-lasso	histone/DHS
CRLF3	0.00335450858235213	0.954907276175896	1.89577240840431e-15	17	Adipose_Subcutaneous	group-lasso	histone/DHS
COPRS	0.000906635897781091	0.989068129574807	8.55268395295288e-08	17	Adipose_Subcutaneous	group-lasso	histone/DHS
RHOT1	0.000610810703031934	0.982356139239158	8.58957258509965e-15	17	Adipose_Subcutaneous	group-lasso	histone/DHS
C17orf75	0.000131017335813939	0.994247542973777	5.07488385450016e-26	17	Adipose_Subcutaneous	group-lasso	histone/DHS
TMEM98	0.00175267440812793	0.995635067221463	7.17925406369288e-12	17	Adipose_Subcutaneous	group-lasso	histone/DHS
TMEM132E	0.00182585076327204	0.993198549528138	1.97424532935059e-08	17	Adipose_Subcutaneous	group-lasso	histone/DHS
CCT6B	0.000614017691313589	1.00043594258625	2.29834205596084e-20	17	Adipose_Subcutaneous	group-lasso	histone/DHS
LIG3	0.00403305144267213	1.06071282403881	2.12168459467573e-32	17	Adipose_Subcutaneous	group-lasso	histone/DHS
RFFL	0.000164802635204098	0.997879107534798	5.67642222355804e-09	17	Adipose_Subcutaneous	group-lasso	histone/DHS
UNC45B	0.000915257334566041	1.01981342315852	3.24117320207621e-16	17	Adipose_Subcutaneous	group-lasso	histone/DHS
SLFN5	0.00703272328185095	0.950445429419646	6.64777219738549e-68	17	Adipose_Subcutaneous	group-lasso	histone/DHS
SLFN11	0.0179198322615132	1.01250025195957	5.1191299846733e-10	17	Adipose_Subcutaneous	group-lasso	histone/DHS
SLFN12	0.00090373573433392	1.0036922049296	2.04985748523764e-48	17	Adipose_Subcutaneous	group-lasso	histone/DHS
SLFN13	0.00261529434579005	0.993051458176004	6.52898148237612e-11	17	Adipose_Subcutaneous	group-lasso	histone/DHS
SLFN12L	0.00103294130432538	1.00090616703399	7.5321346913421e-12	17	Adipose_Subcutaneous	group-lasso	histone/DHS
PEX12	0.000103177481026014	0.995625932031615	2.60637435531078e-10	17	Adipose_Subcutaneous	group-lasso	histone/DHS
LINC00672	0.00259513616236234	0.993446508719643	5.17972593386182e-08	17	Adipose_Subcutaneous	group-lasso	histone/DHS
GSDMB	0.00235948903870417	1.01518551012635	7.75999088391246e-08	17	Adipose_Subcutaneous	group-lasso	histone/DHS
ORMDL3	0.0113365454423621	1.05404729740587	6.29574951351701e-11	17	Adipose_Subcutaneous	group-lasso	histone/DHS
GSDMA	0.000417733542555119	0.98328272845771	7.63268551355914e-97	17	Adipose_Subcutaneous	group-lasso	histone/DHS
MED24	0.000724958271675283	1.01577564946506	9.26888012131621e-41	17	Adipose_Subcutaneous	group-lasso	histone/DHS
MSL1	0.000776575526563563	0.995272988328085	9.82888704444287e-25	17	Adipose_Subcutaneous	group-lasso	histone/DHS
SMARCE1	2.28855698423411e-05	0.996098398737776	3.48588128422269e-28	17	Adipose_Subcutaneous	group-lasso	histone/DHS
KRT27	6.39202404218912e-05	0.996848140362615	2.5515955369721e-08	17	Adipose_Subcutaneous	group-lasso	histone/DHS
TMEM99	6.21601364578066e-05	0.998276343825501	1.26438380301951e-13	17	Adipose_Subcutaneous	group-lasso	histone/DHS
KRT16	0.000763054939454679	0.999274031341379	1.99457158380632e-11	17	Adipose_Subcutaneous	group-lasso	histone/DHS
HAP1	0.00154165725716854	0.981143811457273	7.41989177708515e-15	17	Adipose_Subcutaneous	group-lasso	histone/DHS
NT5C3B	0.0136906702350407	0.769740984322482	3.16652349986198e-136	17	Adipose_Subcutaneous	group-lasso	histone/DHS
ZNF385C	0.000336403743489082	0.996806074227071	2.30358123148221e-09	17	Adipose_Subcutaneous	group-lasso	histone/DHS
DHX58	0.00120379437101507	0.957861065287033	1.52196139036845e-48	17	Adipose_Subcutaneous	group-lasso	histone/DHS
RAB5C	0.000986812104448749	0.980142945607952	1.58751457233643e-16	17	Adipose_Subcutaneous	group-lasso	histone/DHS
KCNH4	0.000449020875047577	0.989493717699514	6.60600494227145e-12	17	Adipose_Subcutaneous	group-lasso	histone/DHS
NAGLU	0.000109398516082779	0.998725291059498	6.87415300724061e-14	17	Adipose_Subcutaneous	group-lasso	histone/DHS
HSD17B1	8.31125077685968e-05	0.99858082848562	3.40496770115537e-23	17	Adipose_Subcutaneous	group-lasso	histone/DHS
COASY	0.000105766326933348	1.00201721131806	2.93544616272704e-10	17	Adipose_Subcutaneous	group-lasso	histone/DHS
TUBG2	0.000149842368547169	0.990012856969074	1.15049341984296e-30	17	Adipose_Subcutaneous	group-lasso	histone/DHS
BECN1	0.000396703008194892	0.99439025596817	1.04414535257309e-10	17	Adipose_Subcutaneous	group-lasso	histone/DHS
VAT1	0.000850701643191855	0.983268065926808	1.01235035262143e-11	17	Adipose_Subcutaneous	group-lasso	histone/DHS
NBR2	0.0114454911047159	0.702715199138134	9.69412621581899e-225	17	Adipose_Subcutaneous	group-lasso	histone/DHS
TMEM106A	0.010346441562039	1.05548724318514	3.00465148301066e-09	17	Adipose_Subcutaneous	group-lasso	histone/DHS
CCDC200	0.001732479464549	1.02158533429841	1.74680643294518e-10	17	Adipose_Subcutaneous	group-lasso	histone/DHS
DHX8	0.00019771994335491	1.00740432416587	2.80530552131472e-10	17	Adipose_Subcutaneous	group-lasso	histone/DHS
ETV4	0.000395802881354707	0.99018459944372	1.87207365642927e-11	17	Adipose_Subcutaneous	group-lasso	histone/DHS
MEOX1	9.56838535305265e-05	1.00122528165422	5.1818351574111e-15	17	Adipose_Subcutaneous	group-lasso	histone/DHS
NAGS	0.00259319638712414	0.985222229982351	2.04256401015444e-08	17	Adipose_Subcutaneous	group-lasso	histone/DHS
G6PC3	0.000126303960131479	0.999531826570793	1.10343189592857e-11	17	Adipose_Subcutaneous	group-lasso	histone/DHS
ASB16	0.000119970165597627	0.999790288041277	6.08415526942749e-12	17	Adipose_Subcutaneous	group-lasso	histone/DHS
ASB16-AS1	0.000137270827631911	0.998279061574394	7.81080786754617e-15	17	Adipose_Subcutaneous	group-lasso	histone/DHS
SLC25A39	0.00384127549124562	1.04690166015309	2.19196871199687e-27	17	Adipose_Subcutaneous	group-lasso	histone/DHS
GRN	0.000799179424114079	0.990762260584695	3.35733833557924e-10	17	Adipose_Subcutaneous	group-lasso	histone/DHS
DBF4B	0.00123992140414796	1.04125670346486	4.95814125565225e-83	17	Adipose_Subcutaneous	group-lasso	histone/DHS
ADAM11	0.00108696932034782	1.00526477838612	2.91678738337933e-18	17	Adipose_Subcutaneous	group-lasso	histone/DHS
EFTUD2	0.00115754621384812	0.983643210841543	9.68403007556769e-11	17	Adipose_Subcutaneous	group-lasso	histone/DHS
DCAKD	0.000877725132065103	0.996033877365414	9.6371196045482e-21	17	Adipose_Subcutaneous	group-lasso	histone/DHS
NMT1	0.000873289373847304	1.01345655707017	5.96129333903118e-26	17	Adipose_Subcutaneous	group-lasso	histone/DHS
PLCD3	0.00853055550479597	1.07891061246081	1.45257029684237e-17	17	Adipose_Subcutaneous	group-lasso	histone/DHS
ACBD4	0.0139730881570278	0.95346177179884	7.94592658794895e-08	17	Adipose_Subcutaneous	group-lasso	histone/DHS
PLEKHM1	0.00240999690140637	0.981162863512206	3.88878080562354e-11	17	Adipose_Subcutaneous	group-lasso	histone/DHS
LRRC37A4P	0.0010104351352381	1.06155330043546	2.67235418771788e-222	17	Adipose_Subcutaneous	group-lasso	histone/DHS
MAPK8IP1P2	0.00124703699577065	0.924685912298857	8.55653880496267e-130	17	Adipose_Subcutaneous	group-lasso	histone/DHS
LINC02210	0.000626012714618701	0.901857714739001	0	17	Adipose_Subcutaneous	group-lasso	histone/DHS
CRHR1	0.000179878505025556	0.993599827149873	2.69913612542653e-12	17	Adipose_Subcutaneous	group-lasso	histone/DHS
KANSL1	0.000496452555264885	0.991213874676982	4.21841319827851e-30	17	Adipose_Subcutaneous	group-lasso	histone/DHS
KANSL1-AS1	0.000364297328206198	0.956981609697318	7.94729365114131e-141	17	Adipose_Subcutaneous	group-lasso	histone/DHS
LRRC37A	3.49946840458876e-05	0.995369983978159	5.64878422055183e-29	17	Adipose_Subcutaneous	group-lasso	histone/DHS
NSFP1	1.24100498253354e-06	1.00129311309578	1.64309473070696e-85	17	Adipose_Subcutaneous	group-lasso	histone/DHS
LRRC37A2	4.43986444919322e-07	1.00086919027775	3.63334423819604e-103	17	Adipose_Subcutaneous	group-lasso	histone/DHS
WNT3	0.00181253784895025	0.966741520925107	6.26400159885523e-30	17	Adipose_Subcutaneous	group-lasso	histone/DHS
RPRML	0.00523343416912073	0.991808804826877	1.57977721214011e-13	17	Adipose_Subcutaneous	group-lasso	histone/DHS
MYL4	0.000884056811195859	1.0022455726903	1.89949808004074e-08	17	Adipose_Subcutaneous	group-lasso	histone/DHS
ITGB3	0.00117436684823248	0.97509872885443	1.88864825133661e-15	17	Adipose_Subcutaneous	group-lasso	histone/DHS
EFCAB13	0.00303245781660967	1.00586547931587	4.6435848590252e-22	17	Adipose_Subcutaneous	group-lasso	histone/DHS
MRPL45P2	5.47891343034668e-05	0.993464411681138	1.12297186887916e-24	17	Adipose_Subcutaneous	group-lasso	histone/DHS
NPEPPS	3.23412034416212e-05	1.00237733654993	7.68223046377161e-08	17	Adipose_Subcutaneous	group-lasso	histone/DHS
TBKBP1	0.081254248597479	0.832050935383054	7.67479298477497e-19	17	Adipose_Subcutaneous	group-lasso	histone/DHS
MRPL10	0.015081319713695	1.03881764285931	6.6975879406699e-08	17	Adipose_Subcutaneous	group-lasso	histone/DHS
SCRN2	0.0041462413871385	0.988576713594402	3.65269757701947e-43	17	Adipose_Subcutaneous	group-lasso	histone/DHS
PNPO	0.00162060614578502	0.99950827781065	1.62414218499546e-11	17	Adipose_Subcutaneous	group-lasso	histone/DHS
CDK5RAP3	0.0025411569800731	1.00770878449487	6.43328698956931e-16	17	Adipose_Subcutaneous	group-lasso	histone/DHS
SNX11	0.000587603191484509	0.996959365860201	1.10641499067583e-21	17	Adipose_Subcutaneous	group-lasso	histone/DHS
HOXB-AS1	0.00242914161399814	0.981919591975704	6.73363869827012e-08	17	Adipose_Subcutaneous	group-lasso	histone/DHS
HOXB2	0.00242005518352796	0.963753231658525	2.88363838236071e-24	17	Adipose_Subcutaneous	group-lasso	histone/DHS
HOXB3	0.00230872530785883	0.986717331109822	2.63606154451614e-11	17	Adipose_Subcutaneous	group-lasso	histone/DHS
HOXB6	0.00149629570940256	0.982574157323669	3.03439434556739e-13	17	Adipose_Subcutaneous	group-lasso	histone/DHS
TTLL6	0.00441277800167977	1.0455204991879	1.17697695105537e-11	17	Adipose_Subcutaneous	group-lasso	histone/DHS
SAMD14	0.000849159758074483	0.99009287878241	1.18709149170402e-09	17	Adipose_Subcutaneous	group-lasso	histone/DHS
PPP1R9B	0.00161252338552682	0.987741094401081	6.77727610063584e-08	17	Adipose_Subcutaneous	group-lasso	histone/DHS
SGCA	0.0045177709083407	0.965564491304849	1.72659579118158e-38	17	Adipose_Subcutaneous	group-lasso	histone/DHS
HILS1	0.00217460843886484	0.985007363238722	4.25858839597183e-09	17	Adipose_Subcutaneous	group-lasso	histone/DHS
MYCBPAP	0.00346731999094842	0.979900487801157	4.69664665035288e-17	17	Adipose_Subcutaneous	group-lasso	histone/DHS
EPN3	0.00918199614873176	0.946464597315066	9.20251619727958e-11	17	Adipose_Subcutaneous	group-lasso	histone/DHS
SPATA20	0.0630894019565452	0.0764117984585788	0	17	Adipose_Subcutaneous	group-lasso	histone/DHS
ABCC3	0.00515184824455163	0.991537246974038	3.32588539299654e-17	17	Adipose_Subcutaneous	group-lasso	histone/DHS
ANKRD40	0.00331614993655299	1.00805659163455	4.03990383591161e-15	17	Adipose_Subcutaneous	group-lasso	histone/DHS
TOB1-AS1	0.00117774765959777	1.01751144275077	2.26206458744424e-12	17	Adipose_Subcutaneous	group-lasso	histone/DHS
NME1	0.000136260021396591	0.998893699587413	1.85169252165627e-53	17	Adipose_Subcutaneous	group-lasso	histone/DHS
NME2	0.000322955495232364	0.991288335352017	1.33290897001209e-14	17	Adipose_Subcutaneous	group-lasso	histone/DHS
STXBP4	0.000473714591194112	0.98527606968683	7.41487609456908e-24	17	Adipose_Subcutaneous	group-lasso	histone/DHS
COX11	0.0010697330298787	0.963442805889162	6.50354269342719e-40	17	Adipose_Subcutaneous	group-lasso	histone/DHS
C17orf67	0.00292978286509884	1.01640993949332	8.91323778397588e-10	17	Adipose_Subcutaneous	group-lasso	histone/DHS
SCPEP1	0.00408007419484148	0.928679550003093	1.46252241927477e-38	17	Adipose_Subcutaneous	group-lasso	histone/DHS
DYNLL2	0.000307814756743297	1.0033889501697	1.52140676004885e-11	17	Adipose_Subcutaneous	group-lasso	histone/DHS
TSPOAP1	0.00109560254371298	0.991959120534308	1.00546853495625e-11	17	Adipose_Subcutaneous	group-lasso	histone/DHS
SUPT4H1	0.00160391883345262	0.979701952085037	2.28420634815434e-13	17	Adipose_Subcutaneous	group-lasso	histone/DHS
TEX14	0.000533985022092941	1.008201138007	2.41227188940172e-13	17	Adipose_Subcutaneous	group-lasso	histone/DHS
RAD51C	0.000666911667422866	0.974686267626035	2.13334637638568e-53	17	Adipose_Subcutaneous	group-lasso	histone/DHS
TRIM37	0.000337987408201605	0.977297994781005	4.36571718381374e-43	17	Adipose_Subcutaneous	group-lasso	histone/DHS
SKA2	0.000278878488388856	1.00502570526662	3.47246385716909e-09	17	Adipose_Subcutaneous	group-lasso	histone/DHS
SMG8	0.00449351804430706	0.963419316111971	5.20531201458915e-09	17	Adipose_Subcutaneous	group-lasso	histone/DHS
HEATR6	9.89389932898545e-05	1.00631314943196	8.23389981344851e-11	17	Adipose_Subcutaneous	group-lasso	histone/DHS
TBX2-AS1	0.00066600891975993	0.988344032799404	1.39011848401957e-10	17	Adipose_Subcutaneous	group-lasso	histone/DHS
BRIP1	0.000822692626779389	0.996076066110657	1.36771541010988e-14	17	Adipose_Subcutaneous	group-lasso	histone/DHS
MED13	0.000182823071450941	0.998191822141857	6.6663510761541e-12	17	Adipose_Subcutaneous	group-lasso	histone/DHS
MAP3K3	0.000543925862978987	1.01163117197405	5.12375045133272e-10	17	Adipose_Subcutaneous	group-lasso	histone/DHS
STRADA	6.92891720539401e-05	1.00328492877694	6.47594647451508e-10	17	Adipose_Subcutaneous	group-lasso	histone/DHS
PSMC5	6.84992799321352e-05	0.998200371615338	5.2697679209696e-24	17	Adipose_Subcutaneous	group-lasso	histone/DHS
FTSJ3	0.00040141769341423	0.968555048026115	1.67830159881335e-155	17	Adipose_Subcutaneous	group-lasso	histone/DHS
SMARCD2	0.0010075730236689	0.990176534367044	1.83185483358391e-09	17	Adipose_Subcutaneous	group-lasso	histone/DHS
TCAM1P	0.00110832650664601	1.00367859900468	1.41224390534797e-29	17	Adipose_Subcutaneous	group-lasso	histone/DHS
CD79B	0.00274023265526186	1.03168704766043	3.17918150727431e-39	17	Adipose_Subcutaneous	group-lasso	histone/DHS
PRR29	0.0243985356732021	0.89701894151358	3.18182357749824e-16	17	Adipose_Subcutaneous	group-lasso	histone/DHS
ICAM2	0.0109274842620813	0.942162777042222	3.12644582770576e-10	17	Adipose_Subcutaneous	group-lasso	histone/DHS
MILR1	9.62374175410581e-05	0.999330749009217	1.62809203531363e-13	17	Adipose_Subcutaneous	group-lasso	histone/DHS
DDX5	0.000258919544882277	0.987544841662192	8.97054719254144e-19	17	Adipose_Subcutaneous	group-lasso	histone/DHS
LRRC37A3	0.00264178551069277	0.967541867314508	2.45638872528591e-12	17	Adipose_Subcutaneous	group-lasso	histone/DHS
AMZ2P1	0.0344014248688261	1.03412433126318	7.18386353477059e-20	17	Adipose_Subcutaneous	group-lasso	histone/DHS
PRKCA	0.00257571080174053	1.0168339206239	4.16373397895984e-16	17	Adipose_Subcutaneous	group-lasso	histone/DHS
LINC00674	0.05287099932557	0.878113109929133	3.57748719464472e-16	17	Adipose_Subcutaneous	group-lasso	histone/DHS
AMZ2	0.00479289550825158	0.982274456893257	1.35660032835163e-10	17	Adipose_Subcutaneous	group-lasso	histone/DHS
ARSG	0.00170777516601273	0.996167626193923	4.3205111716924e-11	17	Adipose_Subcutaneous	group-lasso	histone/DHS
WIPI1	0.00255756052371993	1.01101670289973	2.22532432864816e-09	17	Adipose_Subcutaneous	group-lasso	histone/DHS
C17orf80	0.000325703037201937	1.01022156049874	2.86240884523754e-16	17	Adipose_Subcutaneous	group-lasso	histone/DHS
CPSF4L	0.00068816172575335	1.00223378251135	1.79010889385583e-09	17	Adipose_Subcutaneous	group-lasso	histone/DHS
GPR142	0.000526782426962589	0.993936498528043	5.22896408068807e-09	17	Adipose_Subcutaneous	group-lasso	histone/DHS
GPRC5C	0.0021014183729027	0.992196229893164	1.13046580275239e-10	17	Adipose_Subcutaneous	group-lasso	histone/DHS
CD300C	0.000765876980043299	1.00089516598703	2.4730904936103e-08	17	Adipose_Subcutaneous	group-lasso	histone/DHS
HID1	0.000173607702435005	0.998742673847509	7.85543621304097e-08	17	Adipose_Subcutaneous	group-lasso	histone/DHS
ATP5PD	0.00124673289885585	0.980545931638919	5.49553340249244e-14	17	Adipose_Subcutaneous	group-lasso	histone/DHS
NT5C	0.000515894590726436	1.00583379302243	6.18304441312064e-14	17	Adipose_Subcutaneous	group-lasso	histone/DHS
NUP85	0.0216581029574416	1.13778544847407	9.27234160516525e-30	17	Adipose_Subcutaneous	group-lasso	histone/DHS
GGA3	0.00282476096953044	0.995033665509576	5.41545247228363e-17	17	Adipose_Subcutaneous	group-lasso	histone/DHS
MRPS7	0.0138677315237095	1.10955962792437	4.42720296960485e-27	17	Adipose_Subcutaneous	group-lasso	histone/DHS
MIF4GD	0.00514226694229382	0.979464720724813	5.21999383864847e-10	17	Adipose_Subcutaneous	group-lasso	histone/DHS
MYO15B	0.0548345282390284	1.03648702950529	3.50586796932484e-30	17	Adipose_Subcutaneous	group-lasso	histone/DHS
RECQL5	0.00236627461251162	1.01422746554196	2.08895724946476e-10	17	Adipose_Subcutaneous	group-lasso	histone/DHS
TRIM65	0.00649572013386643	1.05125498533395	2.45593846864896e-15	17	Adipose_Subcutaneous	group-lasso	histone/DHS
MRPL38	0.00174563896178788	0.999344685216081	2.57800615677089e-08	17	Adipose_Subcutaneous	group-lasso	histone/DHS
FBF1	0.000682208407084791	1.01966330553188	3.6736099989474e-52	17	Adipose_Subcutaneous	group-lasso	histone/DHS
TEN1	0.00133146661790411	0.985633834663196	4.38382278759358e-54	17	Adipose_Subcutaneous	group-lasso	histone/DHS
CDK3	0.0112902944055819	0.949695540011744	1.28435613580167e-12	17	Adipose_Subcutaneous	group-lasso	histone/DHS
RNF157	0.00976294697181238	0.920371281094592	3.80270887830605e-18	17	Adipose_Subcutaneous	group-lasso	histone/DHS
PRPSAP1	0.0106311067350602	0.997609915588088	4.0738194251064e-15	17	Adipose_Subcutaneous	group-lasso	histone/DHS
AANAT	0.000950664543379322	0.99597492558743	1.60946010724102e-23	17	Adipose_Subcutaneous	group-lasso	histone/DHS
RHBDF2	0.00191833728089693	1.00180952255999	4.88600161439408e-33	17	Adipose_Subcutaneous	group-lasso	histone/DHS
PRCD	0.00738554283027755	1.01761718838355	3.8341015306217e-09	17	Adipose_Subcutaneous	group-lasso	histone/DHS
SNHG16	0.0192928160623481	1.07517282278575	3.50436372470392e-11	17	Adipose_Subcutaneous	group-lasso	histone/DHS
ST6GALNAC2	0.00464902920088302	1.04887086459908	4.28715488791742e-38	17	Adipose_Subcutaneous	group-lasso	histone/DHS
MXRA7	0.00376584767263812	0.936641892526248	8.74624516965977e-63	17	Adipose_Subcutaneous	group-lasso	histone/DHS
MFSD11	0.00141298116846962	0.996422230438284	6.55711200487359e-15	17	Adipose_Subcutaneous	group-lasso	histone/DHS
MGAT5B	0.000149165833763524	0.994847486983575	4.91013001517838e-10	17	Adipose_Subcutaneous	group-lasso	histone/DHS
SEC14L1	0.00138442869682351	0.990880814302445	9.00918311858243e-14	17	Adipose_Subcutaneous	group-lasso	histone/DHS
TMC6	0.00207075248684488	0.991140503340338	1.34527478468437e-10	17	Adipose_Subcutaneous	group-lasso	histone/DHS
TMC8	0.00172824793770623	1.0044969552407	1.29505135418701e-11	17	Adipose_Subcutaneous	group-lasso	histone/DHS
SYNGR2	0.00367703277094549	1.00730370730139	2.60602008104916e-14	17	Adipose_Subcutaneous	group-lasso	histone/DHS
LINC01993	0.00194396120644816	0.972420573550129	1.70705744291384e-20	17	Adipose_Subcutaneous	group-lasso	histone/DHS
CANT1	0.00150303034683839	0.986254414350044	1.10223138463734e-14	17	Adipose_Subcutaneous	group-lasso	histone/DHS
ENGASE	0.0042324742710358	0.991343832789254	1.59001724601407e-70	17	Adipose_Subcutaneous	group-lasso	histone/DHS
CBX8	0.00108271083752808	0.994840397671735	2.17219674593117e-30	17	Adipose_Subcutaneous	group-lasso	histone/DHS
CCDC40	0.00103054506790894	0.957077400307976	1.35968944390351e-71	17	Adipose_Subcutaneous	group-lasso	histone/DHS
GAA	0.000600077922025772	1.00720189275811	3.01843986770879e-44	17	Adipose_Subcutaneous	group-lasso	histone/DHS
CARD14	0.000105251232140301	1.00236792209087	4.69867031470567e-16	17	Adipose_Subcutaneous	group-lasso	histone/DHS
SGSH	0.000220109326613555	1.00648352565876	3.10145808557531e-10	17	Adipose_Subcutaneous	group-lasso	histone/DHS
CEP131	0.00136813852707644	1.0073466608648	7.13094910627379e-17	17	Adipose_Subcutaneous	group-lasso	histone/DHS
NDUFAF8	0.00129413469602083	0.993049072227977	5.36205250576168e-09	17	Adipose_Subcutaneous	group-lasso	histone/DHS
SLC38A10	0.00223325255259717	1.00703309942975	2.37787286104715e-30	17	Adipose_Subcutaneous	group-lasso	histone/DHS
NPLOC4	0.00156274100177911	1.00947557342894	2.13716283907326e-17	17	Adipose_Subcutaneous	group-lasso	histone/DHS
OXLD1	0.00567725986159821	0.952103119801828	6.64479630902756e-15	17	Adipose_Subcutaneous	group-lasso	histone/DHS
CCDC137	0.0113667937339198	0.929716689792084	7.77345085200211e-17	17	Adipose_Subcutaneous	group-lasso	histone/DHS
ARL16	0.00795781585176988	0.993011943130856	2.59904789044412e-128	17	Adipose_Subcutaneous	group-lasso	histone/DHS
GCGR	0.00201282279536047	0.997477747764101	2.00356624674671e-08	17	Adipose_Subcutaneous	group-lasso	histone/DHS
CENPX	0.000350372475134608	0.988554593493785	7.82373518981548e-54	17	Adipose_Subcutaneous	group-lasso	histone/DHS
LRRC45	0.000465114122621625	1.00192356615667	8.19858612280028e-18	17	Adipose_Subcutaneous	group-lasso	histone/DHS
DCXR	0.000762531683008871	0.984420740159101	4.45980167038079e-14	17	Adipose_Subcutaneous	group-lasso	histone/DHS
CCDC57	0.000411256894577998	1.01278549154483	2.13845743847896e-24	17	Adipose_Subcutaneous	group-lasso	histone/DHS
SECTM1	0.000369510293253303	1.00538998136213	1.67038409520339e-10	17	Adipose_Subcutaneous	group-lasso	histone/DHS
HEXD	0.00106991621402539	1.01061352647089	5.18831855365344e-09	17	Adipose_Subcutaneous	group-lasso	histone/DHS
OGFOD3	0.000488115532876242	0.987462426176375	2.45336535049106e-28	17	Adipose_Subcutaneous	group-lasso	histone/DHS
CYBC1	0.000714461229799609	0.9810647271906	1.65708142178289e-22	17	Adipose_Subcutaneous	group-lasso	histone/DHS
NARF	0.000966434091755871	1.02496604907249	3.8075993483493e-29	17	Adipose_Subcutaneous	group-lasso	histone/DHS
WDR45B	0.00236430193503059	0.98627605199436	6.24607373560146e-23	17	Adipose_Subcutaneous	group-lasso	histone/DHS
FN3KRP	0.0193061543455819	0.815224746551483	8.79170278493204e-220	17	Adipose_Subcutaneous	group-lasso	histone/DHS
FN3K	0.040295668651636	1.12129124512205	1.59593732431298e-12	17	Adipose_Subcutaneous	group-lasso	histone/DHS
TBCD	0.0103332163728132	1.05318957593989	3.98009320038318e-10	17	Adipose_Subcutaneous	group-lasso	histone/DHS
ROCK1P1	1.2119826731684e-05	0.994733892358634	1.54631912048432e-80	18	Adipose_Subcutaneous	group-lasso	histone/DHS
ENOSF1	0.00116372382611607	1.00606653321252	2.15555820429892e-14	18	Adipose_Subcutaneous	group-lasso	histone/DHS
ADCYAP1	0.00473555021554734	1.01525971070235	3.66584808633031e-11	18	Adipose_Subcutaneous	group-lasso	histone/DHS
METTL4	0.00759157743508164	0.9457703345771	1.31481665886707e-12	18	Adipose_Subcutaneous	group-lasso	histone/DHS
SMCHD1	0.00430243442029829	1.02156093568834	1.15465489425394e-10	18	Adipose_Subcutaneous	group-lasso	histone/DHS
EMILIN2	0.00571081395965966	0.946117428903146	3.74168644632707e-13	18	Adipose_Subcutaneous	group-lasso	histone/DHS
DLGAP1-AS1	0.00472166512247867	0.999418848402406	4.96560320256262e-14	18	Adipose_Subcutaneous	group-lasso	histone/DHS
LINC00667	0.00641228943502301	1.00251210063162	1.58499015970556e-81	18	Adipose_Subcutaneous	group-lasso	histone/DHS
LINC00668	0.000837958074914683	0.993207267535432	9.56709672427331e-25	18	Adipose_Subcutaneous	group-lasso	histone/DHS
TWSG1	0.000411420840852244	0.994946141944781	2.0673644745328e-43	18	Adipose_Subcutaneous	group-lasso	histone/DHS
PPP4R1	0.0016410220816429	0.996504698444883	1.78146209156868e-12	18	Adipose_Subcutaneous	group-lasso	histone/DHS
PPP4R1-AS1	0.00203547364396619	0.996431011017888	4.21617826452549e-70	18	Adipose_Subcutaneous	group-lasso	histone/DHS
NAPG	0.00624834261239161	0.852896446632383	1.20399621119585e-90	18	Adipose_Subcutaneous	group-lasso	histone/DHS
GNAL	0.000400054747710414	1.00507685132554	6.77467857863644e-16	18	Adipose_Subcutaneous	group-lasso	histone/DHS
MPPE1	0.00100750355383979	0.993639542611226	2.25309015933522e-17	18	Adipose_Subcutaneous	group-lasso	histone/DHS
IMPA2	0.00607097856728557	1.05339970952914	6.79466202951453e-25	18	Adipose_Subcutaneous	group-lasso	histone/DHS
CIDEA	0.00821388243082468	1.00397489687713	1.18058566220876e-11	18	Adipose_Subcutaneous	group-lasso	histone/DHS
PRELID3A	0.00243623655996054	1.03114544689294	1.24257473637806e-68	18	Adipose_Subcutaneous	group-lasso	histone/DHS
PSMG2	0.00212873057170067	1.02731049946791	7.10000516140314e-17	18	Adipose_Subcutaneous	group-lasso	histone/DHS
CEP76	0.00398799976823935	0.97418408680814	5.69766104495772e-08	18	Adipose_Subcutaneous	group-lasso	histone/DHS
SEH1L	0.000304697387436419	0.992164195699031	8.3987245416757e-09	18	Adipose_Subcutaneous	group-lasso	histone/DHS
CEP192	0.000285442096525671	0.977330904282443	2.25281009949623e-195	18	Adipose_Subcutaneous	group-lasso	histone/DHS
ZNF519	0.000473062398009788	1.00120790960655	1.81726949549837e-73	18	Adipose_Subcutaneous	group-lasso	histone/DHS
ANKRD20A5P	4.67094800834294e-05	1.00228130795607	6.43793596037958e-14	18	Adipose_Subcutaneous	group-lasso	histone/DHS
LINC01443	5.99589691127603e-05	0.999415025829135	9.63717718229942e-08	18	Adipose_Subcutaneous	group-lasso	histone/DHS
TMEM241	0.00019628128782288	0.993028361365913	1.57910412724596e-10	18	Adipose_Subcutaneous	group-lasso	histone/DHS
RMC1	0.00374697930249738	1.06248660758015	5.14485151172907e-22	18	Adipose_Subcutaneous	group-lasso	histone/DHS
NPC1	0.00351662812270822	0.922918928662688	7.10867936599036e-58	18	Adipose_Subcutaneous	group-lasso	histone/DHS
KLHL14	0.000876021623773711	0.988541790509346	4.47154823847862e-09	18	Adipose_Subcutaneous	group-lasso	histone/DHS
ZNF24	0.000132254904770366	0.999365184724115	6.11720681118359e-11	18	Adipose_Subcutaneous	group-lasso	histone/DHS
GALNT1	0.00124740303467372	0.980734838684796	6.25620440026066e-15	18	Adipose_Subcutaneous	group-lasso	histone/DHS
C18orf21	0.000342029373236809	1.00895333001761	2.13764003849744e-09	18	Adipose_Subcutaneous	group-lasso	histone/DHS
RPRD1A	0.00174679054532161	0.966261547712243	8.1635563131604e-19	18	Adipose_Subcutaneous	group-lasso	histone/DHS
TPGS2	0.000290422226140196	0.991473729955285	3.14183728039823e-19	18	Adipose_Subcutaneous	group-lasso	histone/DHS
PIK3C3	0.000491425150606676	1.00527770264224	8.84486418172332e-09	18	Adipose_Subcutaneous	group-lasso	histone/DHS
SLC14A1	0.000664273163249755	1.00352953997006	5.29372160383948e-17	18	Adipose_Subcutaneous	group-lasso	histone/DHS
EPG5	0.0122606336472765	1.04443785487145	5.29006280482689e-17	18	Adipose_Subcutaneous	group-lasso	histone/DHS
ATP5F1A	0.00386324643064445	0.97739590371622	1.54899955608379e-12	18	Adipose_Subcutaneous	group-lasso	histone/DHS
HAUS1	0.00184773170748462	0.963470527773197	1.50526786668975e-29	18	Adipose_Subcutaneous	group-lasso	histone/DHS
RNF165	0.000352425375030271	1.00052317766479	6.09612781698675e-21	18	Adipose_Subcutaneous	group-lasso	histone/DHS
KATNAL2	0.00344047178092604	0.980064227225459	5.28358589616707e-18	18	Adipose_Subcutaneous	group-lasso	histone/DHS
HDHD2	0.000292811536517533	1.01542241651696	3.25796902568642e-20	18	Adipose_Subcutaneous	group-lasso	histone/DHS
SMAD2	0.000251557191480321	0.999026724832041	1.45797147417638e-10	18	Adipose_Subcutaneous	group-lasso	histone/DHS
SMAD4	0.000832338926750434	0.982996931397231	5.52868365544378e-16	18	Adipose_Subcutaneous	group-lasso	histone/DHS
POLI	0.00207055758051402	1.03122960329939	4.49582954746293e-75	18	Adipose_Subcutaneous	group-lasso	histone/DHS
LINC01929	0.00013340433845264	1.00065297461249	1.92230027029301e-12	18	Adipose_Subcutaneous	group-lasso	histone/DHS
NARS	0.000482944399820899	0.997504318505321	9.23490161426514e-10	18	Adipose_Subcutaneous	group-lasso	histone/DHS
ALPK2	0.000359052560160159	0.997962078787227	9.70581231727550e-12	18	Adipose_Subcutaneous	group-lasso	histone/DHS
MALT1	0.000854364554030287	0.99833213349997	7.82802455820959e-13	18	Adipose_Subcutaneous	group-lasso	histone/DHS
SEC11C	0.000501565629962878	1.00641364221305	6.00726559852774e-19	18	Adipose_Subcutaneous	group-lasso	histone/DHS
LMAN1	0.00454505697680339	1.01949601782748	2.86570444447052e-13	18	Adipose_Subcutaneous	group-lasso	histone/DHS
PIGN	0.000105238487068206	0.996204866439625	2.74643674750628e-43	18	Adipose_Subcutaneous	group-lasso	histone/DHS
RELCH	0.000159723371585345	1.00302387965014	4.69601374190704e-19	18	Adipose_Subcutaneous	group-lasso	histone/DHS
KDSR	0.00105300551052304	1.02707575247223	3.3196404415743e-31	18	Adipose_Subcutaneous	group-lasso	histone/DHS
TMX3	0.000489483927893122	1.00082139341721	1.70046095749416e-15	18	Adipose_Subcutaneous	group-lasso	histone/DHS
CCDC102B	0.000226452198204218	0.995635560467901	1.77515356777681e-13	18	Adipose_Subcutaneous	group-lasso	histone/DHS
DIPK1C	0.000574435467205855	1.00587771304528	4.02131955597339e-08	18	Adipose_Subcutaneous	group-lasso	histone/DHS
CNDP2	0.00936351911307099	0.986854684069299	3.06601262224556e-10	18	Adipose_Subcutaneous	group-lasso	histone/DHS
CNDP1	0.000465553557378683	1.00266358331947	3.68232903633091e-16	18	Adipose_Subcutaneous	group-lasso	histone/DHS
LINC00909	0.00119565897760159	1.03261098695392	1.82209305186937e-52	18	Adipose_Subcutaneous	group-lasso	histone/DHS
ZADH2	0.00627206339250222	0.956980633439297	1.69010968130674e-25	18	Adipose_Subcutaneous	group-lasso	histone/DHS
ZNF236	0.000680239351755677	0.993724134261079	5.47677849725505e-10	18	Adipose_Subcutaneous	group-lasso	histone/DHS
GALR1	0.00207409129223182	0.9655741974516	3.43462238723555e-16	18	Adipose_Subcutaneous	group-lasso	histone/DHS
HSBP1L1	0.00304609804775538	0.9637619241449	6.02005517682715e-23	18	Adipose_Subcutaneous	group-lasso	histone/DHS
TXNL4A	0.00713740228579286	0.915223882584994	8.62307284969454e-31	18	Adipose_Subcutaneous	group-lasso	histone/DHS
RBFA	0.0205728392115352	1.06718452637286	2.91903523949407e-12	18	Adipose_Subcutaneous	group-lasso	histone/DHS
RBFADN	0.000340768432736536	1.01060606178884	8.71866099089888e-35	18	Adipose_Subcutaneous	group-lasso	histone/DHS
PLPP2	0.0250743460028794	0.868987609114094	1.80282306441302e-22	19	Adipose_Subcutaneous	group-lasso	histone/DHS
MIER2	0.00142869380543975	1.02145557242813	2.06475180130242e-24	19	Adipose_Subcutaneous	group-lasso	histone/DHS
C2CD4C	0.0015426067724202	1.01399006000689	1.33373959423257e-20	19	Adipose_Subcutaneous	group-lasso	histone/DHS
SHC2	0.0433157767156565	1.17484522947542	2.88328075209593e-30	19	Adipose_Subcutaneous	group-lasso	histone/DHS
ODF3L2	0.00872219186806758	1.03501150886956	8.71866215077832e-08	19	Adipose_Subcutaneous	group-lasso	histone/DHS
MADCAM1	0.00452823740415438	0.997628637270355	1.24918184345015e-09	19	Adipose_Subcutaneous	group-lasso	histone/DHS
TPGS1	0.00735377584847296	1.00106910657818	7.43907454819607e-12	19	Adipose_Subcutaneous	group-lasso	histone/DHS
CDC34	0.00366373406018742	1.02468257567188	4.33408161417245e-09	19	Adipose_Subcutaneous	group-lasso	histone/DHS
WDR18	0.0370518386144893	0.623637753874953	2.48745294868288e-118	19	Adipose_Subcutaneous	group-lasso	histone/DHS
GRIN3B	0.0191700204766867	1.04613698327802	2.3680409638362e-27	19	Adipose_Subcutaneous	group-lasso	histone/DHS
ABCA7	0.0603794125848615	1.18355542403639	8.70440171265451e-12	19	Adipose_Subcutaneous	group-lasso	histone/DHS
POLR2E	0.00510955500814036	1.00295688775829	6.33715866228895e-13	19	Adipose_Subcutaneous	group-lasso	histone/DHS
C19orf24	0.00151406583254153	1.03022912796596	2.29573451682594e-21	19	Adipose_Subcutaneous	group-lasso	histone/DHS
PCSK4	0.0023542988545582	1.00866264816524	8.08671235998828e-10	19	Adipose_Subcutaneous	group-lasso	histone/DHS
ATP8B3	0.000721600566626965	0.980052491654801	8.13357134123228e-25	19	Adipose_Subcutaneous	group-lasso	histone/DHS
SCAMP4	0.00149339860432282	0.989134531917948	6.64580176311398e-08	19	Adipose_Subcutaneous	group-lasso	histone/DHS
BTBD2	0.00101765348937042	1.00972366652957	5.93630772260217e-08	19	Adipose_Subcutaneous	group-lasso	histone/DHS
MOB3A	0.00241459702536503	0.976803129724321	1.16241688958128e-12	19	Adipose_Subcutaneous	group-lasso	histone/DHS
AMH	0.00154504509683161	1.00938482622594	2.14923500912481e-34	19	Adipose_Subcutaneous	group-lasso	histone/DHS
LSM7	0.00173172534587621	1.03032447239286	2.03718671103557e-24	19	Adipose_Subcutaneous	group-lasso	histone/DHS
SPPL2B	0.0006238731655047	0.993923476808858	1.15910097767888e-08	19	Adipose_Subcutaneous	group-lasso	histone/DHS
TMPRSS9	0.000592289765804172	1.00510128556365	4.30863468312385e-10	19	Adipose_Subcutaneous	group-lasso	histone/DHS
SGTA	0.00873651435320311	0.997970898488149	3.02619139961795e-10	19	Adipose_Subcutaneous	group-lasso	histone/DHS
ZNF554	0.00224032590558539	0.97745596486448	2.34471802343885e-22	19	Adipose_Subcutaneous	group-lasso	histone/DHS
TLE6	0.00913722076915781	1.05687639635724	8.00684161111089e-20	19	Adipose_Subcutaneous	group-lasso	histone/DHS
GNA15	0.00640538564856786	0.981847365905284	4.73954160773011e-08	19	Adipose_Subcutaneous	group-lasso	histone/DHS
NCLN	0.00199293244903991	0.967635514471172	1.77287288732643e-28	19	Adipose_Subcutaneous	group-lasso	histone/DHS
NFIC	0.00122105896153034	0.994029227987815	2.53294670619105e-08	19	Adipose_Subcutaneous	group-lasso	histone/DHS
C19orf71	0.00205262373295643	0.990896165920305	7.43182001562011e-11	19	Adipose_Subcutaneous	group-lasso	histone/DHS
GIPC3	0.00231568035076564	0.992897111629033	4.07234353774375e-27	19	Adipose_Subcutaneous	group-lasso	histone/DHS
MRPL54	0.000261111823200495	0.982878579244777	3.38475960219062e-70	19	Adipose_Subcutaneous	group-lasso	histone/DHS
SIRT6	0.00288372579437803	0.973142328087596	4.86272427790081e-12	19	Adipose_Subcutaneous	group-lasso	histone/DHS
ANKRD24	0.000820464138928968	0.983869132182192	2.75522278378351e-18	19	Adipose_Subcutaneous	group-lasso	histone/DHS
YJU2	0.00129494725865368	0.980507558835597	2.93701181216557e-08	19	Adipose_Subcutaneous	group-lasso	histone/DHS
STAP2	0.00115160792142416	1.01727041094423	7.74969987071152e-10	19	Adipose_Subcutaneous	group-lasso	histone/DHS
CHAF1A	0.00207997101065277	1.03046871481871	1.42502630778139e-49	19	Adipose_Subcutaneous	group-lasso	histone/DHS
UBXN6	0.000713927689165957	0.999847380178724	9.47662118048876e-12	19	Adipose_Subcutaneous	group-lasso	histone/DHS
DPP9	0.00404932868438579	1.00849108925029	6.36465095801238e-08	19	Adipose_Subcutaneous	group-lasso	histone/DHS
PLIN3	0.000996427707706358	0.987021259202293	7.68561370731074e-16	19	Adipose_Subcutaneous	group-lasso	histone/DHS
KDM4B	0.000350561061491147	0.993215310208233	5.60887309583591e-09	19	Adipose_Subcutaneous	group-lasso	histone/DHS
TINCR	0.000802518363388615	0.998937866530978	6.91414367969665e-10	19	Adipose_Subcutaneous	group-lasso	histone/DHS
LONP1	8.82829311592139e-05	1.00569714823752	2.55408272154344e-39	19	Adipose_Subcutaneous	group-lasso	histone/DHS
DUS3L	9.59269717084577e-05	0.999090265408664	1.1526874014976e-102	19	Adipose_Subcutaneous	group-lasso	histone/DHS
NDUFA11	0.000881626640986223	1.00330546995399	1.26543455048856e-11	19	Adipose_Subcutaneous	group-lasso	histone/DHS
CAPS	0.000310758912211714	1.00029729083595	9.8482326602112e-15	19	Adipose_Subcutaneous	group-lasso	histone/DHS
SLC25A41	0.000766299987327297	1.01672518588592	4.08998360610344e-82	19	Adipose_Subcutaneous	group-lasso	histone/DHS
SLC25A23	0.00407187610885935	1.00360176036131	9.43450412742862e-09	19	Adipose_Subcutaneous	group-lasso	histone/DHS
GPR108	0.0101918942317494	1.12375475835886	2.7807112024062e-61	19	Adipose_Subcutaneous	group-lasso	histone/DHS
TRIP10	0.00680434575615986	0.956109286451564	5.73454705652684e-10	19	Adipose_Subcutaneous	group-lasso	histone/DHS
SH2D3A	0.00876982608132989	1.01538454906499	6.71859297724874e-23	19	Adipose_Subcutaneous	group-lasso	histone/DHS
ADGRE4P	0.0059204070691953	0.949034299433274	1.57214990197689e-18	19	Adipose_Subcutaneous	group-lasso	histone/DHS
PEX11G	0.00316455983837815	0.992273981104333	2.24661026708421e-15	19	Adipose_Subcutaneous	group-lasso	histone/DHS
XAB2	0.00397644078238776	0.98234781195896	4.28895289897625e-30	19	Adipose_Subcutaneous	group-lasso	histone/DHS
FCER2	0.00460374871704687	0.998732196043429	3.25554650039341e-20	19	Adipose_Subcutaneous	group-lasso	histone/DHS
CLEC4G	0.00329908728967256	1.0200920802606	6.86811443203937e-10	19	Adipose_Subcutaneous	group-lasso	histone/DHS
MAP2K7	0.00136728586309503	1.00289964763587	5.02534715537117e-09	19	Adipose_Subcutaneous	group-lasso	histone/DHS
TIMM44	0.00206599475186974	0.990596979649849	5.34603780730586e-13	19	Adipose_Subcutaneous	group-lasso	histone/DHS
FBN3	0.000525156712269811	1.00008338462174	1.34290220451447e-09	19	Adipose_Subcutaneous	group-lasso	histone/DHS
CERS4	0.000534245885349065	0.971391562609181	4.55186782791493e-119	19	Adipose_Subcutaneous	group-lasso	histone/DHS
CD320	0.000952560280841447	1.00706287247933	4.96830782871348e-09	19	Adipose_Subcutaneous	group-lasso	histone/DHS
RPS28	0.00256695304673743	1.0019444676591	1.38551855616598e-70	19	Adipose_Subcutaneous	group-lasso	histone/DHS
KANK3	0.00140900296651812	1.00973209067065	8.46677411232077e-08	19	Adipose_Subcutaneous	group-lasso	histone/DHS
RAB11B-AS1	0.00345354624596579	1.04226704628324	4.85948729258177e-12	19	Adipose_Subcutaneous	group-lasso	histone/DHS
MARCH2	0.00201732227159304	1.03397305583839	5.13752746996301e-79	19	Adipose_Subcutaneous	group-lasso	histone/DHS
ZNF414	0.00029790733609131	0.997502576801307	1.93774166270869e-17	19	Adipose_Subcutaneous	group-lasso	histone/DHS
MYO1F	0.000320951176838588	1.00034893121641	3.88042727176259e-10	19	Adipose_Subcutaneous	group-lasso	histone/DHS
ZNF558	2.77302117956166e-05	0.996546902924311	1.19049707432432e-14	19	Adipose_Subcutaneous	group-lasso	histone/DHS
ZNF317	0.000477492529365999	1.00224277153787	1.09312640621981e-10	19	Adipose_Subcutaneous	group-lasso	histone/DHS
ZNF559	0.000905427725173488	0.927259355794876	5.13125150370649e-109	19	Adipose_Subcutaneous	group-lasso	histone/DHS
ZNF177	4.71759296161532e-05	0.996481764322766	3.00888471871923e-29	19	Adipose_Subcutaneous	group-lasso	histone/DHS
ZNF266	0.000127611762603148	1.04306737122688	0	19	Adipose_Subcutaneous	group-lasso	histone/DHS
ZNF561	0.000448132733569513	0.998418492274297	2.46670367241787e-20	19	Adipose_Subcutaneous	group-lasso	histone/DHS
P2RY11	0.00345684214081577	0.985064884118288	3.30950281979209e-17	19	Adipose_Subcutaneous	group-lasso	histone/DHS
MRPL4	0.011304910695734	0.986512917366367	7.29201376156383e-17	19	Adipose_Subcutaneous	group-lasso	histone/DHS
ICAM5	0.0198604045627439	0.952252497641326	9.74516597749500e-09	19	Adipose_Subcutaneous	group-lasso	histone/DHS
ICAM3	0.00581504907325256	1.02027226284107	1.64977132916636e-12	19	Adipose_Subcutaneous	group-lasso	histone/DHS
TYK2	0.00278900581813495	1.01788746491721	2.09109268354015e-09	19	Adipose_Subcutaneous	group-lasso	histone/DHS
KRI1	0.00122845572481384	0.997019539430416	1.84748495913096e-54	19	Adipose_Subcutaneous	group-lasso	histone/DHS
CDKN2D	0.00127153572056471	1.01131917992807	6.57239967291215e-09	19	Adipose_Subcutaneous	group-lasso	histone/DHS
ILF3-DT	0.0218761032499705	0.990482805990331	5.52303557093845e-08	19	Adipose_Subcutaneous	group-lasso	histone/DHS
DNM2	0.00597805244430168	0.978390952236242	4.7744102711096e-08	19	Adipose_Subcutaneous	group-lasso	histone/DHS
SMARCA4	0.000126783908886238	1.00286388792045	1.41247677660591e-08	19	Adipose_Subcutaneous	group-lasso	histone/DHS
KANK2	0.00757405473635071	1.02383381610635	4.33305048799034e-09	19	Adipose_Subcutaneous	group-lasso	histone/DHS
DOCK6	0.00267208421482177	1.00512813320819	3.58628937410114e-09	19	Adipose_Subcutaneous	group-lasso	histone/DHS
PLPPR2	0.000804344556055757	0.985846255132956	2.09259739378864e-09	19	Adipose_Subcutaneous	group-lasso	histone/DHS
ZNF763	0.000307278410838513	0.997850510743511	7.68402326793217e-24	19	Adipose_Subcutaneous	group-lasso	histone/DHS
ZNF433-AS1	7.45561018324714e-05	1.00033554859026	1.11878632643292e-10	19	Adipose_Subcutaneous	group-lasso	histone/DHS
ZNF443	0.00105667440343329	0.9990212065302	6.54460946015312e-08	19	Adipose_Subcutaneous	group-lasso	histone/DHS
ZNF709	0.000354158165442189	1.00516545489682	9.71523671473993e-08	19	Adipose_Subcutaneous	group-lasso	histone/DHS
ZNF490	0.000106654519077797	1.00347806222796	5.51750256065803e-08	19	Adipose_Subcutaneous	group-lasso	histone/DHS
MAN2B1	0.00160439000880831	1.00368408704667	9.35207082777091e-11	19	Adipose_Subcutaneous	group-lasso	histone/DHS
TNPO2	0.00295301866285352	1.03007856873228	1.07994569970483e-15	19	Adipose_Subcutaneous	group-lasso	histone/DHS
PRDX2	0.00993624558306011	1.07285672729021	1.20446246108172e-09	19	Adipose_Subcutaneous	group-lasso	histone/DHS
GCDH	0.00180533917790277	0.979044544347292	3.00282137717618e-19	19	Adipose_Subcutaneous	group-lasso	histone/DHS
FARSA	0.00288039952135126	0.969267450277129	5.33001207624331e-11	19	Adipose_Subcutaneous	group-lasso	histone/DHS
CALR	0.000435937211602776	1.00944754360193	7.72816055960708e-09	19	Adipose_Subcutaneous	group-lasso	histone/DHS
STX10	0.000572699248116433	0.986396097901696	2.50940394288857e-14	19	Adipose_Subcutaneous	group-lasso	histone/DHS
MRI1	0.000851303416836272	0.996052791219982	5.37568887398314e-50	19	Adipose_Subcutaneous	group-lasso	histone/DHS
C19orf53	0.0032113801590553	0.972887952549377	5.33687508125911e-12	19	Adipose_Subcutaneous	group-lasso	histone/DHS
IL27RA	0.0208809190352992	1.17735728646781	3.18775338787286e-36	19	Adipose_Subcutaneous	group-lasso	histone/DHS
MISP3	0.000578324834134807	1.0039813858548	6.89492854099337e-08	19	Adipose_Subcutaneous	group-lasso	histone/DHS
GIPC1	0.00134751890580174	1.00495023003533	2.53817513391008e-09	19	Adipose_Subcutaneous	group-lasso	histone/DHS
ZNF333	0.00299656966866466	1.00606275297289	3.81720330517385e-21	19	Adipose_Subcutaneous	group-lasso	histone/DHS
RASAL3	0.000786116903393278	1.00373804146588	3.29763112568485e-18	19	Adipose_Subcutaneous	group-lasso	histone/DHS
CYP4F12	0.000802783115590187	0.997461783343083	5.62676936016489e-20	19	Adipose_Subcutaneous	group-lasso	histone/DHS
CYP4F24P	0.000271365388691385	1.00721195211853	1.31634690268102e-154	19	Adipose_Subcutaneous	group-lasso	histone/DHS
LINC01835	0.000741670898945662	1.017693117264	2.97972023038143e-57	19	Adipose_Subcutaneous	group-lasso	histone/DHS
CYP4F11	0.00140065782154786	1.01042312882743	3.74914260921988e-48	19	Adipose_Subcutaneous	group-lasso	histone/DHS
AP1M1	0.000933554158970451	0.989430692248219	3.45266363950133e-14	19	Adipose_Subcutaneous	group-lasso	histone/DHS
C19orf44	0.000130208750635844	1.00238167630798	1.29387929829883e-41	19	Adipose_Subcutaneous	group-lasso	histone/DHS
SIN3B	0.000103172101496515	0.9983851970275	1.17765259773409e-08	19	Adipose_Subcutaneous	group-lasso	histone/DHS
HAUS8	0.000680940761780608	0.995646580897601	2.6242330266223e-11	19	Adipose_Subcutaneous	group-lasso	histone/DHS
OCEL1	0.00121170073225328	0.995801207598526	2.01234324547729e-20	19	Adipose_Subcutaneous	group-lasso	histone/DHS
BABAM1	0.00102554121493027	1.00520726722648	2.71473617688101e-11	19	Adipose_Subcutaneous	group-lasso	histone/DHS
ANKLE1	0.00340953268082169	0.978065117042558	8.94182172591233e-14	19	Adipose_Subcutaneous	group-lasso	histone/DHS
ABHD8	0.00168121701321074	0.993727775900868	2.30720176447237e-19	19	Adipose_Subcutaneous	group-lasso	histone/DHS
MRPL34	0.00206142615693781	0.971763703003723	5.59618016658995e-44	19	Adipose_Subcutaneous	group-lasso	histone/DHS
PLVAP	0.00381106905980346	0.988212932223003	4.95453913495581e-36	19	Adipose_Subcutaneous	group-lasso	histone/DHS
MVB12A	0.00113034133684181	0.99406850523473	1.11089392099354e-12	19	Adipose_Subcutaneous	group-lasso	histone/DHS
TMEM221	0.00126954407265134	0.999980423470226	3.42860587353402e-50	19	Adipose_Subcutaneous	group-lasso	histone/DHS
NXNL1	0.00141385206179866	1.0180410130701	4.94127549712884e-16	19	Adipose_Subcutaneous	group-lasso	histone/DHS
B3GNT3	0.00115880548542705	1.01783022636006	4.25310158320896e-28	19	Adipose_Subcutaneous	group-lasso	histone/DHS
CCDC124	0.00100367733841251	0.984949668552454	1.52488288827671e-19	19	Adipose_Subcutaneous	group-lasso	histone/DHS
IL12RB1	0.00191982790139184	1.01774846711792	1.1645733974813e-09	19	Adipose_Subcutaneous	group-lasso	histone/DHS
IQCN	0.0037602146883085	1.04819830192394	3.08445283062364e-37	19	Adipose_Subcutaneous	group-lasso	histone/DHS
PGPEP1	0.00376199149892328	1.07344734889413	4.38479904966947e-37	19	Adipose_Subcutaneous	group-lasso	histone/DHS
LRRC25	0.000883038523443947	1.0016346770828	2.32122504501171e-14	19	Adipose_Subcutaneous	group-lasso	histone/DHS
ELL	0.00258853476907121	0.996317517692417	1.56903936838073e-10	19	Adipose_Subcutaneous	group-lasso	histone/DHS
UBA52	0.0047070473852944	0.966338634701705	2.87561106303655e-22	19	Adipose_Subcutaneous	group-lasso	histone/DHS
HOMER3-AS1	0.000385700633285829	0.989829027855687	3.36455158455466e-10	19	Adipose_Subcutaneous	group-lasso	histone/DHS
SUGP2	0.00127419698911968	0.997968362835195	2.62271424569492e-08	19	Adipose_Subcutaneous	group-lasso	histone/DHS
BORCS8	0.000493304039376333	0.989939535399938	6.4061213220064e-18	19	Adipose_Subcutaneous	group-lasso	histone/DHS
HAPLN4	0.00043155652342021	1.01291477880558	2.26191146026513e-17	19	Adipose_Subcutaneous	group-lasso	histone/DHS
TM6SF2	0.000299954981277975	1.00674516452823	9.2437099251072e-11	19	Adipose_Subcutaneous	group-lasso	histone/DHS
YJEFN3	7.22054408132404e-05	1.00136570684333	2.97004137427343e-09	19	Adipose_Subcutaneous	group-lasso	histone/DHS
CILP2	6.94494895408725e-05	0.999977985574718	1.60954993546453e-10	19	Adipose_Subcutaneous	group-lasso	histone/DHS
LPAR2	0.00064773358671923	1.01805175671224	2.84204672919983e-29	19	Adipose_Subcutaneous	group-lasso	histone/DHS
GMIP	0.0115308712464982	1.04523187808289	9.96865322461906e-09	19	Adipose_Subcutaneous	group-lasso	histone/DHS
ATP13A1	0.000441715254290621	1.00313745746422	9.28791204677823e-11	19	Adipose_Subcutaneous	group-lasso	histone/DHS
ZNF14	0.000488446465112299	0.999186083440451	2.4130880282883e-12	19	Adipose_Subcutaneous	group-lasso	histone/DHS
LINC00663	0.00226639551350068	0.985907593486936	1.15688836602937e-08	19	Adipose_Subcutaneous	group-lasso	histone/DHS
ZNF506	0.00105523878621042	0.992271375497753	1.28542020995636e-12	19	Adipose_Subcutaneous	group-lasso	histone/DHS
ZNF682	0.000611213127342759	0.986976802785772	1.46461043700238e-20	19	Adipose_Subcutaneous	group-lasso	histone/DHS
ZNF90	0.000264487222721313	0.996735072809586	2.28392378303395e-09	19	Adipose_Subcutaneous	group-lasso	histone/DHS
ZNF826P	0.000788839275289389	0.995762413295076	2.32194004262456e-12	19	Adipose_Subcutaneous	group-lasso	histone/DHS
ZNF66	0.0334383069200432	0.914383482638329	4.95450483880721e-12	19	Adipose_Subcutaneous	group-lasso	histone/DHS
ZNF714	0.000823274461253609	0.98826352512036	8.46674118171974e-12	19	Adipose_Subcutaneous	group-lasso	histone/DHS
ZNF431	9.18814183337694e-05	0.998437268596879	1.17580639828034e-11	19	Adipose_Subcutaneous	group-lasso	histone/DHS
ZNF708	0.000413365118104688	1.02123902105812	2.24833084077966e-26	19	Adipose_Subcutaneous	group-lasso	histone/DHS
ZNF738	0.00112317946867702	1.01224392146615	1.34385113415786e-26	19	Adipose_Subcutaneous	group-lasso	histone/DHS
LINC00664	0.00033492865524176	1.00684151274598	7.80213933191952e-19	19	Adipose_Subcutaneous	group-lasso	histone/DHS
ZNF429	0.000576014692456419	1.00122244478847	8.30904454160488e-28	19	Adipose_Subcutaneous	group-lasso	histone/DHS
ZNF100	0.000322339283921606	0.991696172988432	1.62871405325133e-297	19	Adipose_Subcutaneous	group-lasso	histone/DHS
ZNF208	0.000308063092316114	0.994270255532538	1.79231225744925e-08	19	Adipose_Subcutaneous	group-lasso	histone/DHS
ZNF257	0.0073500363752671	0.982679556701995	2.07152015078745e-30	19	Adipose_Subcutaneous	group-lasso	histone/DHS
ZNF492	0.0142483400126393	1.08967959475466	7.38665035534033e-12	19	Adipose_Subcutaneous	group-lasso	histone/DHS
ZNF675	0.00505346163730029	0.985316457911355	9.33593153699825e-10	19	Adipose_Subcutaneous	group-lasso	histone/DHS
ZNF254	0.000123970154468129	1.00132778002802	1.95982196511189e-08	19	Adipose_Subcutaneous	group-lasso	histone/DHS
LINC00662	0.00260095153468644	1.02717846840477	2.0039065689402e-08	19	Adipose_Subcutaneous	group-lasso	histone/DHS
LINC00906	0.000227756302462181	1.00075190348178	1.30545080369309e-08	19	Adipose_Subcutaneous	group-lasso	histone/DHS
CCNE1	0.00198187695674681	1.01060733375875	2.53679402247684e-10	19	Adipose_Subcutaneous	group-lasso	histone/DHS
ZNF507	0.00141158636844618	0.977304443613945	2.65983048298062e-19	19	Adipose_Subcutaneous	group-lasso	histone/DHS
PDCD5	0.000306038315391843	1.00639526888054	2.07575670893589e-20	19	Adipose_Subcutaneous	group-lasso	histone/DHS
ANKRD27	0.000394658547012993	0.996722295568276	4.73775154946888e-13	19	Adipose_Subcutaneous	group-lasso	histone/DHS
NUDT19	0.00102838619549198	0.986548721913438	1.71100262660356e-30	19	Adipose_Subcutaneous	group-lasso	histone/DHS
SLC7A9	0.00261966507186069	0.949147291796708	2.75364245641733e-28	19	Adipose_Subcutaneous	group-lasso	histone/DHS
CEP89	0.00159795056961642	0.995024836299573	2.70483288819621e-28	19	Adipose_Subcutaneous	group-lasso	histone/DHS
FAAP24	0.00177632974279936	1.00665802002307	1.52485035850514e-32	19	Adipose_Subcutaneous	group-lasso	histone/DHS
RHPN2	0.00659015595375917	1.00181512502469	1.85855400455802e-17	19	Adipose_Subcutaneous	group-lasso	histone/DHS
GPATCH1	0.0046915261002687	1.03514868443158	5.68372867410655e-08	19	Adipose_Subcutaneous	group-lasso	histone/DHS
WDR88	0.0032756842885094	0.970826999328008	4.70663320298688e-14	19	Adipose_Subcutaneous	group-lasso	histone/DHS
CEBPA-DT	0.00104280369177688	1.01243828388671	6.26257604339352e-11	19	Adipose_Subcutaneous	group-lasso	histone/DHS
PEPD	0.00133004883582365	1.00538915735927	2.19684252140776e-45	19	Adipose_Subcutaneous	group-lasso	histone/DHS
CHST8	0.0004707308129848	0.998372118894372	7.38175765888123e-33	19	Adipose_Subcutaneous	group-lasso	histone/DHS
ZNF302	0.0032136419722906	0.921547643504289	1.47967641694225e-62	19	Adipose_Subcutaneous	group-lasso	histone/DHS
ZNF181	0.000719850283305164	0.974818023366579	3.87364686470722e-27	19	Adipose_Subcutaneous	group-lasso	histone/DHS
ZNF30	0.000140032518415767	1.0015384760249	2.25266223707973e-28	19	Adipose_Subcutaneous	group-lasso	histone/DHS
ZNF792	0.000377145466333216	0.991725225866063	2.84084569402924e-15	19	Adipose_Subcutaneous	group-lasso	histone/DHS
FXYD5	0.00142682174580837	1.02055566479934	7.36430041887383e-15	19	Adipose_Subcutaneous	group-lasso	histone/DHS
LSR	0.000773471583873198	1.00468114233241	9.35593493888023e-42	19	Adipose_Subcutaneous	group-lasso	histone/DHS
MAG	0.000878099757038852	0.98800988527066	6.48067500788427e-11	19	Adipose_Subcutaneous	group-lasso	histone/DHS
FFAR3	0.000632865471649899	1.00426076281119	3.02427557161956e-16	19	Adipose_Subcutaneous	group-lasso	histone/DHS
GPR42	0.000726029184270169	1.01129691552433	2.35304820721646e-20	19	Adipose_Subcutaneous	group-lasso	histone/DHS
DMKN	0.000644999066239223	0.992353074862752	2.40744483912405e-15	19	Adipose_Subcutaneous	group-lasso	histone/DHS
COX6B1	0.00114564001641384	0.991037683229762	8.26636366499746e-23	19	Adipose_Subcutaneous	group-lasso	histone/DHS
UPK1A	0.00279134132147599	1.02454582488093	6.26768159873088e-09	19	Adipose_Subcutaneous	group-lasso	histone/DHS
ZBTB32	0.000798453344271772	1.00156614819615	1.32650613867002e-10	19	Adipose_Subcutaneous	group-lasso	histone/DHS
IGFLR1	0.000870396313955346	1.00735504201098	4.14485307046145e-08	19	Adipose_Subcutaneous	group-lasso	histone/DHS
U2AF1L4	0.00104217053925243	0.986948060275575	1.92284525536269e-35	19	Adipose_Subcutaneous	group-lasso	histone/DHS
LIN37	0.00260843753659453	1.0009495791185	6.75635515038535e-09	19	Adipose_Subcutaneous	group-lasso	histone/DHS
PROSER3	0.00337679489294051	1.02348974043498	7.52557347775302e-20	19	Adipose_Subcutaneous	group-lasso	histone/DHS
ARHGAP33	0.00268454486812762	1.00408774208807	2.07395827698409e-14	19	Adipose_Subcutaneous	group-lasso	histone/DHS
CLIP3	0.000114424370708855	1.00005758274331	9.50416848295979e-15	19	Adipose_Subcutaneous	group-lasso	histone/DHS
POLR2I	0.00110700491567387	1.01156490471963	1.18077639640385e-10	19	Adipose_Subcutaneous	group-lasso	histone/DHS
COX7A1	0.00161159628380119	0.986400839183972	1.22488492260756e-11	19	Adipose_Subcutaneous	group-lasso	histone/DHS
ZNF565	0.00240422029125869	0.990631950911756	1.84532110663462e-12	19	Adipose_Subcutaneous	group-lasso	histone/DHS
LINC00665	0.000882308762772938	1.01583858279591	7.92785976452263e-18	19	Adipose_Subcutaneous	group-lasso	histone/DHS
ZNF529-AS1	0.000116754139285137	0.998187680764558	1.97952744197222e-25	19	Adipose_Subcutaneous	group-lasso	histone/DHS
ZNF529	4.85431460504984e-05	0.998844845296931	1.40786730313021e-09	19	Adipose_Subcutaneous	group-lasso	histone/DHS
ZNF567	0.000924312874918705	0.999784883177805	4.73514347837818e-13	19	Adipose_Subcutaneous	group-lasso	histone/DHS
ZNF585A	2.04926116574979e-05	0.996884778572795	2.93148264791238e-16	19	Adipose_Subcutaneous	group-lasso	histone/DHS
ZNF585B	8.16123677560317e-05	0.995359822701756	2.8150573244125e-16	19	Adipose_Subcutaneous	group-lasso	histone/DHS
LINC01535	0.000131099334464495	1.00633806869067	3.81572602784683e-34	19	Adipose_Subcutaneous	group-lasso	histone/DHS
ZNF793	0.000160607960623772	0.991472225131279	3.4360895423166e-33	19	Adipose_Subcutaneous	group-lasso	histone/DHS
ZNF571-AS1	0.0010856582666973	0.999517528728684	1.6762872948832e-09	19	Adipose_Subcutaneous	group-lasso	histone/DHS
ZFP30	0.00594846332662287	1.01852710977392	1.35411380474653e-25	19	Adipose_Subcutaneous	group-lasso	histone/DHS
ZNF781	0.0227276199364227	0.94937743611658	1.29426110520461e-26	19	Adipose_Subcutaneous	group-lasso	histone/DHS
SPINT2	0.00697451682535445	1.05072382324935	6.90733110883801e-11	19	Adipose_Subcutaneous	group-lasso	histone/DHS
C19orf33	0.00203793246267031	0.972456906077431	4.68557350876951e-35	19	Adipose_Subcutaneous	group-lasso	histone/DHS
CATSPERG	0.00149433078371675	1.00365886024116	2.43914051834085e-13	19	Adipose_Subcutaneous	group-lasso	histone/DHS
FAM98C	0.000464966631671157	1.00032075092517	2.50656716742265e-09	19	Adipose_Subcutaneous	group-lasso	histone/DHS
ACTN4	0.00170781320220679	0.989652602121661	4.00919774181254e-12	19	Adipose_Subcutaneous	group-lasso	histone/DHS
CAPN12	0.00104893542309569	1.01869221894154	8.33640863931882e-90	19	Adipose_Subcutaneous	group-lasso	histone/DHS
LGALS4	0.00252816989791689	0.991111432925689	2.19164417719464e-13	19	Adipose_Subcutaneous	group-lasso	histone/DHS
NFKBIB	0.00112708780611502	1.00190384986346	2.43197777246518e-09	19	Adipose_Subcutaneous	group-lasso	histone/DHS
SARS2	0.000820474302114868	0.995179149669184	6.14730406003483e-20	19	Adipose_Subcutaneous	group-lasso	histone/DHS
FBXO17	0.00110864336485155	0.994478549893592	7.75157805432897e-21	19	Adipose_Subcutaneous	group-lasso	histone/DHS
FBXO27	0.0226266716115816	0.843570532515713	3.38420062958909e-33	19	Adipose_Subcutaneous	group-lasso	histone/DHS
PAK4	0.00124251600919139	1.01131243110784	5.04394681846726e-18	19	Adipose_Subcutaneous	group-lasso	histone/DHS
RPS16	0.00398922920529415	1.03296919052639	2.76481029343167e-11	19	Adipose_Subcutaneous	group-lasso	histone/DHS
ZNF780A	0.000221016417813608	1.00364507510495	3.85330253917418e-51	19	Adipose_Subcutaneous	group-lasso	histone/DHS
MAP3K10	0.00441969191967527	0.989411731337902	1.04429762018821e-45	19	Adipose_Subcutaneous	group-lasso	histone/DHS
HIPK4	0.000182536775710779	0.999531062353685	8.3878648874941e-08	19	Adipose_Subcutaneous	group-lasso	histone/DHS
SERTAD3	0.000210477369620061	1.0072796343426	1.39346214552057e-10	19	Adipose_Subcutaneous	group-lasso	histone/DHS
C19orf54	0.00533537301977457	0.978318911241221	3.44523227183894e-09	19	Adipose_Subcutaneous	group-lasso	histone/DHS
CYP2B7P	0.00066594974948345	0.980585457716171	1.36957180405947e-48	19	Adipose_Subcutaneous	group-lasso	histone/DHS
CCDC97	0.00087802940255339	0.997929083934197	1.74963070462184e-09	19	Adipose_Subcutaneous	group-lasso	histone/DHS
TMEM91	0.00128772126925648	1.00972947022575	1.79821757661556e-29	19	Adipose_Subcutaneous	group-lasso	histone/DHS
BCKDHA	0.000702663079055127	1.00759535390696	7.87836519941663e-08	19	Adipose_Subcutaneous	group-lasso	histone/DHS
ERICH4	0.000361596143960891	1.00015848373795	1.50056651826064e-17	19	Adipose_Subcutaneous	group-lasso	histone/DHS
PCAT19	0.000343254722568214	0.996043511877141	5.33749164264543e-87	19	Adipose_Subcutaneous	group-lasso	histone/DHS
LINC01480	0.00229828129400184	1.00025228210704	4.64284743176062e-14	19	Adipose_Subcutaneous	group-lasso	histone/DHS
CEACAM21	0.000947738673901791	1.03094455417324	5.29946343822983e-41	19	Adipose_Subcutaneous	group-lasso	histone/DHS
RABAC1	0.000484006064967326	1.00691581477285	3.33861650613318e-09	19	Adipose_Subcutaneous	group-lasso	histone/DHS
PSG4	0.00166186811251528	0.959419712093203	2.81764980514936e-46	19	Adipose_Subcutaneous	group-lasso	histone/DHS
PHLDB3	0.00293849661786574	1.01719332391298	1.47930102505456e-14	19	Adipose_Subcutaneous	group-lasso	histone/DHS
ETHE1	0.0096335576403605	0.929711954983977	2.57325419083805e-23	19	Adipose_Subcutaneous	group-lasso	histone/DHS
ZNF575	0.00211139310918373	1.00529152716516	2.05677599877086e-78	19	Adipose_Subcutaneous	group-lasso	histone/DHS
PINLYP	0.00387340476351024	0.966663718610408	4.46728979680551e-19	19	Adipose_Subcutaneous	group-lasso	histone/DHS
SMG9	0.000431651249083651	1.00565650749915	3.41355463162877e-12	19	Adipose_Subcutaneous	group-lasso	histone/DHS
LYPD5	0.00064976457987232	1.00302210387825	2.24057206379772e-13	19	Adipose_Subcutaneous	group-lasso	histone/DHS
ZNF283	0.00440745505148714	0.978028615097411	1.85840695479202e-10	19	Adipose_Subcutaneous	group-lasso	histone/DHS
ZNF404	0.00101728609889583	0.977683466527165	1.26734246603377e-25	19	Adipose_Subcutaneous	group-lasso	histone/DHS
ZNF45	0.00155032649799779	1.01609030459852	1.17114873200365e-13	19	Adipose_Subcutaneous	group-lasso	histone/DHS
ZNF155	0.0242818166822693	0.784484252475544	9.58196838027568e-39	19	Adipose_Subcutaneous	group-lasso	histone/DHS
ZNF285	0.00192258518596082	0.967918432184767	1.38551126847116e-30	19	Adipose_Subcutaneous	group-lasso	histone/DHS
CEACAM22P	0.000826448656983224	0.994255380884179	2.38298350349653e-09	19	Adipose_Subcutaneous	group-lasso	histone/DHS
PVR	0.00149319392942116	1.02181912634527	1.00050528900153e-16	19	Adipose_Subcutaneous	group-lasso	histone/DHS
CEACAM19	0.00327963846878775	1.0046997018107	2.33816857002232e-12	19	Adipose_Subcutaneous	group-lasso	histone/DHS
GEMIN7	0.000794726136065646	1.00575892649702	2.2148532383528e-24	19	Adipose_Subcutaneous	group-lasso	histone/DHS
ERCC2	0.000195393311093528	1.00150110897764	2.61670101785677e-21	19	Adipose_Subcutaneous	group-lasso	histone/DHS
CD3EAP	0.00183991797365494	0.994579349606238	3.62892739845927e-08	19	Adipose_Subcutaneous	group-lasso	histone/DHS
ERCC1	0.000744930150288631	0.989039582452976	4.25030052339905e-11	19	Adipose_Subcutaneous	group-lasso	histone/DHS
RTN2	0.00421411071591745	0.978682011833974	9.9212584155647e-09	19	Adipose_Subcutaneous	group-lasso	histone/DHS
PPM1N	0.00151329211717906	1.0168180803311	9.38104119190383e-20	19	Adipose_Subcutaneous	group-lasso	histone/DHS
EML2-AS1	0.0248674487512023	1.06523608029308	1.19105781543294e-08	19	Adipose_Subcutaneous	group-lasso	histone/DHS
SNRPD2	0.00855396752626477	0.95296485195796	3.44822369339191e-18	19	Adipose_Subcutaneous	group-lasso	histone/DHS
DM1-AS	0.00229887253114954	0.994867104697876	2.70790830763322e-09	19	Adipose_Subcutaneous	group-lasso	histone/DHS
DMPK	0.00274478908190085	0.997866470848961	9.51961277511277e-10	19	Adipose_Subcutaneous	group-lasso	histone/DHS
SYMPK	0.00145016720383531	1.00760752258179	6.27251212498951e-10	19	Adipose_Subcutaneous	group-lasso	histone/DHS
CCDC61	0.00252052399266033	1.01848656027021	2.79985824596165e-08	19	Adipose_Subcutaneous	group-lasso	histone/DHS
HIF3A	0.00347579989061418	0.971851261155874	6.91327855440492e-08	19	Adipose_Subcutaneous	group-lasso	histone/DHS
PPP5C	0.00887165841915779	0.924137584184496	4.34960838964926e-24	19	Adipose_Subcutaneous	group-lasso	histone/DHS
CCDC8	0.00499829365345865	1.00636528622068	8.52490904189499e-08	19	Adipose_Subcutaneous	group-lasso	histone/DHS
PNMA8A	0.00257256912079885	0.957462719212236	2.39087286302848e-148	19	Adipose_Subcutaneous	group-lasso	histone/DHS
PRKD2	0.00127098879983994	0.989900696975799	1.06367237409535e-09	19	Adipose_Subcutaneous	group-lasso	histone/DHS
FKRP	0.00338256701939265	0.994334269035495	1.74928847894123e-69	19	Adipose_Subcutaneous	group-lasso	histone/DHS
STRN4	0.00213032842660645	1.0047977837401	7.09622890087801e-20	19	Adipose_Subcutaneous	group-lasso	histone/DHS
SLC1A5	0.0228061972323191	0.918139631526814	2.10986504912957e-11	19	Adipose_Subcutaneous	group-lasso	histone/DHS
AP2S1	0.00192762790103369	1.00645075151279	4.08383161526406e-08	19	Adipose_Subcutaneous	group-lasso	histone/DHS
CCDC9	0.0003293556403647	0.994761243996765	3.06283092321281e-13	19	Adipose_Subcutaneous	group-lasso	histone/DHS
DHX34	0.000394889404666168	1.00505298962932	1.6205398447382e-11	19	Adipose_Subcutaneous	group-lasso	histone/DHS
NOP53	0.000518302421316209	0.997242995982741	8.18428435126069e-11	19	Adipose_Subcutaneous	group-lasso	histone/DHS
SELENOW	0.000535542211668911	0.995119113542741	5.70465943399322e-88	19	Adipose_Subcutaneous	group-lasso	histone/DHS
PLA2G4C	0.00202974032561724	0.983810343337737	3.59823300962751e-27	19	Adipose_Subcutaneous	group-lasso	histone/DHS
CARD8	0.0100494998816117	0.989166366764329	4.77670047910365e-08	19	Adipose_Subcutaneous	group-lasso	histone/DHS
ZNF114	0.00495506468393318	1.0112998112695	1.23497672182285e-14	19	Adipose_Subcutaneous	group-lasso	histone/DHS
CCDC114	0.000752282270788427	1.01083890416831	8.55334876113948e-24	19	Adipose_Subcutaneous	group-lasso	histone/DHS
GRIN2D	0.00090389649841749	1.00041118666709	3.18473989792473e-22	19	Adipose_Subcutaneous	group-lasso	histone/DHS
GRWD1	0.00315318002928719	1.02802432225327	6.04445091894324e-14	19	Adipose_Subcutaneous	group-lasso	histone/DHS
SULT2B1	0.00205833738434581	0.997708067313502	7.14174997657308e-18	19	Adipose_Subcutaneous	group-lasso	histone/DHS
SPHK2	0.00148003327303483	0.988807220644956	1.26606019410094e-08	19	Adipose_Subcutaneous	group-lasso	histone/DHS
SEC1P	0.00553881238258002	1.055988516259	1.41563987386761e-24	19	Adipose_Subcutaneous	group-lasso	histone/DHS
IZUMO1	0.00979142298079556	1.07372591751944	6.61652278784871e-34	19	Adipose_Subcutaneous	group-lasso	histone/DHS
FUT1	0.00768966057205637	1.00824867914191	2.50238643867648e-08	19	Adipose_Subcutaneous	group-lasso	histone/DHS
HSD17B14	0.00195672416259287	0.974034316234212	5.17696783241991e-37	19	Adipose_Subcutaneous	group-lasso	histone/DHS
TULP2	0.0034698965807749	0.997322918673791	7.07536566459393e-17	19	Adipose_Subcutaneous	group-lasso	histone/DHS
NUCB1	0.00848788140373534	1.01845283179911	3.61148111044128e-09	19	Adipose_Subcutaneous	group-lasso	histone/DHS
RUVBL2	0.00194129373978808	1.0140282848164	1.6974761709714e-14	19	Adipose_Subcutaneous	group-lasso	histone/DHS
SNRNP70	0.00158226110936206	0.999609594135442	1.43142601834341e-19	19	Adipose_Subcutaneous	group-lasso	histone/DHS
PPFIA3	0.000999697487543595	0.991845258013728	6.46571549052244e-08	19	Adipose_Subcutaneous	group-lasso	histone/DHS
TRPM4	0.00793841961203738	0.903793263307484	5.57245799009352e-26	19	Adipose_Subcutaneous	group-lasso	histone/DHS
SLC6A16	0.000151225627632186	1.00287887726838	5.35415312177236e-10	19	Adipose_Subcutaneous	group-lasso	histone/DHS
DKKL1	0.000694562657398644	0.989037030472854	2.35718660279165e-09	19	Adipose_Subcutaneous	group-lasso	histone/DHS
ALDH16A1	0.00233198607236371	1.00389995491513	1.29260369849612e-13	19	Adipose_Subcutaneous	group-lasso	histone/DHS
RPS11	0.00154972036880318	0.966727131845177	5.90015086131902e-27	19	Adipose_Subcutaneous	group-lasso	histone/DHS
FCGRT	0.000651055230300805	0.987008086716517	2.692194234831e-14	19	Adipose_Subcutaneous	group-lasso	histone/DHS
PRR12	0.000412394912203746	1.00890898703606	5.67544963151019e-15	19	Adipose_Subcutaneous	group-lasso	histone/DHS
CPT1C	0.0100758981894958	0.94645985911572	7.73169276797353e-10	19	Adipose_Subcutaneous	group-lasso	histone/DHS
TSKS	0.000397339207594249	0.994126297344988	1.15735848607289e-22	19	Adipose_Subcutaneous	group-lasso	histone/DHS
AP2A1	0.00089290564490839	0.983893743199708	7.10721111825032e-14	19	Adipose_Subcutaneous	group-lasso	histone/DHS
FUZ	0.00250622661401848	0.991369232376643	6.42840719657604e-08	19	Adipose_Subcutaneous	group-lasso	histone/DHS
PTOV1-AS2	0.00130961229749258	1.00616392802713	6.14645900416925e-08	19	Adipose_Subcutaneous	group-lasso	histone/DHS
ATF5	0.00213690543536166	1.01438874719625	1.87370848464436e-10	19	Adipose_Subcutaneous	group-lasso	histone/DHS
NUP62	0.00228906919309778	1.00871528400064	1.79824029274345e-08	19	Adipose_Subcutaneous	group-lasso	histone/DHS
SIGLEC16	0.000434090464414191	1.00312337490563	2.45149429030816e-24	19	Adipose_Subcutaneous	group-lasso	histone/DHS
KCNC3	0.00101622708083314	0.983665137709769	9.3318791509743e-25	19	Adipose_Subcutaneous	group-lasso	histone/DHS
NAPSB	0.00126549186473351	0.99406800657309	3.81393298821011e-15	19	Adipose_Subcutaneous	group-lasso	histone/DHS
ASPDH	5.88999143917474e-05	1.0012730952322	1.54757777558175e-11	19	Adipose_Subcutaneous	group-lasso	histone/DHS
C19orf48	0.00133479647439251	1.00915537798135	5.65502752733142e-25	19	Adipose_Subcutaneous	group-lasso	histone/DHS
LINC01869	0.000779062264510067	1.00379427768646	1.05115901657958e-13	19	Adipose_Subcutaneous	group-lasso	histone/DHS
CD33	0.000295551897593086	0.992480167623572	8.27182908409597e-08	19	Adipose_Subcutaneous	group-lasso	histone/DHS
SIGLEC12	0.00181586081205502	1.0047276387735	3.38057269053898e-56	19	Adipose_Subcutaneous	group-lasso	histone/DHS
ZNF175	0.00603727362760224	1.01383628114959	1.51899082372889e-23	19	Adipose_Subcutaneous	group-lasso	histone/DHS
SIGLEC5	0.00114571196174408	0.997198191373326	5.32984774970836e-10	19	Adipose_Subcutaneous	group-lasso	histone/DHS
SIGLEC14	0.00108073463117368	0.995552548366197	3.12097837810697e-30	19	Adipose_Subcutaneous	group-lasso	histone/DHS
FPR1	0.00926690495630474	0.947199821138582	1.73768253494398e-10	19	Adipose_Subcutaneous	group-lasso	histone/DHS
FPR3	0.00127819961749441	1.00181631643826	7.61225580876305e-10	19	Adipose_Subcutaneous	group-lasso	histone/DHS
ZNF577	0.000738054891497509	1.00560478540943	4.03190239720662e-24	19	Adipose_Subcutaneous	group-lasso	histone/DHS
ZNF649	0.000585340949560155	1.00040523047173	1.51823254108342e-09	19	Adipose_Subcutaneous	group-lasso	histone/DHS
ZNF613	0.00104105834149634	0.997554988637948	8.5767888322216e-11	19	Adipose_Subcutaneous	group-lasso	histone/DHS
ZNF432	0.00150336556743728	1.01915385715999	7.65284854253966e-11	19	Adipose_Subcutaneous	group-lasso	histone/DHS
ZNF841	0.000458414525673166	1.00969164323997	1.3583095169008e-12	19	Adipose_Subcutaneous	group-lasso	histone/DHS
PPP2R1A	0.000114207525707965	0.996462791659713	8.74202639555856e-08	19	Adipose_Subcutaneous	group-lasso	histone/DHS
ZNF880	0.00143595508330303	0.997603310472127	1.02372276883692e-129	19	Adipose_Subcutaneous	group-lasso	histone/DHS
ZNF528-AS1	0.00300935744816247	1.00606917216263	1.07429133721518e-11	19	Adipose_Subcutaneous	group-lasso	histone/DHS
ZNF528	0.00581845281007188	0.996285185598414	1.62412588409967e-82	19	Adipose_Subcutaneous	group-lasso	histone/DHS
ZNF534	0.0964197955799297	1.15452085737512	9.26330152525408e-53	19	Adipose_Subcutaneous	group-lasso	histone/DHS
ZNF83	0.00251285717653841	0.984895014077459	1.29985273849731e-97	19	Adipose_Subcutaneous	group-lasso	histone/DHS
ZNF600	0.0144853177418755	0.932514682734548	9.00854286257817e-51	19	Adipose_Subcutaneous	group-lasso	histone/DHS
ZNF28	0.0182705256245351	0.90610170193559	2.81075321158215e-15	19	Adipose_Subcutaneous	group-lasso	histone/DHS
ZNF468	0.0936933590827441	0.803783664492135	5.22475501285803e-24	19	Adipose_Subcutaneous	group-lasso	histone/DHS
ZNF320	0.0110245814158194	1.03103666603579	1.44885171238676e-65	19	Adipose_Subcutaneous	group-lasso	histone/DHS
ZNF816	0.00361630788222123	1.00029535396698	1.69125050064319e-08	19	Adipose_Subcutaneous	group-lasso	histone/DHS
ZNF160	0.00275511583446456	0.982177208065638	6.59991594714516e-33	19	Adipose_Subcutaneous	group-lasso	histone/DHS
ZNF415	0.0274991012406566	0.893024480709998	4.90683926352253e-20	19	Adipose_Subcutaneous	group-lasso	histone/DHS
ZNF347	0.00398188620773586	1.00081257594818	3.23244640497778e-18	19	Adipose_Subcutaneous	group-lasso	histone/DHS
ZNF665	0.0105020732250773	1.0423231868516	1.32549124510171e-15	19	Adipose_Subcutaneous	group-lasso	histone/DHS
ZNF677	0.0144259859791421	0.93913387940635	1.85602182736057e-23	19	Adipose_Subcutaneous	group-lasso	histone/DHS
ZNF525	0.0164469689351062	0.92731556284831	4.53016268429634e-16	19	Adipose_Subcutaneous	group-lasso	histone/DHS
ZNF761	0.0131010454914904	0.920866768446714	7.34131538607938e-19	19	Adipose_Subcutaneous	group-lasso	histone/DHS
TPM3P9	0.0131010454914904	0.961415633680628	1.10316933736222e-51	19	Adipose_Subcutaneous	group-lasso	histone/DHS
CACNG6	0.00259770432622362	1.00475588476088	3.32238025380826e-08	19	Adipose_Subcutaneous	group-lasso	histone/DHS
OSCAR	0.00583274513003254	0.996456886941991	3.81565293301704e-10	19	Adipose_Subcutaneous	group-lasso	histone/DHS
NDUFA3	0.00408038162351222	1.00233748851568	2.10497840837627e-33	19	Adipose_Subcutaneous	group-lasso	histone/DHS
TFPT	0.00348796404172765	0.990651473673167	1.88522931016047e-10	19	Adipose_Subcutaneous	group-lasso	histone/DHS
TMC4	0.00610534868111201	0.940516083932125	1.31458323417738e-29	19	Adipose_Subcutaneous	group-lasso	histone/DHS
TSEN34	0.00271194178472007	0.998307992813076	5.50583002542565e-08	19	Adipose_Subcutaneous	group-lasso	histone/DHS
RPS9	0.00128915197489507	0.971257843954869	2.04445295638031e-38	19	Adipose_Subcutaneous	group-lasso	histone/DHS
LILRA6	0.000491058804521457	1.0028886314448	2.05003078946854e-13	19	Adipose_Subcutaneous	group-lasso	histone/DHS
LILRB3	0.0004908548106861	1.0021778170172	2.02078144668953e-08	19	Adipose_Subcutaneous	group-lasso	histone/DHS
LILRB2	0.000406523300181327	0.998107090132501	1.54922647444342e-11	19	Adipose_Subcutaneous	group-lasso	histone/DHS
LILRA4	0.000708819229476977	0.996965889910959	8.44035412646242e-16	19	Adipose_Subcutaneous	group-lasso	histone/DHS
TTYH1	0.00418948959467821	1.01067337863065	1.02284621903593e-09	19	Adipose_Subcutaneous	group-lasso	histone/DHS
LENG8-AS1	0.0289863464946355	1.01900230373228	1.58823782815029e-10	19	Adipose_Subcutaneous	group-lasso	histone/DHS
LENG8	0.00583842385054725	1.02238954204019	6.48721843307087e-19	19	Adipose_Subcutaneous	group-lasso	histone/DHS
LAIR2	0.0196034517709275	1.00057352296276	8.22804784073313e-11	19	Adipose_Subcutaneous	group-lasso	histone/DHS
LILRA2	0.00117172228984371	1.00369164173591	2.09934163812988e-26	19	Adipose_Subcutaneous	group-lasso	histone/DHS
KIR2DS4	1.95582238576734e-05	1.00110941186767	6.64961367836596e-30	19	Adipose_Subcutaneous	group-lasso	histone/DHS
NLRP2	0.00328062232109997	1.00259526866077	2.69587513885465e-21	19	Adipose_Subcutaneous	group-lasso	histone/DHS
GP6	0.00945136841481516	1.01167093432174	7.19001726618037e-10	19	Adipose_Subcutaneous	group-lasso	histone/DHS
RDH13	0.041811734715541	0.764033083086938	9.06085599268321e-78	19	Adipose_Subcutaneous	group-lasso	histone/DHS
EPS8L1	0.0156409979344898	0.992730436111968	2.09790740299942e-11	19	Adipose_Subcutaneous	group-lasso	histone/DHS
DNAAF3	0.0188830056013807	0.875888091349718	2.74779962383297e-28	19	Adipose_Subcutaneous	group-lasso	histone/DHS
TMEM86B	0.00217257729982419	1.00577715816246	4.45764376423369e-10	19	Adipose_Subcutaneous	group-lasso	histone/DHS
RPL28	0.00176417772720882	1.00232950207797	1.5265355578446e-28	19	Adipose_Subcutaneous	group-lasso	histone/DHS
SSC5D	0.0147698417332707	0.925969051620009	2.69265170569203e-23	19	Adipose_Subcutaneous	group-lasso	histone/DHS
ZNF580	0.00505121054125635	1.00116793835802	2.64143833556831e-09	19	Adipose_Subcutaneous	group-lasso	histone/DHS
ZNF582-AS1	0.000160084277541196	0.983000297013826	7.70745950163002e-58	19	Adipose_Subcutaneous	group-lasso	histone/DHS
ZNF667	0.000397666931274979	1.01078647426154	1.26513737525377e-10	19	Adipose_Subcutaneous	group-lasso	histone/DHS
ZNF471	0.00031090857332753	1.00675741005723	8.83846068417841e-13	19	Adipose_Subcutaneous	group-lasso	histone/DHS
ZFP28	0.00256729454855429	0.98995113735216	3.26002802140874e-26	19	Adipose_Subcutaneous	group-lasso	histone/DHS
ZNF470	0.000180934138594187	0.999615008194296	1.00651705105969e-10	19	Adipose_Subcutaneous	group-lasso	histone/DHS
ZNF71	0.000587182798437898	1.0003444234396	1.21324489261556e-11	19	Adipose_Subcutaneous	group-lasso	histone/DHS
ZNF835	0.000417281850845063	0.997424223273589	1.40735393139963e-09	19	Adipose_Subcutaneous	group-lasso	histone/DHS
AURKC	0.000266044598157791	1.00454047781064	7.60631906117833e-17	19	Adipose_Subcutaneous	group-lasso	histone/DHS
ZNF304	0.000386584948090907	1.00819026515351	1.78228725142169e-25	19	Adipose_Subcutaneous	group-lasso	histone/DHS
ZNF749	0.000608433200982963	1.00676966410103	2.22486820418305e-36	19	Adipose_Subcutaneous	group-lasso	histone/DHS
ZNF772	0.00361891945090532	1.02080615366479	1.71633199973405e-24	19	Adipose_Subcutaneous	group-lasso	histone/DHS
ZNF419	0.00157232891203719	0.976546680606019	5.19971324948389e-32	19	Adipose_Subcutaneous	group-lasso	histone/DHS
ZNF773	0.000884631049866372	1.00843056347927	3.42162539620535e-11	19	Adipose_Subcutaneous	group-lasso	histone/DHS
ZNF550	0.000736004536881205	1.00752833843228	2.30378828150885e-24	19	Adipose_Subcutaneous	group-lasso	histone/DHS
ZIK1	0.00522440697359451	1.0338288748089	2.27365101159907e-12	19	Adipose_Subcutaneous	group-lasso	histone/DHS
ZNF211	0.00431863249024913	0.998318438109288	2.08674829327661e-34	19	Adipose_Subcutaneous	group-lasso	histone/DHS
ZNF586	0.00275975407064669	0.99644303828191	4.22382329427647e-19	19	Adipose_Subcutaneous	group-lasso	histone/DHS
ZNF587	0.0732263560687075	0.904007638818372	1.63445213982904e-24	19	Adipose_Subcutaneous	group-lasso	histone/DHS
ZNF417	0.0013158051655842	1.02243730117957	1.1111411257888e-12	19	Adipose_Subcutaneous	group-lasso	histone/DHS
C19orf18	0.000711391047747236	1.01253288921529	3.93758765985266e-08	19	Adipose_Subcutaneous	group-lasso	histone/DHS
ZNF135	0.00121147956808818	1.0019549723239	1.2992280078105e-15	19	Adipose_Subcutaneous	group-lasso	histone/DHS
ZSCAN18	0.00155005897036076	1.00746704328525	8.49729198244951e-09	19	Adipose_Subcutaneous	group-lasso	histone/DHS
ZNF544	0.000606452135592258	1.00794957598968	1.31926334932145e-08	19	Adipose_Subcutaneous	group-lasso	histone/DHS
ERVK3-1	0.00055832288271079	1.00142623879433	3.65000888817836e-08	19	Adipose_Subcutaneous	group-lasso	histone/DHS
A1BG-AS1	0.000641899707372501	1.00236359161324	3.70229267210577e-08	19	Adipose_Subcutaneous	group-lasso	histone/DHS
A1BG	0.000600894673291956	0.998169492504384	6.13334759640042e-10	19	Adipose_Subcutaneous	group-lasso	histone/DHS
ZNF497	0.000570649885136221	0.993556631769187	3.46041530468512e-10	19	Adipose_Subcutaneous	group-lasso	histone/DHS
ZNF837	0.00113089974373651	0.987797612273112	1.87550694391299e-10	19	Adipose_Subcutaneous	group-lasso	histone/DHS
RPS5	0.00131082746890734	0.971103879012125	5.34228216214665e-26	19	Adipose_Subcutaneous	group-lasso	histone/DHS
ZNF584	0.000408375289405528	1.00244274801061	1.28818323659059e-51	19	Adipose_Subcutaneous	group-lasso	histone/DHS
ZNF132	0.00241878358742985	0.949693136094191	1.25406347289131e-42	19	Adipose_Subcutaneous	group-lasso	histone/DHS
CENPBD1P1	0.000133124377685372	1.00164987042208	6.01285927994361e-08	19	Adipose_Subcutaneous	group-lasso	histone/DHS
C20orf96	0.0017834000556397	1.01405362622516	2.57713922387618e-19	20	Adipose_Subcutaneous	group-lasso	histone/DHS
TRIB3	0.00975301839883977	1.01083464885931	4.53768631978681e-28	20	Adipose_Subcutaneous	group-lasso	histone/DHS
RBCK1	0.000949378601230261	1.00464346850522	7.33473444036861e-17	20	Adipose_Subcutaneous	group-lasso	histone/DHS
SLC52A3	0.00131844365294694	1.00327170160055	5.51009826178368e-08	20	Adipose_Subcutaneous	group-lasso	histone/DHS
ANGPT4	0.00133521172379374	0.996694489939818	2.62799721615717e-08	20	Adipose_Subcutaneous	group-lasso	histone/DHS
RSPO4	0.00118742091514486	1.01036908422155	5.25196941909893e-17	20	Adipose_Subcutaneous	group-lasso	histone/DHS
PSMF1	0.0107332325814139	0.925732162300236	5.37007271470662e-29	20	Adipose_Subcutaneous	group-lasso	histone/DHS
TMEM74B	0.000871960966449299	1.00662445279852	1.18908874414463e-08	20	Adipose_Subcutaneous	group-lasso	histone/DHS
SDCBP2	0.0017117428596774	0.999404263213923	2.01938889726498e-08	20	Adipose_Subcutaneous	group-lasso	histone/DHS
FKBP1A	0.00339014328893574	0.99557904627272	2.12526753159844e-10	20	Adipose_Subcutaneous	group-lasso	histone/DHS
SIRPB2	0.00243203877556823	0.99039381141737	1.66382893257113e-18	20	Adipose_Subcutaneous	group-lasso	histone/DHS
SIRPB1	0.000129594633615389	1.00215969289944	4.7277458682894e-27	20	Adipose_Subcutaneous	group-lasso	histone/DHS
TMC2	0.0009364189826181	0.993581573215123	1.05491990338414e-18	20	Adipose_Subcutaneous	group-lasso	histone/DHS
CPXM1	0.00290284007104155	1.0000293472894	1.21577797765059e-15	20	Adipose_Subcutaneous	group-lasso	histone/DHS
MRPS26	0.00130668585280298	1.00848454439691	1.96362146621167e-30	20	Adipose_Subcutaneous	group-lasso	histone/DHS
UBOX5	0.00792695460027721	0.993400984026393	9.99565015558244e-08	20	Adipose_Subcutaneous	group-lasso	histone/DHS
LZTS3	0.00346211444304319	1.00722805801041	8.93848489146795e-09	20	Adipose_Subcutaneous	group-lasso	histone/DHS
DDRGK1	0.00177411552567752	0.983190462262543	3.64662616980519e-13	20	Adipose_Subcutaneous	group-lasso	histone/DHS
ITPA	0.00179802967754252	1.00807380081691	8.93897019241541e-49	20	Adipose_Subcutaneous	group-lasso	histone/DHS
ADAM33	0.0277259694937153	1.01075114599635	3.23738657031477e-12	20	Adipose_Subcutaneous	group-lasso	histone/DHS
CDC25B	0.00378132178946321	0.99299086168583	4.98790650307497e-32	20	Adipose_Subcutaneous	group-lasso	histone/DHS
PANK2	0.00209447788670231	1.00993596111182	2.44188950412523e-08	20	Adipose_Subcutaneous	group-lasso	histone/DHS
RNF24	0.000806659595611726	1.00996157817482	4.77591154058505e-18	20	Adipose_Subcutaneous	group-lasso	histone/DHS
TMEM230	0.000184720683328545	0.997034611198073	4.74858018678355e-40	20	Adipose_Subcutaneous	group-lasso	histone/DHS
PCNA	0.00062556999651492	0.988463608525711	7.15980251489377e-09	20	Adipose_Subcutaneous	group-lasso	histone/DHS
LINC00654	0.000626219973082266	0.998730188341764	2.59796076275025e-14	20	Adipose_Subcutaneous	group-lasso	histone/DHS
MCM8	0.000774121752406995	1.02455657048245	1.51086074361046e-57	20	Adipose_Subcutaneous	group-lasso	histone/DHS
PARAL1	0.00111747569426897	0.991688438529917	2.08778278020637e-08	20	Adipose_Subcutaneous	group-lasso	histone/DHS
NDUFAF5	0.000189764389117787	0.996170840243256	1.80534391534391e-33	20	Adipose_Subcutaneous	group-lasso	histone/DHS
KIF16B	0.0404008933083824	0.982571557997707	1.82803795939758e-11	20	Adipose_Subcutaneous	group-lasso	histone/DHS
PCSK2	0.000341845214338728	1.00879648056366	3.37721513496755e-18	20	Adipose_Subcutaneous	group-lasso	histone/DHS
MGME1	0.0326889151975018	0.798641374997063	5.13075211616594e-42	20	Adipose_Subcutaneous	group-lasso	histone/DHS
RBBP9	0.00122918138348479	1.00871713957937	5.80887058677514e-08	20	Adipose_Subcutaneous	group-lasso	histone/DHS
SEC23B	0.000420016900290902	1.0099397068498	3.99335604699178e-21	20	Adipose_Subcutaneous	group-lasso	histone/DHS
SMIM26	0.000663738849752834	0.99613331582188	4.35217236285942e-13	20	Adipose_Subcutaneous	group-lasso	histone/DHS
DTD1	0.00161030239255686	1.01649005371111	2.71158758606596e-11	20	Adipose_Subcutaneous	group-lasso	histone/DHS
KIZ	4.7960729663338e-05	1.00024459597738	5.93956385528929e-11	20	Adipose_Subcutaneous	group-lasso	histone/DHS
ABHD12	0.00868227827084036	1.07169735117702	3.29635482331623e-16	20	Adipose_Subcutaneous	group-lasso	histone/DHS
ZNF337-AS1	0.00049703820936591	0.997636209037272	3.41372555483997e-10	20	Adipose_Subcutaneous	group-lasso	histone/DHS
ZNF337	0.000118886507838128	1.00729349140666	5.46683363112769e-21	20	Adipose_Subcutaneous	group-lasso	histone/DHS
FAM182A	8.65634551240617e-06	0.999754832146501	1.19434854204637e-23	20	Adipose_Subcutaneous	group-lasso	histone/DHS
FRG1BP	3.22252786117277e-05	0.997552319482126	2.25708551619702e-15	20	Adipose_Subcutaneous	group-lasso	histone/DHS
DEFB124	0.000166161562132277	1.00827714477394	7.51176856525338e-15	20	Adipose_Subcutaneous	group-lasso	histone/DHS
COX4I2	0.000530280235251655	1.01624218937038	6.21552738596453e-15	20	Adipose_Subcutaneous	group-lasso	histone/DHS
BCL2L1	0.000273340058316393	0.994870791026177	1.33807946776949e-08	20	Adipose_Subcutaneous	group-lasso	histone/DHS
TTLL9	0.00965775541750456	1.04111147365432	6.28136814858021e-08	20	Adipose_Subcutaneous	group-lasso	histone/DHS
DUSP15	0.0030834307282069	1.04043211008763	2.02207272780541e-12	20	Adipose_Subcutaneous	group-lasso	histone/DHS
NOL4L	0.00029639491191073	0.996260218503369	6.01915557391983e-08	20	Adipose_Subcutaneous	group-lasso	histone/DHS
C20orf203	0.00351075488796247	1.00548043710447	1.14972526288797e-11	20	Adipose_Subcutaneous	group-lasso	histone/DHS
COMMD7	0.000833454816649527	0.999666447596691	1.82431708881726e-09	20	Adipose_Subcutaneous	group-lasso	histone/DHS
BPIFB4	0.00300750970754109	0.985790198408009	2.46729179955792e-20	20	Adipose_Subcutaneous	group-lasso	histone/DHS
MAP1LC3A	0.000111625550110379	1.00314195684555	3.76683803640493e-37	20	Adipose_Subcutaneous	group-lasso	histone/DHS
EDEM2	0.012465640804921	1.11107540446532	1.13031319704508e-16	20	Adipose_Subcutaneous	group-lasso	histone/DHS
PROCR	0.00337795750767793	1.00829021770499	9.65252678623976e-22	20	Adipose_Subcutaneous	group-lasso	histone/DHS
MMP24OS	0.000903383302605683	0.983030657621237	3.62512580175794e-13	20	Adipose_Subcutaneous	group-lasso	histone/DHS
EIF6	0.00117926514888607	1.01109927860468	1.08921201890494e-08	20	Adipose_Subcutaneous	group-lasso	histone/DHS
UQCC1	4.62025357407913e-05	0.996864079500283	1.67324269592793e-18	20	Adipose_Subcutaneous	group-lasso	histone/DHS
FER1L4	0.000636612535083973	1.00940379797334	1.9351958572352e-08	20	Adipose_Subcutaneous	group-lasso	histone/DHS
CPNE1	0.00484323626764609	1.1002337052799	8.19081264175376e-225	20	Adipose_Subcutaneous	group-lasso	histone/DHS
MYL9	1.1179694146498e-05	0.998229460323492	9.85622817048921e-13	20	Adipose_Subcutaneous	group-lasso	histone/DHS
NDRG3	0.00271424159556621	1.00757142769008	8.00532866009901e-08	20	Adipose_Subcutaneous	group-lasso	histone/DHS
MROH8	0.00020760133015638	1.0051316433918	3.79285087288426e-14	20	Adipose_Subcutaneous	group-lasso	histone/DHS
MANBAL	0.000610339612623174	0.982829852430041	7.76622616871454e-20	20	Adipose_Subcutaneous	group-lasso	histone/DHS
RPRD1B	0.000374323768261332	1.0064329536216	6.63009526218057e-13	20	Adipose_Subcutaneous	group-lasso	histone/DHS
TGM2	0.000832489100770881	0.979606642892304	8.54241347510011e-15	20	Adipose_Subcutaneous	group-lasso	histone/DHS
BPI	0.00290174624030538	0.980783003088388	7.31459960506176e-08	20	Adipose_Subcutaneous	group-lasso	histone/DHS
SNHG17	0.0021320690043336	0.95818109805549	1.72778142215535e-102	20	Adipose_Subcutaneous	group-lasso	histone/DHS
ACTR5	0.00278756500169587	1.02880185623369	4.77936140080605e-08	20	Adipose_Subcutaneous	group-lasso	histone/DHS
DHX35	0.0124469607374709	1.07065538065753	3.89511525345801e-09	20	Adipose_Subcutaneous	group-lasso	histone/DHS
LPIN3	0.000446766204545695	1.00491085415262	3.25405442865415e-08	20	Adipose_Subcutaneous	group-lasso	histone/DHS
IFT52	0.000558433079492695	1.00633532671719	8.06128986300037e-22	20	Adipose_Subcutaneous	group-lasso	histone/DHS
TOX2	0.00411683238189831	1.00331819563871	1.60324004255409e-41	20	Adipose_Subcutaneous	group-lasso	histone/DHS
OSER1-DT	0.00134427059526852	0.988487712426057	4.49655764504526e-12	20	Adipose_Subcutaneous	group-lasso	histone/DHS
SERINC3	0.0714717898616178	0.808136768142881	2.17226693715362e-25	20	Adipose_Subcutaneous	group-lasso	histone/DHS
KCNK15-AS1	0.00284404070141691	0.993757693761354	4.08106206341329e-10	20	Adipose_Subcutaneous	group-lasso	histone/DHS
YWHAB	0.000453643724838541	1.00585286695049	6.16557987677541e-08	20	Adipose_Subcutaneous	group-lasso	histone/DHS
TOMM34	0.00177176248971286	0.91845815044542	7.73165808516846e-56	20	Adipose_Subcutaneous	group-lasso	histone/DHS
DBNDD2	7.5620932466231e-05	0.999353228708635	7.34065121638744e-08	20	Adipose_Subcutaneous	group-lasso	histone/DHS
WFDC3	0.000482390120483316	0.995474786099287	3.91097584946469e-58	20	Adipose_Subcutaneous	group-lasso	histone/DHS
DNTTIP1	0.00154284301437704	0.969759571133956	1.0483614051722e-33	20	Adipose_Subcutaneous	group-lasso	histone/DHS
NEURL2	0.00134018057302309	0.993978520952993	6.86031804192232e-14	20	Adipose_Subcutaneous	group-lasso	histone/DHS
PLTP	0.00306766052922355	0.983182495226764	1.0445749006582e-16	20	Adipose_Subcutaneous	group-lasso	histone/DHS
SLC12A5	0.00032818898056377	1.00321893962767	2.85415943487914e-17	20	Adipose_Subcutaneous	group-lasso	histone/DHS
CD40	0.000183338572998368	1.00282924126652	7.09640202039313e-10	20	Adipose_Subcutaneous	group-lasso	histone/DHS
SLC35C2	0.000308316624875013	1.0027484905188	7.6860893558208e-09	20	Adipose_Subcutaneous	group-lasso	histone/DHS
ZNF663P	0.00190697919717221	0.987787194609621	1.0021431510884e-35	20	Adipose_Subcutaneous	group-lasso	histone/DHS
ZNF334	0.00621528192172794	0.822426782883149	2.10896648407874e-135	20	Adipose_Subcutaneous	group-lasso	histone/DHS
SLC2A10	0.00022001091923071	1.00408630040568	2.01030823933072e-10	20	Adipose_Subcutaneous	group-lasso	histone/DHS
EYA2	0.00179260482834009	1.01022200878091	2.97445130956111e-08	20	Adipose_Subcutaneous	group-lasso	histone/DHS
CSE1L	3.57478727134091e-05	0.994367644085173	1.0637771478004e-27	20	Adipose_Subcutaneous	group-lasso	histone/DHS
ZFAS1	0.00963614845951867	0.966906582010448	2.2575895083726e-10	20	Adipose_Subcutaneous	group-lasso	histone/DHS
RNF114	0.000553776196259008	1.00640105581186	3.79664211613052e-08	20	Adipose_Subcutaneous	group-lasso	histone/DHS
UBE2V1	0.000118904374390505	0.998698672914246	1.91462351229833e-09	20	Adipose_Subcutaneous	group-lasso	histone/DHS
LINC01273	0.000203415298657826	1.00576677336661	7.20884292359416e-36	20	Adipose_Subcutaneous	group-lasso	histone/DHS
SMIM25	0.005487632333634	1.07479525984651	2.11564940037116e-24	20	Adipose_Subcutaneous	group-lasso	histone/DHS
LINC01270	0.00140022584584746	1.0049138290708	2.67247816976088e-13	20	Adipose_Subcutaneous	group-lasso	histone/DHS
RIPOR3	0.00755495239481399	0.985814022962664	8.93504991679045e-09	20	Adipose_Subcutaneous	group-lasso	histone/DHS
DOK5	0.00180090299772034	0.986718421154958	5.4144869417487e-09	20	Adipose_Subcutaneous	group-lasso	histone/DHS
FAM210B	0.000751404196148761	1.0142907464936	5.26550808949934e-23	20	Adipose_Subcutaneous	group-lasso	histone/DHS
CSTF1	0.00426279814478471	1.02643026235119	9.62197098487235e-10	20	Adipose_Subcutaneous	group-lasso	histone/DHS
VAPB	0.000695232589408145	0.979025120234994	1.31183846228695e-43	20	Adipose_Subcutaneous	group-lasso	histone/DHS
APCDD1L	0.000279102976070446	0.998730477167115	8.40533507961905e-14	20	Adipose_Subcutaneous	group-lasso	histone/DHS
NPEPL1	0.00172154564873202	0.985174007624937	5.82893871967664e-08	20	Adipose_Subcutaneous	group-lasso	histone/DHS
NELFCD	0.00044868951454273	1.0040497985939	8.93956974902249e-93	20	Adipose_Subcutaneous	group-lasso	histone/DHS
PRELID3B	0.000742226373502608	0.99129529123713	2.31704617927759e-17	20	Adipose_Subcutaneous	group-lasso	histone/DHS
PHACTR3	0.000373301979218118	0.996543317285533	3.34366375397687e-70	20	Adipose_Subcutaneous	group-lasso	histone/DHS
MIR646HG	0.000150086388502617	0.994376552048847	4.7106970265477e-16	20	Adipose_Subcutaneous	group-lasso	histone/DHS
MTG2	0.000296546712499191	0.990855497428829	1.76068699161966e-14	20	Adipose_Subcutaneous	group-lasso	histone/DHS
CABLES2	0.00773153291603894	1.03638579080911	8.25697667332371e-39	20	Adipose_Subcutaneous	group-lasso	histone/DHS
MRGBP	0.00243076312590653	0.995486515815726	5.26957529881028e-15	20	Adipose_Subcutaneous	group-lasso	histone/DHS
OGFR	0.00226715345300041	1.01118673908124	7.96385007348478e-24	20	Adipose_Subcutaneous	group-lasso	histone/DHS
TCFL5	0.00200525390206961	1.01407303905571	2.37659016096472e-21	20	Adipose_Subcutaneous	group-lasso	histone/DHS
DIDO1	0.00196504211019549	1.00121107246213	5.42087323780536e-14	20	Adipose_Subcutaneous	group-lasso	histone/DHS
GID8	0.000563849587837627	1.01228310474092	9.2655957398253e-08	20	Adipose_Subcutaneous	group-lasso	histone/DHS
SLC17A9	0.000577340314960336	0.994581451387742	3.36445867780789e-08	20	Adipose_Subcutaneous	group-lasso	histone/DHS
BIRC7	0.000333390057094161	1.00918911724008	2.48429755203304e-24	20	Adipose_Subcutaneous	group-lasso	histone/DHS
NKAIN4	0.000567122732872346	1.00826316404177	5.92805637505004e-09	20	Adipose_Subcutaneous	group-lasso	histone/DHS
PPDPF	0.0126425120898188	0.860452731310228	1.677607943605e-88	20	Adipose_Subcutaneous	group-lasso	histone/DHS
PTK6	0.00582066996743299	0.961873011762626	1.5652803337827e-09	20	Adipose_Subcutaneous	group-lasso	histone/DHS
RTEL1	0.00196298465069907	1.00063002036691	5.4664846934102e-14	20	Adipose_Subcutaneous	group-lasso	histone/DHS
LIME1	0.00255778593527793	0.973694092803346	4.06134384044097e-09	20	Adipose_Subcutaneous	group-lasso	histone/DHS
PRPF6	0.00123711394746278	1.00429489851489	1.08710324855264e-08	20	Adipose_Subcutaneous	group-lasso	histone/DHS
TCEA2	0.007104484077625	1.01294478983153	1.97055083022378e-14	20	Adipose_Subcutaneous	group-lasso	histone/DHS
RGS19	0.00867095667244448	1.01559074078387	2.65186300447691e-14	20	Adipose_Subcutaneous	group-lasso	histone/DHS
OPRL1	0.0950196926125325	1.16483301889603	1.43760236440097e-17	20	Adipose_Subcutaneous	group-lasso	histone/DHS
PCMTD2	0.000864342644421459	1.0136286998256	4.05404429806952e-17	20	Adipose_Subcutaneous	group-lasso	histone/DHS
NCAM2	0.01431731902277	1.06069000006919	5.58618649716364e-11	21	Adipose_Subcutaneous	group-lasso	histone/DHS
MRPL39	3.35874133135021e-05	1.00465935463311	1.07397586821727e-43	21	Adipose_Subcutaneous	group-lasso	histone/DHS
LINC01697	0.000133173166521291	1.00093406129029	4.3789432467359e-13	21	Adipose_Subcutaneous	group-lasso	histone/DHS
LINC01695	0.000103543452004852	0.998583654327291	4.34536562403167e-10	21	Adipose_Subcutaneous	group-lasso	histone/DHS
N6AMT1	0.000665717400453523	0.993177466550358	3.03429933446231e-15	21	Adipose_Subcutaneous	group-lasso	histone/DHS
RWDD2B	0.000272171872937376	0.997796865441977	4.44538311318038e-11	21	Adipose_Subcutaneous	group-lasso	histone/DHS
CCT8	0.00120573056979179	0.989100867771011	3.23574399333795e-87	21	Adipose_Subcutaneous	group-lasso	histone/DHS
LINC00189	0.000833644983539212	0.986581892281052	7.76268861417111e-10	21	Adipose_Subcutaneous	group-lasso	histone/DHS
URB1	0.00261286188450957	0.960221327896867	2.5503791862937e-23	21	Adipose_Subcutaneous	group-lasso	histone/DHS
URB1-AS1	0.00132348419101099	1.02181148082362	4.99840282358327e-15	21	Adipose_Subcutaneous	group-lasso	histone/DHS
TCP10L	0.000360922813305128	0.999654688985564	1.67462245989657e-08	21	Adipose_Subcutaneous	group-lasso	histone/DHS
C21orf62-AS1	0.000273834387283491	0.992550330732011	1.70720372421059e-08	21	Adipose_Subcutaneous	group-lasso	histone/DHS
IFNAR2	0.00167770590446372	1.01821429881799	1.18711759927296e-15	21	Adipose_Subcutaneous	group-lasso	histone/DHS
IL10RB	0.00202240414835534	0.989387417091797	4.53810102321879e-13	21	Adipose_Subcutaneous	group-lasso	histone/DHS
IFNAR1	0.00493304176927623	1.01657589660571	8.68672838212922e-29	21	Adipose_Subcutaneous	group-lasso	histone/DHS
TMEM50B	0.00120262001838337	1.0260861475209	1.50907773725585e-83	21	Adipose_Subcutaneous	group-lasso	histone/DHS
LINC00649	0.00264139511276322	1.01083605984592	4.44964745395436e-11	21	Adipose_Subcutaneous	group-lasso	histone/DHS
CLIC6	0.0168992413896317	1.12241427517792	5.04512174135023e-31	21	Adipose_Subcutaneous	group-lasso	histone/DHS
LINC01426	0.00242779753902897	1.02201921792963	4.31682035380827e-15	21	Adipose_Subcutaneous	group-lasso	histone/DHS
LINC01436	0.00179571137774675	1.0096093408831	1.52995328498401e-114	21	Adipose_Subcutaneous	group-lasso	histone/DHS
CBR1	0.00173669968978778	0.993457170868809	6.10655545182983e-15	21	Adipose_Subcutaneous	group-lasso	histone/DHS
CBR3	0.0075199382578213	0.946063251854541	4.37493335593755e-14	21	Adipose_Subcutaneous	group-lasso	histone/DHS
DOP1B	0.000883879030594743	1.00871016286271	2.99620966293141e-10	21	Adipose_Subcutaneous	group-lasso	histone/DHS
HLCS	0.00258477748812056	1.04227733517874	5.483798469521e-22	21	Adipose_Subcutaneous	group-lasso	histone/DHS
PIGP	0.00208203594325832	0.959599935346328	1.87255301807579e-121	21	Adipose_Subcutaneous	group-lasso	histone/DHS
TTC3	0.0197259886515588	1.21296434976113	5.13898847809505e-64	21	Adipose_Subcutaneous	group-lasso	histone/DHS
PSMG1	0.00551719237152996	0.988895102209917	1.67627697136249e-25	21	Adipose_Subcutaneous	group-lasso	histone/DHS
BRWD1-AS2	0.000251674149369908	1.00817570562507	7.00623580159765e-10	21	Adipose_Subcutaneous	group-lasso	histone/DHS
WRB	0.00115365734331418	0.96265966685793	3.17296016369452e-96	21	Adipose_Subcutaneous	group-lasso	histone/DHS
LCA5L	0.00202214765833338	1.05434889011886	2.2964666079269e-45	21	Adipose_Subcutaneous	group-lasso	histone/DHS
SH3BGR	0.00140535575136944	0.996883315339451	8.01320581353278e-28	21	Adipose_Subcutaneous	group-lasso	histone/DHS
LINC00323	0.000640786533482435	1.00332008006101	2.97194350651545e-18	21	Adipose_Subcutaneous	group-lasso	histone/DHS
BACE2	0.000633053683229094	0.991690066188731	6.19385815888019e-14	21	Adipose_Subcutaneous	group-lasso	histone/DHS
FAM3B	0.00235856835138996	0.993350032086556	7.01779343489091e-21	21	Adipose_Subcutaneous	group-lasso	histone/DHS
MX2	0.00454620980266909	1.01786456591439	2.09667010195397e-12	21	Adipose_Subcutaneous	group-lasso	histone/DHS
MX1	0.134005335449202	0.804388202974329	9.40690580985208e-24	21	Adipose_Subcutaneous	group-lasso	histone/DHS
PRDM15	0.00135300632925332	0.992871073705144	9.09285913550331e-24	21	Adipose_Subcutaneous	group-lasso	histone/DHS
ZNF295-AS1	0.00190780069650227	0.998172001818651	1.53370877317558e-16	21	Adipose_Subcutaneous	group-lasso	histone/DHS
NDUFV3	0.000459149396879908	1.0087182971682	1.45043924787254e-52	21	Adipose_Subcutaneous	group-lasso	histone/DHS
U2AF1	0.00112663414996747	0.986580364756194	1.76327193309512e-08	21	Adipose_Subcutaneous	group-lasso	histone/DHS
CSTB	0.000411915817147514	1.00414896840255	2.33079206930195e-23	21	Adipose_Subcutaneous	group-lasso	histone/DHS
ICOSLG	0.000364111418773192	1.00697425451315	4.07763506869476e-24	21	Adipose_Subcutaneous	group-lasso	histone/DHS
PFKL	0.000842771332155227	0.992379806603165	3.44265639645069e-30	21	Adipose_Subcutaneous	group-lasso	histone/DHS
CFAP410	0.00336523884883004	0.924663595508723	8.07260444499348e-66	21	Adipose_Subcutaneous	group-lasso	histone/DHS
TRPM2	0.00316617476200353	0.975380278135533	5.589498815026e-08	21	Adipose_Subcutaneous	group-lasso	histone/DHS
LRRC3	0.000282823157911501	0.994727367415792	7.84284160723529e-11	21	Adipose_Subcutaneous	group-lasso	histone/DHS
UBE2G2	0.00111847355038615	0.986662471090505	2.88960737415698e-16	21	Adipose_Subcutaneous	group-lasso	histone/DHS
SUMO3	0.00161152105250421	0.99973420543199	8.46952003775522e-08	21	Adipose_Subcutaneous	group-lasso	histone/DHS
PTTG1IP	0.00460642053947989	1.02057408538138	3.74015305369572e-22	21	Adipose_Subcutaneous	group-lasso	histone/DHS
ITGB2-AS1	0.00537508082603762	1.01343407292106	1.8023943313818e-08	21	Adipose_Subcutaneous	group-lasso	histone/DHS
ITGB2	0.011752171926952	1.01708469992938	9.93173108480835e-10	21	Adipose_Subcutaneous	group-lasso	histone/DHS
LINC01547	0.00331743371953403	1.01352538423143	2.97327897440874e-08	21	Adipose_Subcutaneous	group-lasso	histone/DHS
FAM207A	0.00144616301451643	1.01023802595901	1.43145036258727e-08	21	Adipose_Subcutaneous	group-lasso	histone/DHS
SSR4P1	0.000189149749007508	0.995364645668109	1.40158430842041e-18	21	Adipose_Subcutaneous	group-lasso	histone/DHS
PCBP3	0.00101273729557641	1.02102195286263	8.9354948117914e-38	21	Adipose_Subcutaneous	group-lasso	histone/DHS
COL6A1	0.00433603252709711	0.973814337151717	6.29397132387841e-11	21	Adipose_Subcutaneous	group-lasso	histone/DHS
FTCD	0.00248050393187676	0.994144858142358	4.45046380942832e-26	21	Adipose_Subcutaneous	group-lasso	histone/DHS
SPATC1L	0.00256785347626111	0.992276842094454	2.85554541118458e-68	21	Adipose_Subcutaneous	group-lasso	histone/DHS
MCM3AP	0.0010463999864287	0.99789617879695	3.28455653850295e-23	21	Adipose_Subcutaneous	group-lasso	histone/DHS
YBEY	0.00266608232449461	0.955944342261081	3.43039076706057e-65	21	Adipose_Subcutaneous	group-lasso	histone/DHS
PCNT	0.000645763626737771	1.01454385448945	1.31599765812531e-11	21	Adipose_Subcutaneous	group-lasso	histone/DHS
DIP2A	9.6616285495681e-05	0.9999120967106	9.33935135234936e-14	21	Adipose_Subcutaneous	group-lasso	histone/DHS
S100B	0.00114995310718018	1.03139878331645	2.32787373849077e-46	21	Adipose_Subcutaneous	group-lasso	histone/DHS
PRMT2	0.00185128742976662	0.986236030145969	4.45507143094819e-15	21	Adipose_Subcutaneous	group-lasso	histone/DHS
DUXAP8	6.73008401675516e-08	0.999994926787112	1.72858697597821e-20	22	Adipose_Subcutaneous	group-lasso	histone/DHS
TPTEP1	0.000159576919967022	1.0015635604653	5.73497823603746e-08	22	Adipose_Subcutaneous	group-lasso	histone/DHS
CECR7	0.000298791739027807	0.982798276343722	9.20515014297703e-62	22	Adipose_Subcutaneous	group-lasso	histone/DHS
IL17RA	0.0015002597124588	1.00909694632972	1.12195085859485e-62	22	Adipose_Subcutaneous	group-lasso	histone/DHS
TMEM121B	0.00137694285409083	0.992928872113731	6.92065424532324e-08	22	Adipose_Subcutaneous	group-lasso	histone/DHS
HDHD5	0.000839323831368703	0.985769782097426	1.16742256267587e-17	22	Adipose_Subcutaneous	group-lasso	histone/DHS
ADA2	0.00107015517553633	0.95313881376839	3.61232931609488e-64	22	Adipose_Subcutaneous	group-lasso	histone/DHS
CECR2	0.00262272291750157	1.00878432065765	6.227871917337e-08	22	Adipose_Subcutaneous	group-lasso	histone/DHS
ATP6V1E1	0.000536297216783639	1.00267593102426	2.04668429276176e-16	22	Adipose_Subcutaneous	group-lasso	histone/DHS
DGCR6	0.033245315792395	0.936213678131895	9.33550280481188e-47	22	Adipose_Subcutaneous	group-lasso	histone/DHS
PRODH	0.00382479379835141	0.991783466606638	3.70654542966196e-13	22	Adipose_Subcutaneous	group-lasso	histone/DHS
DGCR9	0.00068965931737835	0.996882583740108	3.38803497248082e-18	22	Adipose_Subcutaneous	group-lasso	histone/DHS
DGCR11	0.000797298941231635	1.0055488335591	1.52290005773891e-34	22	Adipose_Subcutaneous	group-lasso	histone/DHS
DGCR2	0.000328207962119657	1.00243721300223	1.65963663654979e-10	22	Adipose_Subcutaneous	group-lasso	histone/DHS
ESS2	0.000801048837698775	1.0188445912552	7.58562433286971e-17	22	Adipose_Subcutaneous	group-lasso	histone/DHS
CLTCL1	0.000176684805964231	0.992266444426174	1.33207887463432e-10	22	Adipose_Subcutaneous	group-lasso	histone/DHS
C22orf39	0.00101432660895204	0.994004180772727	2.91289986163835e-11	22	Adipose_Subcutaneous	group-lasso	histone/DHS
SEPT5	0.000585209628213795	1.0061354627411	1.76968364958173e-09	22	Adipose_Subcutaneous	group-lasso	histone/DHS
GNB1L	0.00033124350415068	1.0003230367455	2.58435155945334e-09	22	Adipose_Subcutaneous	group-lasso	histone/DHS
TXNRD2	0.000854340139514321	1.00512850974245	2.68982276963491e-15	22	Adipose_Subcutaneous	group-lasso	histone/DHS
COMT	0.00484072321707361	0.996790483377809	3.37644944889863e-09	22	Adipose_Subcutaneous	group-lasso	histone/DHS
TRMT2A	0.00125899034207527	0.990095466923104	3.76309124998665e-13	22	Adipose_Subcutaneous	group-lasso	histone/DHS
CCDC188	0.00166057988411192	1.00633281831411	5.65930792858832e-11	22	Adipose_Subcutaneous	group-lasso	histone/DHS
DGCR6L	0.00397704483638127	0.949667079968447	1.68930883824739e-21	22	Adipose_Subcutaneous	group-lasso	histone/DHS
MED15	0.00332859978834706	0.926022348385668	6.77568134874899e-39	22	Adipose_Subcutaneous	group-lasso	histone/DHS
SERPIND1	0.056031222208678	0.612623140659383	8.58805257280794e-79	22	Adipose_Subcutaneous	group-lasso	histone/DHS
PI4KA	0.00327188031518274	1.04367889461201	1.10505925076772e-18	22	Adipose_Subcutaneous	group-lasso	histone/DHS
SNAP29	0.00265956567164115	0.965262131871796	4.66297647585403e-75	22	Adipose_Subcutaneous	group-lasso	histone/DHS
LZTR1	0.00450306251294058	0.928731276626442	1.5044098711644e-29	22	Adipose_Subcutaneous	group-lasso	histone/DHS
THAP7-AS1	0.00201158329525429	1.00067980577142	2.2006813407741e-127	22	Adipose_Subcutaneous	group-lasso	histone/DHS
THAP7	0.00253398348366054	1.00094576457663	1.89179404620305e-15	22	Adipose_Subcutaneous	group-lasso	histone/DHS
SLC7A4	0.000781011300276397	0.996786623211777	5.13613809257553e-08	22	Adipose_Subcutaneous	group-lasso	histone/DHS
P2RX6P	0.00138378345023806	1.01391903455684	2.94572295501111e-08	22	Adipose_Subcutaneous	group-lasso	histone/DHS
PI4KAP2	0.000105603173135655	1.00007532459266	5.5516326583502e-19	22	Adipose_Subcutaneous	group-lasso	histone/DHS
YDJC	0.00119247214826485	1.02810037011344	2.33453517747876e-17	22	Adipose_Subcutaneous	group-lasso	histone/DHS
CCDC116	0.00164309989158228	0.989786065264313	8.05656049044032e-15	22	Adipose_Subcutaneous	group-lasso	histone/DHS
PPIL2	0.00312482615917929	1.0179932649443	4.99620306776032e-37	22	Adipose_Subcutaneous	group-lasso	histone/DHS
YPEL1	0.00031803013027456	0.992625382513254	1.7605316172143e-08	22	Adipose_Subcutaneous	group-lasso	histone/DHS
PPM1F	0.00254754870040751	0.986841882020843	1.95093688466445e-12	22	Adipose_Subcutaneous	group-lasso	histone/DHS
TOP3B	0.000470313804438609	0.988803576269781	2.00393047917775e-39	22	Adipose_Subcutaneous	group-lasso	histone/DHS
BCR	0.0540162055732242	0.992563735163031	1.20081061897611e-17	22	Adipose_Subcutaneous	group-lasso	histone/DHS
FBXW4P1	0.00391289439444326	0.975382819576118	3.33540472971e-25	22	Adipose_Subcutaneous	group-lasso	histone/DHS
ZDHHC8P1	0.000646059992829783	1.00053663998812	1.99306416571214e-09	22	Adipose_Subcutaneous	group-lasso	histone/DHS
DRICH1	0.000229319467677217	1.00951337144223	2.83979605702254e-66	22	Adipose_Subcutaneous	group-lasso	histone/DHS
VPREB3	0.000403200549021851	1.00025121756438	1.76726990816904e-09	22	Adipose_Subcutaneous	group-lasso	histone/DHS
SMARCB1	0.0014811800060111	1.01031374130356	2.73560382528553e-34	22	Adipose_Subcutaneous	group-lasso	histone/DHS
SLC2A11	0.000250547699574796	0.994221100901211	5.13492858561821e-15	22	Adipose_Subcutaneous	group-lasso	histone/DHS
MIF	0.000210799365382495	0.991984716814088	1.66045778348686e-180	22	Adipose_Subcutaneous	group-lasso	histone/DHS
MIF-AS1	0.00047655479227115	0.982754451530455	3.30616449975398e-282	22	Adipose_Subcutaneous	group-lasso	histone/DHS
DDTL	0.000201281844850976	0.996234434300971	1.14694277477611e-33	22	Adipose_Subcutaneous	group-lasso	histone/DHS
DDT	0.000198665586789646	1.00464174562314	8.73137694293605e-40	22	Adipose_Subcutaneous	group-lasso	histone/DHS
CABIN1	0.00229952467438836	0.997264174599934	1.73322140695646e-09	22	Adipose_Subcutaneous	group-lasso	histone/DHS
SUSD2	0.000695062320068468	1.00401818218942	6.23871216669971e-26	22	Adipose_Subcutaneous	group-lasso	histone/DHS
POM121L9P	0.000310546899275039	1.00171123600897	3.9264471759044e-28	22	Adipose_Subcutaneous	group-lasso	histone/DHS
UPB1	5.17512339411969e-05	1.0025139346291	8.24133868265526e-21	22	Adipose_Subcutaneous	group-lasso	histone/DHS
CRYBB3	0.000133324920377042	0.99766711786534	7.4385235990169e-12	22	Adipose_Subcutaneous	group-lasso	histone/DHS
LRP5L	0.00219330837334919	0.998017171298623	6.65571135380705e-35	22	Adipose_Subcutaneous	group-lasso	histone/DHS
HPS4	0.00210629532758271	1.00758862955377	6.91447264841624e-11	22	Adipose_Subcutaneous	group-lasso	histone/DHS
TFIP11	0.00134708975292147	0.980134159958038	1.48583954652974e-14	22	Adipose_Subcutaneous	group-lasso	histone/DHS
MIAT	0.000740073302255178	0.995739307807974	1.0671112951336e-10	22	Adipose_Subcutaneous	group-lasso	histone/DHS
MIATNB	0.000443313765143051	1.00238880802871	6.41866178149017e-12	22	Adipose_Subcutaneous	group-lasso	histone/DHS
LINC01422	0.00384713824686585	0.994634653281321	4.58820395693322e-12	22	Adipose_Subcutaneous	group-lasso	histone/DHS
TTC28-AS1	0.00360019290625444	1.00220773321008	4.99494558812303e-09	22	Adipose_Subcutaneous	group-lasso	histone/DHS
KREMEN1	0.000346896749679833	0.990306579978261	1.48407994579079e-26	22	Adipose_Subcutaneous	group-lasso	histone/DHS
EMID1	9.85696765469841e-05	1.00240885292146	2.16899298868246e-08	22	Adipose_Subcutaneous	group-lasso	histone/DHS
RASL10A	0.000732188162149911	1.0091689520706	3.00430237263381e-11	22	Adipose_Subcutaneous	group-lasso	histone/DHS
AP1B1	0.00399943131113964	1.04243846658634	1.48893239982893e-11	22	Adipose_Subcutaneous	group-lasso	histone/DHS
THOC5	0.000225056954224817	0.981558505399327	6.89379274231032e-115	22	Adipose_Subcutaneous	group-lasso	histone/DHS
NIPSNAP1	0.000224918592980218	1.00524205501238	5.99258969731719e-08	22	Adipose_Subcutaneous	group-lasso	histone/DHS
MTMR3	0.000652489957188887	0.993020486071018	5.14115317593492e-32	22	Adipose_Subcutaneous	group-lasso	histone/DHS
HORMAD2-AS1	0.000869028917843943	0.977718166609448	2.14626226675784e-17	22	Adipose_Subcutaneous	group-lasso	histone/DHS
CCDC157	0.0054674825383116	0.974168092631505	2.33718178237557e-08	22	Adipose_Subcutaneous	group-lasso	histone/DHS
SLC35E4	0.000767241570976076	0.996439600962786	1.36447525211563e-11	22	Adipose_Subcutaneous	group-lasso	histone/DHS
SFI1	0.000404563141782705	1.00762886344121	4.97961283755722e-19	22	Adipose_Subcutaneous	group-lasso	histone/DHS
SLC5A4	0.000104273740034514	1.00162646827511	8.91210596691794e-17	22	Adipose_Subcutaneous	group-lasso	histone/DHS
RFPL3S	0.000497221584713374	1.0065504567235	6.73156650896089e-08	22	Adipose_Subcutaneous	group-lasso	histone/DHS
FBXO7	0.00178913257253958	0.998606065320445	2.13036677473068e-15	22	Adipose_Subcutaneous	group-lasso	histone/DHS
TOM1	0.004814640532186	1.01863465272547	1.31859224927404e-14	22	Adipose_Subcutaneous	group-lasso	histone/DHS
RASD2	0.00282421236885424	0.992968487400113	1.92894319249252e-09	22	Adipose_Subcutaneous	group-lasso	histone/DHS
APOL6	0.0283634779010484	0.874429281359215	1.08364844461161e-18	22	Adipose_Subcutaneous	group-lasso	histone/DHS
APOL5	0.00281292186323008	0.9598606321726	2.00695081883751e-17	22	Adipose_Subcutaneous	group-lasso	histone/DHS
APOL4	0.00428823429068338	0.994665347000644	1.51364620284084e-59	22	Adipose_Subcutaneous	group-lasso	histone/DHS
TXN2	0.000748665494089909	1.00174241412997	6.88337410713201e-18	22	Adipose_Subcutaneous	group-lasso	histone/DHS
FOXRED2	0.000945623175770206	1.01491004560216	2.98705780609202e-13	22	Adipose_Subcutaneous	group-lasso	histone/DHS
IFT27	8.03108557448772e-05	1.00095760865312	3.91464930407513e-13	22	Adipose_Subcutaneous	group-lasso	histone/DHS
C1QTNF6	0.00070161755473102	0.993425423752832	6.38597678585221e-09	22	Adipose_Subcutaneous	group-lasso	histone/DHS
CARD10	0.00304079794738072	1.01163541965059	3.3438904640808e-08	22	Adipose_Subcutaneous	group-lasso	histone/DHS
CDC42EP1	0.00606865713670612	1.00411692189158	1.23600884879585e-11	22	Adipose_Subcutaneous	group-lasso	histone/DHS
LGALS2	0.0143803204426848	0.907937219305477	5.1764181745361e-22	22	Adipose_Subcutaneous	group-lasso	histone/DHS
SH3BP1	0.00370238264285466	1.01275445810772	3.21402129835078e-16	22	Adipose_Subcutaneous	group-lasso	histone/DHS
TRIOBP	0.001104494697977	0.993215614849892	8.10916561629164e-30	22	Adipose_Subcutaneous	group-lasso	histone/DHS
GCAT	0.000863078271197966	0.990995969182819	1.7126423440454e-13	22	Adipose_Subcutaneous	group-lasso	histone/DHS
ANKRD54	0.000379918736431372	1.00621766748912	2.32018112483903e-41	22	Adipose_Subcutaneous	group-lasso	histone/DHS
EIF3L	0.000693167951755493	1.00158291123704	3.78920688981639e-12	22	Adipose_Subcutaneous	group-lasso	histone/DHS
PICK1	0.000637362298848945	0.988506987516218	2.95715940978634e-41	22	Adipose_Subcutaneous	group-lasso	histone/DHS
BAIAP2L2	0.00106110912563699	0.998844794287786	1.89077724413157e-15	22	Adipose_Subcutaneous	group-lasso	histone/DHS
PLA2G6	0.0115188440020897	0.985475084492565	6.25673488225596e-08	22	Adipose_Subcutaneous	group-lasso	histone/DHS
MAFF	0.00115284810840247	1.01987462120179	6.96157121604736e-12	22	Adipose_Subcutaneous	group-lasso	histone/DHS
TMEM184B	0.000787143203215492	1.00866723790683	1.76138793755767e-15	22	Adipose_Subcutaneous	group-lasso	histone/DHS
KDELR3	0.000828912764379452	0.984973507347002	6.12971174600435e-17	22	Adipose_Subcutaneous	group-lasso	histone/DHS
DDX17	0.000752370250846169	1.00447094159068	4.33674135024256e-09	22	Adipose_Subcutaneous	group-lasso	histone/DHS
FAM227A	0.000593524407252327	1.01859094723124	1.25402044558327e-13	22	Adipose_Subcutaneous	group-lasso	histone/DHS
CBY1	0.00137071595519764	0.959385376021655	1.00311261232386e-31	22	Adipose_Subcutaneous	group-lasso	histone/DHS
APOBEC3A	0.000482416988751745	1.00054902767552	1.79579316723923e-10	22	Adipose_Subcutaneous	group-lasso	histone/DHS
APOBEC3C	0.00548321494629108	0.918491470686855	1.29116287781472e-17	22	Adipose_Subcutaneous	group-lasso	histone/DHS
APOBEC3D	0.00068616763820848	0.982744487942079	8.9889128961814e-26	22	Adipose_Subcutaneous	group-lasso	histone/DHS
APOBEC3G	0.00105762973521359	1.01688180595182	3.27441547809889e-53	22	Adipose_Subcutaneous	group-lasso	histone/DHS
MGAT3	0.000260994543445758	1.00287588904775	1.59311015674567e-09	22	Adipose_Subcutaneous	group-lasso	histone/DHS
ATF4	0.000157235521132435	0.998508026982589	8.16272881470232e-20	22	Adipose_Subcutaneous	group-lasso	histone/DHS
FAM83F	0.000999713544296631	1.00498710638963	4.01332296595156e-12	22	Adipose_Subcutaneous	group-lasso	histone/DHS
XPNPEP3	0.000170641519258142	1.00864714224596	1.30063781735582e-32	22	Adipose_Subcutaneous	group-lasso	histone/DHS
POLR3H	2.99117442129677e-05	1.00129391731106	1.04788755205272e-08	22	Adipose_Subcutaneous	group-lasso	histone/DHS
CSDC2	0.00031204613689453	0.98980885873899	3.46812429686144e-11	22	Adipose_Subcutaneous	group-lasso	histone/DHS
DESI1	0.000174469337208219	0.999850589987711	1.09295621533625e-10	22	Adipose_Subcutaneous	group-lasso	histone/DHS
MEI1	0.00065480917338124	1.01431650505056	1.05687680677992e-17	22	Adipose_Subcutaneous	group-lasso	histone/DHS
WBP2NL	0.00201338958300991	0.975501099737031	1.82635498994305e-09	22	Adipose_Subcutaneous	group-lasso	histone/DHS
NAGA	0.000241642749227814	1.00047846373583	8.47103269787e-25	22	Adipose_Subcutaneous	group-lasso	histone/DHS
SMDT1	0.000244994557301278	0.996304110789362	7.39872033988836e-282	22	Adipose_Subcutaneous	group-lasso	histone/DHS
NDUFA6	0.000264108693199733	1.00166083244617	7.57849118582792e-25	22	Adipose_Subcutaneous	group-lasso	histone/DHS
NDUFA6-DT	0.000270645851570232	0.993958065608085	2.71619438188624e-25	22	Adipose_Subcutaneous	group-lasso	histone/DHS
CYP2D6	0.000119732701599282	0.992308596404392	2.67591202675528e-47	22	Adipose_Subcutaneous	group-lasso	histone/DHS
LINC01315	0.000240783077537838	0.996121763133195	9.76566070601069e-20	22	Adipose_Subcutaneous	group-lasso	histone/DHS
SERHL	0.00110877416592838	1.00173022975497	9.95474021282379e-09	22	Adipose_Subcutaneous	group-lasso	histone/DHS
RRP7A	0.00132660469472818	1.01075001093778	2.58787290233285e-21	22	Adipose_Subcutaneous	group-lasso	histone/DHS
SERHL2	0.0087676202950687	0.96842673280531	2.07617647415758e-11	22	Adipose_Subcutaneous	group-lasso	histone/DHS
RRP7BP	0.00513244145160836	0.944431829309191	1.07693693041614e-36	22	Adipose_Subcutaneous	group-lasso	histone/DHS
POLDIP3	0.00263920251245089	1.02805379867269	3.44202445236965e-17	22	Adipose_Subcutaneous	group-lasso	histone/DHS
A4GALT	0.00310976413576153	0.97548373205409	1.27106279018912e-08	22	Adipose_Subcutaneous	group-lasso	histone/DHS
ARFGAP3	0.00190219916950294	0.986993821671865	2.83355734956873e-17	22	Adipose_Subcutaneous	group-lasso	histone/DHS
MCAT	0.0458752423701674	0.986517803645859	1.86447819380652e-09	22	Adipose_Subcutaneous	group-lasso	histone/DHS
TSPO	0.0149733164302346	1.0616820454636	3.71353301769518e-80	22	Adipose_Subcutaneous	group-lasso	histone/DHS
TTLL12	0.020157688031756	0.969922637133815	1.38221078336801e-36	22	Adipose_Subcutaneous	group-lasso	histone/DHS
EFCAB6	0.000792619938907525	0.998755139299862	8.82526370182254e-12	22	Adipose_Subcutaneous	group-lasso	histone/DHS
SAMM50	0.00158838983865973	0.957724018278695	1.70349948443775e-64	22	Adipose_Subcutaneous	group-lasso	histone/DHS
PARVB	0.00703543118913024	0.964293768210194	1.85990539324562e-11	22	Adipose_Subcutaneous	group-lasso	histone/DHS
PARVG	0.00581946888549639	0.947804100899816	1.76876649565302e-24	22	Adipose_Subcutaneous	group-lasso	histone/DHS
ARHGAP8	0.00250206218200228	0.998128679897854	7.90310831798773e-08	22	Adipose_Subcutaneous	group-lasso	histone/DHS
NUP50-DT	0.000750530149206665	0.995157722924119	9.4258516471493e-11	22	Adipose_Subcutaneous	group-lasso	histone/DHS
NUP50	0.000937561329175803	0.992701203905335	1.68291146582814e-15	22	Adipose_Subcutaneous	group-lasso	histone/DHS
FAM118A	0.00131461440556118	1.00825868258676	2.71974663764902e-174	22	Adipose_Subcutaneous	group-lasso	histone/DHS
RIBC2	0.00135500211726291	0.98419193362332	1.75650947496302e-09	22	Adipose_Subcutaneous	group-lasso	histone/DHS
LINC01589	0.000502345792151073	1.00661553947997	2.12470743945951e-10	22	Adipose_Subcutaneous	group-lasso	histone/DHS
ATXN10	0.000551395615560484	0.992464383959098	3.93607291330775e-13	22	Adipose_Subcutaneous	group-lasso	histone/DHS
LINC00899	0.00899518129556003	0.974452924277867	8.21034072329922e-15	22	Adipose_Subcutaneous	group-lasso	histone/DHS
PKDREJ	0.00388300985314781	1.03459656990693	1.10569352252204e-18	22	Adipose_Subcutaneous	group-lasso	histone/DHS
TTC38	0.00101532442342503	0.989923006547346	1.82490816328992e-18	22	Adipose_Subcutaneous	group-lasso	histone/DHS
CELSR1	0.000762276160670255	1.00151490967372	3.39502583199089e-11	22	Adipose_Subcutaneous	group-lasso	histone/DHS
GRAMD4	0.00575293654154781	0.989319802818381	2.9484463270135e-09	22	Adipose_Subcutaneous	group-lasso	histone/DHS
TBC1D22A	0.00175821105955046	1.00638299864024	1.10689042674316e-42	22	Adipose_Subcutaneous	group-lasso	histone/DHS
C22orf34	0.000678385905205791	0.979403459763782	1.60435511706511e-53	22	Adipose_Subcutaneous	group-lasso	histone/DHS
CRELD2	0.00715215479695569	1.05216098460654	3.30562020154212e-11	22	Adipose_Subcutaneous	group-lasso	histone/DHS
MOV10L1	0.0928913939871048	0.855375389301169	1.56728317580779e-17	22	Adipose_Subcutaneous	group-lasso	histone/DHS
TRABD	0.00492398812039203	0.991178900678884	1.03900854125062e-13	22	Adipose_Subcutaneous	group-lasso	histone/DHS
HDAC10	0.00266331536676427	0.960121112504219	1.16532890914404e-39	22	Adipose_Subcutaneous	group-lasso	histone/DHS
MAPK12	0.00110963791441771	0.974565546159316	9.74159461052788e-47	22	Adipose_Subcutaneous	group-lasso	histone/DHS
DENND6B	0.000420412473828147	1.0014668276428	2.01092008199838e-12	22	Adipose_Subcutaneous	group-lasso	histone/DHS
PPP6R2	0.000494030785084305	0.998649634240885	9.41150133734979e-18	22	Adipose_Subcutaneous	group-lasso	histone/DHS
LMF2	0.00139472024017593	1.00064639050758	8.40623609967378e-10	22	Adipose_Subcutaneous	group-lasso	histone/DHS
SCO2	0.00317408309268528	0.971342277508279	3.88863578216659e-09	22	Adipose_Subcutaneous	group-lasso	histone/DHS
TYMP	0.00159086912079941	1.03512209818002	7.29390791396842e-23	22	Adipose_Subcutaneous	group-lasso	histone/DHS
ODF3B	0.00106551342631232	1.00761553047305	8.41853440248244e-11	22	Adipose_Subcutaneous	group-lasso	histone/DHS
CPT1B	0.00322683239030282	1.0490142129938	3.17581091884263e-26	22	Adipose_Subcutaneous	group-lasso	histone/DHS
CHKB	0.00468720216784149	1.06802347142907	4.974798947014e-38	22	Adipose_Subcutaneous	group-lasso	histone/DHS
CHKB-DT	0.0057775573961235	0.96194419419106	4.19173912594412e-14	22	Adipose_Subcutaneous	group-lasso	histone/DHS
MAPK8IP2	0.00115506582849986	0.985759491008179	7.69929266892173e-08	22	Adipose_Subcutaneous	group-lasso	histone/DHS
ARSA	0.00212829465387802	1.01811031694399	2.273093917825e-45	22	Adipose_Subcutaneous	group-lasso	histone/DHS
SHANK3	0.00151914765915298	1.00820204454641	1.60841327156362e-12	22	Adipose_Subcutaneous	group-lasso	histone/DHS
RPL23AP82	0.00282194453980573	1.01498891443264	1.39445799178507e-21	22	Adipose_Subcutaneous	group-lasso	histone/DHS
RABL2B	0.0215630310705214	0.977467416269796	6.65187757028238e-32	22	Adipose_Subcutaneous	group-lasso	histone/DHS
POLR3K	3.87901206231097e-08	0.999929682097671	1.67991416030817e-10	16	Adipose_Visceral_Omentum	group-lasso	histone/DHS
SNRNP25	3.52095375275789e-08	1.000051183993	5.21194018667861e-37	16	Adipose_Visceral_Omentum	group-lasso	histone/DHS
NPRL3	2.59171460835337e-08	1.00005994647984	1.10115521931513e-50	16	Adipose_Visceral_Omentum	group-lasso	histone/DHS
RGS11	1.2149717432564e-07	0.99987343210513	2.26184575370675e-21	16	Adipose_Visceral_Omentum	group-lasso	histone/DHS
NME4	1.20683111563325e-07	1.00012758170699	2.03081991729164e-19	16	Adipose_Visceral_Omentum	group-lasso	histone/DHS
DECR2	1.1239658968403e-07	0.999927059109353	2.53683792829741e-30	16	Adipose_Visceral_Omentum	group-lasso	histone/DHS
CAPN15	1.07205773171231e-07	1.00008799468648	2.99269862523005e-11	16	Adipose_Visceral_Omentum	group-lasso	histone/DHS
RAB40C	9.41467615797448e-08	1.0001815406035	5.01435533496169e-09	16	Adipose_Visceral_Omentum	group-lasso	histone/DHS
WFIKKN1	5.41264982888019e-08	1.00017928252617	1.35180571431923e-28	16	Adipose_Visceral_Omentum	group-lasso	histone/DHS
METTL26	5.48325953606903e-08	0.999997870761179	1.27636907783394e-81	16	Adipose_Visceral_Omentum	group-lasso	histone/DHS
WDR90	5.49072269112436e-08	1.00008615849074	2.2613425088091e-22	16	Adipose_Visceral_Omentum	group-lasso	histone/DHS
RHBDL1	8.55393518825442e-08	1.0001103234601	5.46823011436092e-11	16	Adipose_Visceral_Omentum	group-lasso	histone/DHS
JMJD8	7.51115741235765e-08	0.999999158858466	9.88251622206091e-13	16	Adipose_Visceral_Omentum	group-lasso	histone/DHS
WDR24	6.50094848636649e-08	1.00005689259865	8.07395341572064e-11	16	Adipose_Visceral_Omentum	group-lasso	histone/DHS
HAGHL	8.08246372811791e-08	1.00011307032609	1.0234171000531e-23	16	Adipose_Visceral_Omentum	group-lasso	histone/DHS
CIAO3	7.88957528618154e-08	1.00017326982154	3.16424975346708e-54	16	Adipose_Visceral_Omentum	group-lasso	histone/DHS
LMF1	2.10389095281743e-07	1.0001845559206	3.28427150147475e-13	16	Adipose_Visceral_Omentum	group-lasso	histone/DHS
TPSB2	9.91984208172399e-08	0.999979496929515	1.16674618638843e-35	16	Adipose_Visceral_Omentum	group-lasso	histone/DHS
TPSD1	9.97643672873084e-08	1.00011836658757	2.44198881216979e-114	16	Adipose_Visceral_Omentum	group-lasso	histone/DHS
GNPTG	1.05620977849972e-07	0.999932709164388	6.64534982825513e-08	16	Adipose_Visceral_Omentum	group-lasso	histone/DHS
CCDC154	8.84624040293811e-08	0.999930359892673	1.46536803550192e-27	16	Adipose_Visceral_Omentum	group-lasso	histone/DHS
CLCN7	7.03882038908897e-08	0.999950809176801	3.45410165503668e-25	16	Adipose_Visceral_Omentum	group-lasso	histone/DHS
TELO2	4.77588455017943e-08	0.999998360007859	1.93623262323841e-23	16	Adipose_Visceral_Omentum	group-lasso	histone/DHS
IFT140	7.63551015929845e-08	1.00004379399376	2.04141899336622e-08	16	Adipose_Visceral_Omentum	group-lasso	histone/DHS
JPT2	6.9235065560119e-08	0.999858308225463	1.61726393801964e-25	16	Adipose_Visceral_Omentum	group-lasso	histone/DHS
HAGH	3.42575098394527e-07	0.999674713351573	1.04256455040451e-23	16	Adipose_Visceral_Omentum	group-lasso	histone/DHS
FAHD1	3.32501135621963e-07	0.999954959273782	3.87718243359383e-67	16	Adipose_Visceral_Omentum	group-lasso	histone/DHS
MEIOB	1.8413119021597e-07	0.999999001163112	1.58842365822879e-09	16	Adipose_Visceral_Omentum	group-lasso	histone/DHS
HS3ST6	1.69161918888022e-07	1.00011091009473	9.95649845021142e-11	16	Adipose_Visceral_Omentum	group-lasso	histone/DHS
SNHG9	3.82380056204875e-07	0.999715325428134	3.64093747060116e-52	16	Adipose_Visceral_Omentum	group-lasso	histone/DHS
ZNF598	1.82615836657018e-07	1.00003744188131	1.11064074609272e-08	16	Adipose_Visceral_Omentum	group-lasso	histone/DHS
PKD1	1.1596326992377e-07	1.00005319595999	8.24221931788542e-08	16	Adipose_Visceral_Omentum	group-lasso	histone/DHS
MLST8	9.76713533323655e-09	0.999959704468142	1.53330138703397e-23	16	Adipose_Visceral_Omentum	group-lasso	histone/DHS
ECI1	2.00800776495873e-08	1.00004936999192	6.39166193120368e-12	16	Adipose_Visceral_Omentum	group-lasso	histone/DHS
ERVK13-1	2.18731956789133e-08	0.999825075440491	3.6210722047544e-51	16	Adipose_Visceral_Omentum	group-lasso	histone/DHS
PRSS30P	1.09592760074124e-07	1.00002254370348	2.56139324556734e-10	16	Adipose_Visceral_Omentum	group-lasso	histone/DHS
FLYWCH1	2.09718195536321e-07	0.99976348787559	9.91379220524635e-212	16	Adipose_Visceral_Omentum	group-lasso	histone/DHS
CLDN9	1.73661499097925e-07	0.999893103503249	1.38699006938126e-09	16	Adipose_Visceral_Omentum	group-lasso	histone/DHS
MMP25	3.70079285523012e-07	0.999846643093387	2.10643120072987e-08	16	Adipose_Visceral_Omentum	group-lasso	histone/DHS
IL32	3.06537857269321e-07	1.0001197995922	3.44709585946881e-37	16	Adipose_Visceral_Omentum	group-lasso	histone/DHS
ZNF213-AS1	3.48820507498495e-07	0.999975039403764	4.32199337082068e-39	16	Adipose_Visceral_Omentum	group-lasso	histone/DHS
ZNF213	3.65339647503413e-07	0.999943607384432	3.02322248578344e-10	16	Adipose_Visceral_Omentum	group-lasso	histone/DHS
ZNF200	2.95103859318483e-07	0.999805269804199	1.46698162885616e-10	16	Adipose_Visceral_Omentum	group-lasso	histone/DHS
TIGD7	3.41935156311586e-07	0.999804892330069	2.24939303351699e-20	16	Adipose_Visceral_Omentum	group-lasso	histone/DHS
NAA60	9.88926469628095e-08	1.00003333909408	1.07539932037221e-23	16	Adipose_Visceral_Omentum	group-lasso	histone/DHS
CLUAP1	6.54367606130112e-08	0.999845768155518	7.61542963141559e-38	16	Adipose_Visceral_Omentum	group-lasso	histone/DHS
NLRC3	3.5413778013073e-08	0.999992544198625	6.14327574801492e-09	16	Adipose_Visceral_Omentum	group-lasso	histone/DHS
TRAP1	8.38942721153356e-09	0.999918834534239	4.27501199616017e-54	16	Adipose_Visceral_Omentum	group-lasso	histone/DHS
LINC01569	1.44991772346889e-07	1.00023036209245	1.29355292752623e-11	16	Adipose_Visceral_Omentum	group-lasso	histone/DHS
PAM16	1.00750540649418e-07	0.999902690344827	4.35805171665368e-10	16	Adipose_Visceral_Omentum	group-lasso	histone/DHS
NMRAL1	1.02080571068249e-07	0.999650244452844	1.16311607141909e-47	16	Adipose_Visceral_Omentum	group-lasso	histone/DHS
HMOX2	4.28307979647132e-07	0.99979205680663	2.70701663423533e-11	16	Adipose_Visceral_Omentum	group-lasso	histone/DHS
CDIP1	3.36389842090182e-07	1.00016096969682	2.48863733269096e-08	16	Adipose_Visceral_Omentum	group-lasso	histone/DHS
MGRN1	1.52960813327808e-06	1.00013686452195	7.9055110872512e-62	16	Adipose_Visceral_Omentum	group-lasso	histone/DHS
ZNF500	2.17949151982499e-07	0.999951381058139	1.57836544135412e-30	16	Adipose_Visceral_Omentum	group-lasso	histone/DHS
ROGDI	5.2823974517296e-08	1.00004370149267	2.04351528977609e-09	16	Adipose_Visceral_Omentum	group-lasso	histone/DHS
NAGPA	3.74569577668768e-08	1.00005062088193	1.1761422121155e-13	16	Adipose_Visceral_Omentum	group-lasso	histone/DHS
ALG1	2.18310815873549e-08	1.00002566312454	1.02495001581774e-08	16	Adipose_Visceral_Omentum	group-lasso	histone/DHS
CARHSP1	2.8268683014762e-07	0.999992736437509	1.19054131461647e-16	16	Adipose_Visceral_Omentum	group-lasso	histone/DHS
EMP2	2.09404890210474e-07	0.999700783912396	1.51954900678089e-09	16	Adipose_Visceral_Omentum	group-lasso	histone/DHS
RMI2	1.61911381877024e-07	1.00025485153184	1.69940630140743e-25	16	Adipose_Visceral_Omentum	group-lasso	histone/DHS
LITAF	1.88409082434273e-07	0.999939664852977	1.05338294692579e-19	16	Adipose_Visceral_Omentum	group-lasso	histone/DHS
SNN	2.02787038216709e-07	0.999773341014215	7.71807707300463e-13	16	Adipose_Visceral_Omentum	group-lasso	histone/DHS
NPIPB2	3.87287005543262e-08	0.999952687925121	4.57290211023532e-176	16	Adipose_Visceral_Omentum	group-lasso	histone/DHS
NPIPA1	5.8085761880816e-09	0.9999349989763	6.46721782681048e-25	16	Adipose_Visceral_Omentum	group-lasso	histone/DHS
PDXDC1	8.27085263641317e-09	0.999986773360612	7.01554238953998e-09	16	Adipose_Visceral_Omentum	group-lasso	histone/DHS
NTAN1	1.64143011517771e-08	1.00001372062941	2.07454495643415e-09	16	Adipose_Visceral_Omentum	group-lasso	histone/DHS
MPV17L	3.02984527229952e-08	0.999832504124862	3.58880271392886e-23	16	Adipose_Visceral_Omentum	group-lasso	histone/DHS
NDE1	3.90301272211872e-09	0.999991086200413	3.6819174975828e-10	16	Adipose_Visceral_Omentum	group-lasso	histone/DHS
NOMO3	9.92376904456545e-10	0.999994593169881	5.9900002045994e-35	16	Adipose_Visceral_Omentum	group-lasso	histone/DHS
COQ7	1.8956359146844e-08	1.00001394468662	1.19284254850482e-09	16	Adipose_Visceral_Omentum	group-lasso	histone/DHS
TMC5	3.95238358761024e-07	1.00034162437674	5.75498188022849e-08	16	Adipose_Visceral_Omentum	group-lasso	histone/DHS
VPS35L	9.82978038509687e-08	0.999992254622241	8.25350427664186e-09	16	Adipose_Visceral_Omentum	group-lasso	histone/DHS
KNOP1	5.24075772661266e-08	0.999787616417875	2.71263722117434e-99	16	Adipose_Visceral_Omentum	group-lasso	histone/DHS
ACSM1	4.03619865054233e-08	0.99982161210634	3.12136590243781e-14	16	Adipose_Visceral_Omentum	group-lasso	histone/DHS
SMG1P1	3.06082964462058e-09	0.999991511024115	2.59380762820496e-10	16	Adipose_Visceral_Omentum	group-lasso	histone/DHS
EARS2	3.98401726313327e-08	1.0000673318945	7.03098163198792e-14	16	Adipose_Visceral_Omentum	group-lasso	histone/DHS
DCTN5	5.47970159921312e-08	0.999663167932331	6.5588045070059e-48	16	Adipose_Visceral_Omentum	group-lasso	histone/DHS
SLC5A11	4.82509085110658e-09	0.999991838393222	2.86447795161117e-70	16	Adipose_Visceral_Omentum	group-lasso	histone/DHS
LINC02175	2.10338976755724e-08	0.999986544106138	9.83159535732994e-10	16	Adipose_Visceral_Omentum	group-lasso	histone/DHS
ZKSCAN2	2.36903996975963e-08	0.99993950363386	2.84237549034514e-12	16	Adipose_Visceral_Omentum	group-lasso	histone/DHS
IL21R-AS1	5.02161909411122e-08	1.00004257769805	1.88673052393923e-13	16	Adipose_Visceral_Omentum	group-lasso	histone/DHS
XPO6	3.05135304219021e-08	1.00001869250342	7.33095214213984e-09	16	Adipose_Visceral_Omentum	group-lasso	histone/DHS
SULT1A2	1.51722219684602e-09	0.999995222946374	2.96483375842042e-35	16	Adipose_Visceral_Omentum	group-lasso	histone/DHS
SULT1A1	6.93309878621934e-09	0.999974333340083	6.20365126540661e-08	16	Adipose_Visceral_Omentum	group-lasso	histone/DHS
TUFM	2.90814160298687e-08	0.999874466078916	8.73258201892762e-11	16	Adipose_Visceral_Omentum	group-lasso	histone/DHS
RRN3P2	1.28610945563713e-07	0.999721004552088	2.34456085107658e-15	16	Adipose_Visceral_Omentum	group-lasso	histone/DHS
SMG1P2	5.19381055896836e-08	0.999965968828859	8.33210255934955e-09	16	Adipose_Visceral_Omentum	group-lasso	histone/DHS
INO80E	4.779197189704e-08	0.999809804083366	2.3292401682595e-28	16	Adipose_Visceral_Omentum	group-lasso	histone/DHS
TBX6	1.43619474982958e-07	1.00023500620415	5.37282176018115e-18	16	Adipose_Visceral_Omentum	group-lasso	histone/DHS
YPEL3	1.07308709560516e-07	1.00029417529167	1.11526786566238e-28	16	Adipose_Visceral_Omentum	group-lasso	histone/DHS
RNF40	1.77552336755942e-09	1.00000673325603	3.2003081476814e-09	16	Adipose_Visceral_Omentum	group-lasso	histone/DHS
KAT8	3.01793123654171e-07	1.00038165493118	4.37474830773735e-22	16	Adipose_Visceral_Omentum	group-lasso	histone/DHS
ITGAX	1.43579343034604e-07	0.999951101378009	2.48578623959358e-09	16	Adipose_Visceral_Omentum	group-lasso	histone/DHS
ITGAD	1.37765727865005e-07	1.00004043424561	4.20640221262325e-11	16	Adipose_Visceral_Omentum	group-lasso	histone/DHS
HERC2P4	1.42337448338858e-11	1.00000022343143	9.15293514869706e-08	16	Adipose_Visceral_Omentum	group-lasso	histone/DHS
LONP2	5.51820487992563e-08	0.99985198831638	1.87040051729129e-14	16	Adipose_Visceral_Omentum	group-lasso	histone/DHS
HEATR3	2.43354971115866e-08	0.999739331249644	3.48266959451431e-49	16	Adipose_Visceral_Omentum	group-lasso	histone/DHS
RBL2	1.49359656658254e-08	1.00005093443869	2.61856524955639e-46	16	Adipose_Visceral_Omentum	group-lasso	histone/DHS
MMP2-AS1	1.37185807866908e-08	0.999953410111228	6.34119438363268e-26	16	Adipose_Visceral_Omentum	group-lasso	histone/DHS
CES1P1	7.00420573201218e-08	0.999640558483579	5.47017556780614e-53	16	Adipose_Visceral_Omentum	group-lasso	histone/DHS
BBS2	7.84415085387737e-08	0.999713569932574	8.11390643959656e-45	16	Adipose_Visceral_Omentum	group-lasso	histone/DHS
MT1M	1.75448266397687e-07	1.00005672497758	5.7173135823774e-09	16	Adipose_Visceral_Omentum	group-lasso	histone/DHS
MT1A	1.45673938500713e-07	1.00009860125009	1.17694782769696e-17	16	Adipose_Visceral_Omentum	group-lasso	histone/DHS
FAM192A	8.73468247717801e-08	0.999964998807737	5.2872797486451e-11	16	Adipose_Visceral_Omentum	group-lasso	histone/DHS
CIAPIN1	3.65216174087806e-08	1.0001047808364	3.21540653276248e-11	16	Adipose_Visceral_Omentum	group-lasso	histone/DHS
CCDC102A	9.82020282077658e-08	0.999844115928118	4.65828687313761e-11	16	Adipose_Visceral_Omentum	group-lasso	histone/DHS
TEPP	2.79709288304881e-08	1.00003507295249	1.63555804053288e-08	16	Adipose_Visceral_Omentum	group-lasso	histone/DHS
CMTM3	1.00057612798047e-07	0.999974272719108	1.61580784673656e-14	16	Adipose_Visceral_Omentum	group-lasso	histone/DHS
LRRC36	3.70585743058105e-09	1.00001125359338	2.77428441269104e-11	16	Adipose_Visceral_Omentum	group-lasso	histone/DHS
LCAT	1.19640257818584e-08	0.999949934330889	4.13419002523595e-09	16	Adipose_Visceral_Omentum	group-lasso	histone/DHS
NFATC3	1.04196148026543e-08	1.00001688839077	3.80361775169013e-09	16	Adipose_Visceral_Omentum	group-lasso	histone/DHS
PRMT7	9.80793020558093e-09	1.00003130441327	1.14066618808995e-20	16	Adipose_Visceral_Omentum	group-lasso	histone/DHS
SNTB2	1.79190954428539e-08	1.00001528223298	5.90857912319109e-09	16	Adipose_Visceral_Omentum	group-lasso	histone/DHS
PDF	4.59229752028607e-07	1.00013395281918	3.56008795864105e-09	16	Adipose_Visceral_Omentum	group-lasso	histone/DHS
TMED6	4.22224040310762e-07	0.999921286819897	6.28278628276431e-11	16	Adipose_Visceral_Omentum	group-lasso	histone/DHS
CLEC18A	2.76421696213273e-07	1.00024230126243	1.80651177981918e-49	16	Adipose_Visceral_Omentum	group-lasso	histone/DHS
SMG1P7	2.31710634033063e-08	0.999884181133438	9.21217399385116e-61	16	Adipose_Visceral_Omentum	group-lasso	histone/DHS
EXOSC6	2.51117868491051e-08	0.9998562567589	2.80632179311605e-58	16	Adipose_Visceral_Omentum	group-lasso	histone/DHS
COG4	5.8686302512245e-09	0.999982717720628	7.01013986055134e-08	16	Adipose_Visceral_Omentum	group-lasso	histone/DHS
CMTR2	5.87396952998676e-08	0.999885136114498	9.36572481325033e-11	16	Adipose_Visceral_Omentum	group-lasso	histone/DHS
ZNF23	4.48468413168748e-08	0.999953781803265	2.90364966573221e-11	16	Adipose_Visceral_Omentum	group-lasso	histone/DHS
TAT-AS1	4.02854785605394e-08	0.999970831497442	1.03408047367501e-09	16	Adipose_Visceral_Omentum	group-lasso	histone/DHS
DHODH	3.72871346309382e-08	1.00005345490455	2.53768969331331e-10	16	Adipose_Visceral_Omentum	group-lasso	histone/DHS
HPR	3.91754072817262e-08	0.999994553937794	4.04484609373063e-08	16	Adipose_Visceral_Omentum	group-lasso	histone/DHS
MLKL	1.71468360752985e-08	1.00004945022497	3.17462380075306e-08	16	Adipose_Visceral_Omentum	group-lasso	histone/DHS
ZFP1	9.59275609098567e-08	0.999889047418874	1.68890205532911e-28	16	Adipose_Visceral_Omentum	group-lasso	histone/DHS
CFDP1	7.48692993065948e-08	1.00013311870205	3.37260064570214e-17	16	Adipose_Visceral_Omentum	group-lasso	histone/DHS
TMEM231	9.09098260125852e-08	0.99983958122433	6.01334164948781e-15	16	Adipose_Visceral_Omentum	group-lasso	histone/DHS
ADAT1	2.3467109669955e-08	1.00012084185315	3.09438225797227e-62	16	Adipose_Visceral_Omentum	group-lasso	histone/DHS
SYCE1L	4.449881860871e-07	1.00119468542736	1.05913873504051e-69	16	Adipose_Visceral_Omentum	group-lasso	histone/DHS
NUDT7	8.61203312114629e-08	0.999986427598983	3.90205010266416e-13	16	Adipose_Visceral_Omentum	group-lasso	histone/DHS
WWOX	3.54064596066905e-08	0.999983583681249	1.35758087403048e-17	16	Adipose_Visceral_Omentum	group-lasso	histone/DHS
MAFTRR	3.83661074193039e-08	0.999979737645607	8.54088154795576e-33	16	Adipose_Visceral_Omentum	group-lasso	histone/DHS
CDYL2	1.56456940270596e-08	0.999962317870134	1.51373357525233e-09	16	Adipose_Visceral_Omentum	group-lasso	histone/DHS
CENPN	1.61335556759344e-07	0.999737861996968	3.394826724749e-09	16	Adipose_Visceral_Omentum	group-lasso	histone/DHS
GCSH	2.01368707908688e-07	1.00005789520861	5.30591522962513e-14	16	Adipose_Visceral_Omentum	group-lasso	histone/DHS
MPHOSPH6	6.49173037626636e-09	1.00001711667649	6.8281538849664e-10	16	Adipose_Visceral_Omentum	group-lasso	histone/DHS
TAF1C	1.86046072905071e-07	0.999742875646126	1.10147385587527e-63	16	Adipose_Visceral_Omentum	group-lasso	histone/DHS
ADAD2	1.52140769617173e-07	0.999913157894211	1.06514335821844e-21	16	Adipose_Visceral_Omentum	group-lasso	histone/DHS
ATP2C2-AS1	7.03227051919298e-08	0.999941726774583	2.61054476718212e-15	16	Adipose_Visceral_Omentum	group-lasso	histone/DHS
MEAK7	8.20395601708554e-08	0.999986442019604	6.14890961124394e-09	16	Adipose_Visceral_Omentum	group-lasso	histone/DHS
KLHL36	1.51820208888323e-07	0.999992130785597	2.00469454279222e-22	16	Adipose_Visceral_Omentum	group-lasso	histone/DHS
ZDHHC7	1.23868489499713e-07	0.999988761236103	1.21933344837492e-09	16	Adipose_Visceral_Omentum	group-lasso	histone/DHS
MTHFSD	2.01349995309224e-07	0.999989854465443	5.6941548006634e-14	16	Adipose_Visceral_Omentum	group-lasso	histone/DHS
KLHDC4	2.8471589379763e-07	0.999961929417197	3.82266719849124e-21	16	Adipose_Visceral_Omentum	group-lasso	histone/DHS
SNAI3-AS1	6.52739345539739e-07	1.00029493652121	2.03401125098238e-17	16	Adipose_Visceral_Omentum	group-lasso	histone/DHS
RNF166	6.86532119135812e-07	0.99982229293959	2.32409429471378e-19	16	Adipose_Visceral_Omentum	group-lasso	histone/DHS
SLC22A31	6.00087950754177e-08	0.999950245759712	2.81976097934325e-39	16	Adipose_Visceral_Omentum	group-lasso	histone/DHS
RPL13	1.31926447770642e-07	1.00002572493709	2.24737542844718e-14	16	Adipose_Visceral_Omentum	group-lasso	histone/DHS
CHMP1A	1.59923878497061e-07	0.999964488135369	1.72039938436061e-08	16	Adipose_Visceral_Omentum	group-lasso	histone/DHS
SPATA33	1.45776396444088e-07	1.00005644704752	4.43540304449303e-08	16	Adipose_Visceral_Omentum	group-lasso	histone/DHS
CDK10	2.13225685201097e-07	1.00022876911158	8.45337844846467e-43	16	Adipose_Visceral_Omentum	group-lasso	histone/DHS
VPS9D1-AS1	1.08922946767984e-07	0.999954034765038	3.3085968386134e-10	16	Adipose_Visceral_Omentum	group-lasso	histone/DHS
VPS9D1	1.31826339340774e-07	0.999973448504544	2.26982806886222e-16	16	Adipose_Visceral_Omentum	group-lasso	histone/DHS
FANCA	2.67966264989207e-07	0.99956100791125	2.92764262472971e-39	16	Adipose_Visceral_Omentum	group-lasso	histone/DHS
SPIRE2	1.29352277631981e-07	0.999742064783781	9.74182443427624e-23	16	Adipose_Visceral_Omentum	group-lasso	histone/DHS
TCF25	7.88648194784393e-08	1.00007108620512	1.355559338985e-10	16	Adipose_Visceral_Omentum	group-lasso	histone/DHS
DEF8	1.0647373390908e-07	0.999967593385019	1.19245703754618e-09	16	Adipose_Visceral_Omentum	group-lasso	histone/DHS
DBNDD1	6.98748801321422e-08	0.999879776828182	1.45349268180435e-19	16	Adipose_Visceral_Omentum	group-lasso	histone/DHS
URAHP	5.66147331565634e-08	1.00004318669095	1.88511137243734e-09	16	Adipose_Visceral_Omentum	group-lasso	histone/DHS
LINC02091	3.75969853233857e-08	0.999963811650224	5.63818601731922e-18	17	Adipose_Visceral_Omentum	group-lasso	histone/DHS
RPH3AL	6.87039898903009e-08	0.999963224068447	1.5398221850246e-28	17	Adipose_Visceral_Omentum	group-lasso	histone/DHS
C17orf97	5.13931561044199e-08	0.99972529222862	1.23854638300386e-220	17	Adipose_Visceral_Omentum	group-lasso	histone/DHS
VPS53	7.08606376961574e-08	0.9998167038242	1.53403968955094e-30	17	Adipose_Visceral_Omentum	group-lasso	histone/DHS
FAM57A	6.73856054511644e-08	0.999898741599947	5.32348417854664e-13	17	Adipose_Visceral_Omentum	group-lasso	histone/DHS
MIR22HG	7.37395674497067e-08	0.999861244210597	3.76383601627997e-09	17	Adipose_Visceral_Omentum	group-lasso	histone/DHS
SERPINF2	6.28710231944797e-08	1.00003565829393	1.85401230013919e-08	17	Adipose_Visceral_Omentum	group-lasso	histone/DHS
SMYD4	1.01655520956186e-07	0.999959360739904	4.99765615436401e-14	17	Adipose_Visceral_Omentum	group-lasso	histone/DHS
RPA1	1.03701099221548e-07	0.999886399152618	1.41040236529579e-11	17	Adipose_Visceral_Omentum	group-lasso	histone/DHS
RTN4RL1	7.61772124165632e-08	0.999863725335098	2.29740181202394e-10	17	Adipose_Visceral_Omentum	group-lasso	histone/DHS
DPH1	5.39595813365218e-08	1.00004161454981	5.74193163666752e-09	17	Adipose_Visceral_Omentum	group-lasso	histone/DHS
SRR	5.35570303059493e-08	1.0002545464699	2.79508336020109e-67	17	Adipose_Visceral_Omentum	group-lasso	histone/DHS
ASPA	1.20920798850568e-07	0.999977964771797	1.05003029981379e-10	17	Adipose_Visceral_Omentum	group-lasso	histone/DHS
TRPV3	2.78704018311473e-07	0.999894922121063	2.48118126881081e-14	17	Adipose_Visceral_Omentum	group-lasso	histone/DHS
SHPK	8.45990084723833e-08	1.00006897085226	3.94439011074724e-22	17	Adipose_Visceral_Omentum	group-lasso	histone/DHS
CTNS	8.56074016056273e-08	1.00011181135987	8.80330675411346e-31	17	Adipose_Visceral_Omentum	group-lasso	histone/DHS
MYBBP1A	8.75482014748011e-08	1.00001863058435	3.5257623996608e-09	17	Adipose_Visceral_Omentum	group-lasso	histone/DHS
CXCL16	1.36741422964817e-07	0.999789143758999	2.63759263578828e-14	17	Adipose_Visceral_Omentum	group-lasso	histone/DHS
VMO1	2.02919977549741e-07	1.00007797322662	1.71306656213281e-13	17	Adipose_Visceral_Omentum	group-lasso	histone/DHS
PLD2	2.03428292688294e-07	0.999790563702644	3.28926660587714e-18	17	Adipose_Visceral_Omentum	group-lasso	histone/DHS
C17orf107	2.49539503701391e-07	0.999552118313828	5.4879299241402e-19	17	Adipose_Visceral_Omentum	group-lasso	histone/DHS
CHRNE	2.9180243468483e-07	0.999268715913931	1.80838295182626e-45	17	Adipose_Visceral_Omentum	group-lasso	histone/DHS
SPAG7	1.02968093889396e-07	0.999963275624725	1.10605230337006e-25	17	Adipose_Visceral_Omentum	group-lasso	histone/DHS
ZNF232	7.48747550983135e-08	0.99988513241537	1.28359210660367e-41	17	Adipose_Visceral_Omentum	group-lasso	histone/DHS
USP6	6.42895965255477e-08	0.999996402934929	5.43726080551017e-24	17	Adipose_Visceral_Omentum	group-lasso	histone/DHS
RPAIN	1.42171895729648e-07	1.00010223103704	1.42702504574805e-14	17	Adipose_Visceral_Omentum	group-lasso	histone/DHS
MIS12	3.41974776844446e-08	1.00000043948152	8.42024688489535e-11	17	Adipose_Visceral_Omentum	group-lasso	histone/DHS
PIMREG	1.9334168408217e-08	0.999963346214367	1.68549387655904e-12	17	Adipose_Visceral_Omentum	group-lasso	histone/DHS
KIAA0753	2.91207805588426e-07	0.99964568490996	1.26966317137087e-10	17	Adipose_Visceral_Omentum	group-lasso	histone/DHS
FBXO39	2.05039665227609e-07	1.00002403697948	1.61643736817914e-21	17	Adipose_Visceral_Omentum	group-lasso	histone/DHS
ASGR2	4.3680366220551e-07	0.999899362450765	1.6193611389811e-11	17	Adipose_Visceral_Omentum	group-lasso	histone/DHS
CTDNEP1	1.77286674932267e-06	1.00051069147853	2.01120700361389e-08	17	Adipose_Visceral_Omentum	group-lasso	histone/DHS
ELP5	1.94872349687257e-06	0.999637679650801	1.33293395705405e-09	17	Adipose_Visceral_Omentum	group-lasso	histone/DHS
CLDN7	2.46984666015299e-06	0.99939882646689	5.65382105743955e-24	17	Adipose_Visceral_Omentum	group-lasso	histone/DHS
EIF5A	1.8317185787882e-06	1.00027638024046	6.58844782648763e-18	17	Adipose_Visceral_Omentum	group-lasso	histone/DHS
CHRNB1	1.33397467091716e-07	0.999883554400622	6.68330629899633e-22	17	Adipose_Visceral_Omentum	group-lasso	histone/DHS
EFNB3	8.6336825802308e-08	0.999998920558288	4.31145376594325e-36	17	Adipose_Visceral_Omentum	group-lasso	histone/DHS
CTC1	5.36305642886887e-08	1.00001390707977	6.83923103422961e-13	17	Adipose_Visceral_Omentum	group-lasso	histone/DHS
KRBA2	1.37196330963655e-08	1.00002601970617	1.11481748116374e-22	17	Adipose_Visceral_Omentum	group-lasso	histone/DHS
STX8	7.49576359857222e-08	0.999940799703593	6.83453137814187e-13	17	Adipose_Visceral_Omentum	group-lasso	histone/DHS
RCVRN	7.14876539048798e-08	0.999954835647029	1.25279949585166e-24	17	Adipose_Visceral_Omentum	group-lasso	histone/DHS
TMEM220-AS1	2.93527191333197e-08	1.000049661072	2.32454902190984e-13	17	Adipose_Visceral_Omentum	group-lasso	histone/DHS
TMEM220	3.28645007221845e-08	0.999937091042598	1.83108394457418e-25	17	Adipose_Visceral_Omentum	group-lasso	histone/DHS
MAP2K4	2.63922037551508e-07	0.999717397705029	1.12701509482005e-10	17	Adipose_Visceral_Omentum	group-lasso	histone/DHS
ELAC2	3.48148396254394e-08	0.999885325562756	3.11078069398268e-48	17	Adipose_Visceral_Omentum	group-lasso	histone/DHS
CDRT15P1	2.93066619192872e-08	0.999982206207507	1.33876354999213e-16	17	Adipose_Visceral_Omentum	group-lasso	histone/DHS
TEKT3	6.46451912663491e-08	1.00004345718884	2.5016679877568e-50	17	Adipose_Visceral_Omentum	group-lasso	histone/DHS
CDRT4	3.69451582281051e-08	1.00019318311297	7.18312648075128e-31	17	Adipose_Visceral_Omentum	group-lasso	histone/DHS
TVP23C	2.91096091999105e-08	1.00008827387499	1.52751884492897e-10	17	Adipose_Visceral_Omentum	group-lasso	histone/DHS
MEIS3P1	9.93065940034961e-08	1.00017015792293	4.90826491657785e-19	17	Adipose_Visceral_Omentum	group-lasso	histone/DHS
ADORA2B	7.62075464713453e-08	1.00031528339214	1.76133630011649e-42	17	Adipose_Visceral_Omentum	group-lasso	histone/DHS
TTC19	9.07473353010693e-08	0.999785122597462	7.58279223536544e-16	17	Adipose_Visceral_Omentum	group-lasso	histone/DHS
CENPV	1.30362461520482e-08	1.0000619782142	7.26423295376564e-19	17	Adipose_Visceral_Omentum	group-lasso	histone/DHS
MPRIP	3.96727515874523e-07	0.999866980925426	2.9362431905779e-08	17	Adipose_Visceral_Omentum	group-lasso	histone/DHS
FLCN	4.06206749452472e-08	0.999931953629325	5.74747577358617e-117	17	Adipose_Visceral_Omentum	group-lasso	histone/DHS
PEMT	9.91241505276969e-08	1.00000819926661	7.83689567942917e-08	17	Adipose_Visceral_Omentum	group-lasso	histone/DHS
TOM1L2	5.2988234250186e-08	0.999905252284599	1.31648429784446e-23	17	Adipose_Visceral_Omentum	group-lasso	histone/DHS
ATPAF2	8.68174669538087e-08	0.9999599663967	8.09725344958602e-11	17	Adipose_Visceral_Omentum	group-lasso	histone/DHS
ALKBH5	3.89303708945432e-08	1.0000439240214	4.11904120097715e-11	17	Adipose_Visceral_Omentum	group-lasso	histone/DHS
LGALS9C	5.46334811403681e-08	0.999957828350423	5.00484136416302e-08	17	Adipose_Visceral_Omentum	group-lasso	histone/DHS
USP32P2	4.61814765371624e-08	0.99991361494606	3.80526907113693e-93	17	Adipose_Visceral_Omentum	group-lasso	histone/DHS
FAM106A	4.92363747472016e-08	0.999893687709423	3.43907504178611e-100	17	Adipose_Visceral_Omentum	group-lasso	histone/DHS
CCDC144B	4.40879687798413e-09	0.999986944724345	4.06491260028735e-12	17	Adipose_Visceral_Omentum	group-lasso	histone/DHS
TRIM16L	9.90666686902526e-09	1.00001157334274	4.97891759665475e-11	17	Adipose_Visceral_Omentum	group-lasso	histone/DHS
TVP23B	3.28383478201129e-08	0.999993427058837	3.42317702748655e-110	17	Adipose_Visceral_Omentum	group-lasso	histone/DHS
PRPSAP2	6.46248176018225e-08	0.99994329649247	1.1957931064456e-53	17	Adipose_Visceral_Omentum	group-lasso	histone/DHS
EPN2	1.20871013390181e-08	0.999904587808021	6.54517596631711e-19	17	Adipose_Visceral_Omentum	group-lasso	histone/DHS
SLC47A1	3.76522443575737e-07	0.999667451856397	3.84628169867974e-08	17	Adipose_Visceral_Omentum	group-lasso	histone/DHS
ULK2	1.14635838337908e-07	0.999871539217495	9.96787241045559e-09	17	Adipose_Visceral_Omentum	group-lasso	histone/DHS
SPECC1	8.39933992871642e-09	0.999951678737248	6.10587985850837e-11	17	Adipose_Visceral_Omentum	group-lasso	histone/DHS
CCDC144CP	1.80698735845413e-08	1.00008606079602	5.81571375397536e-17	17	Adipose_Visceral_Omentum	group-lasso	histone/DHS
USP32P3	1.69578952953982e-08	1.00008089386085	1.97710249687303e-20	17	Adipose_Visceral_Omentum	group-lasso	histone/DHS
NOS2P3	8.76072539405808e-10	1.00002003940148	1.18973963785178e-12	17	Adipose_Visceral_Omentum	group-lasso	histone/DHS
CCDC144NL	3.18460978574577e-08	0.999924750329301	9.79807569580521e-11	17	Adipose_Visceral_Omentum	group-lasso	histone/DHS
LGALS9	1.77585635142183e-08	1.00002105379655	6.82428762615462e-10	17	Adipose_Visceral_Omentum	group-lasso	histone/DHS
NOS2	3.61647203579415e-08	1.00002985032775	9.4048092725808e-09	17	Adipose_Visceral_Omentum	group-lasso	histone/DHS
LYRM9	4.91847490860326e-08	0.99982482023507	4.19001193090898e-31	17	Adipose_Visceral_Omentum	group-lasso	histone/DHS
TMEM97	4.82640938484703e-08	0.999876897110515	2.23632134672973e-13	17	Adipose_Visceral_Omentum	group-lasso	histone/DHS
PROCA1	3.51615591978964e-08	1.00006016180917	1.73840429287337e-24	17	Adipose_Visceral_Omentum	group-lasso	histone/DHS
MYO18A	3.7232996741333e-08	1.00004871804962	7.9870499693835e-08	17	Adipose_Visceral_Omentum	group-lasso	histone/DHS
TP53I13	3.52540176872839e-08	1.00001981845607	1.89630264318487e-08	17	Adipose_Visceral_Omentum	group-lasso	histone/DHS
ANKRD13B	5.50214507757845e-08	0.999853913235236	2.49739177239787e-11	17	Adipose_Visceral_Omentum	group-lasso	histone/DHS
GOSR1	3.92284487749436e-09	0.999979712092555	4.16772707846015e-10	17	Adipose_Visceral_Omentum	group-lasso	histone/DHS
SUZ12P1	3.52446238168209e-08	0.999839828121977	6.04833347597102e-19	17	Adipose_Visceral_Omentum	group-lasso	histone/DHS
RHOT1	1.15002835185567e-07	0.999786181742878	4.22487996720611e-15	17	Adipose_Visceral_Omentum	group-lasso	histone/DHS
RHBDL3	5.23302183889975e-08	0.999928844845949	1.63196094889784e-08	17	Adipose_Visceral_Omentum	group-lasso	histone/DHS
C17orf75	1.92593864211081e-08	0.999970395308566	3.86480031886322e-24	17	Adipose_Visceral_Omentum	group-lasso	histone/DHS
CCT6B	2.46375941009104e-08	1.0000168270056	2.34875276208687e-15	17	Adipose_Visceral_Omentum	group-lasso	histone/DHS
LIG3	4.32243148406786e-08	1.00014608586003	6.53159122514359e-17	17	Adipose_Visceral_Omentum	group-lasso	histone/DHS
UNC45B	1.05235848852437e-07	1.00024855443727	3.16804430539012e-18	17	Adipose_Visceral_Omentum	group-lasso	histone/DHS
SLFN5	2.03639837571403e-07	0.99952606864308	4.06096133810717e-37	17	Adipose_Visceral_Omentum	group-lasso	histone/DHS
SLFN12	6.41410496035968e-08	1.00002323510784	1.01953008230432e-16	17	Adipose_Visceral_Omentum	group-lasso	histone/DHS
PGAP3	1.37249871685014e-08	1.00001282878028	4.54346857741564e-12	17	Adipose_Visceral_Omentum	group-lasso	histone/DHS
GSDMA	2.38980603005675e-08	1.00001389718841	8.72611982915482e-60	17	Adipose_Visceral_Omentum	group-lasso	histone/DHS
MED24	3.33433051764623e-08	1.00004471398708	1.60299155175862e-09	17	Adipose_Visceral_Omentum	group-lasso	histone/DHS
MSL1	2.73954482507209e-08	1.00001129873018	2.35021384413946e-12	17	Adipose_Visceral_Omentum	group-lasso	histone/DHS
SMARCE1	4.27700872597912e-09	0.999952659340994	1.87165532966596e-22	17	Adipose_Visceral_Omentum	group-lasso	histone/DHS
KRT27	6.62474919388589e-09	0.999951023954261	1.53422494604775e-13	17	Adipose_Visceral_Omentum	group-lasso	histone/DHS
TMEM99	1.31069731093267e-08	0.999973582747814	2.23163097373836e-11	17	Adipose_Visceral_Omentum	group-lasso	histone/DHS
NT5C3B	2.64932226241997e-07	0.998947997377376	1.05776053482888e-121	17	Adipose_Visceral_Omentum	group-lasso	histone/DHS
DHX58	1.58476621740319e-08	0.99993776523028	1.39362148050269e-17	17	Adipose_Visceral_Omentum	group-lasso	histone/DHS
NAGLU	5.49785563238848e-08	1.00002712773803	3.49276400319383e-08	17	Adipose_Visceral_Omentum	group-lasso	histone/DHS
TUBG2	8.20826521573597e-08	1.00022634530304	8.73745130818599e-15	17	Adipose_Visceral_Omentum	group-lasso	histone/DHS
CNTNAP1	2.95994202152376e-07	0.999707139819208	1.59934899176817e-08	17	Adipose_Visceral_Omentum	group-lasso	histone/DHS
RAMP2-AS1	1.2185448117191e-07	0.999811515123995	9.86034508448922e-10	17	Adipose_Visceral_Omentum	group-lasso	histone/DHS
NBR2	6.82938928987701e-08	0.999615729671425	5.46344803412401e-133	17	Adipose_Visceral_Omentum	group-lasso	histone/DHS
NBR1	7.16185812137209e-08	0.999882899610074	1.43937094663416e-08	17	Adipose_Visceral_Omentum	group-lasso	histone/DHS
MEOX1	1.73328516225535e-08	0.999993483316879	1.08952196088134e-08	17	Adipose_Visceral_Omentum	group-lasso	histone/DHS
NAGS	6.74523568513718e-08	0.999991525149872	5.80532312825969e-09	17	Adipose_Visceral_Omentum	group-lasso	histone/DHS
ASB16	2.9065484811934e-09	0.999988823133925	6.42844655319043e-08	17	Adipose_Visceral_Omentum	group-lasso	histone/DHS
ASB16-AS1	9.63772956587247e-09	0.999998543367038	2.68700092972755e-25	17	Adipose_Visceral_Omentum	group-lasso	histone/DHS
SLC25A39	3.96361856748374e-08	1.0001099827768	2.55173887862685e-13	17	Adipose_Visceral_Omentum	group-lasso	histone/DHS
DBF4B	2.41916172046541e-08	1.00008270192332	1.03120810589165e-64	17	Adipose_Visceral_Omentum	group-lasso	histone/DHS
ADAM11	5.56901625113164e-08	1.00000672157065	4.4211099120947e-19	17	Adipose_Visceral_Omentum	group-lasso	histone/DHS
EFTUD2	4.09013916012581e-08	0.99995372028882	1.47044359042086e-08	17	Adipose_Visceral_Omentum	group-lasso	histone/DHS
DCAKD	1.00075386912467e-07	0.999992587166659	1.84208630907338e-08	17	Adipose_Visceral_Omentum	group-lasso	histone/DHS
NMT1	9.55575702318217e-08	1.0000495652224	4.73785768919891e-14	17	Adipose_Visceral_Omentum	group-lasso	histone/DHS
PLCD3	1.52317955189873e-07	1.00016494868912	1.81765741018115e-11	17	Adipose_Visceral_Omentum	group-lasso	histone/DHS
LRRC37A4P	1.17465355067252e-07	1.00069510847021	1.05012265820891e-181	17	Adipose_Visceral_Omentum	group-lasso	histone/DHS
MAPK8IP1P2	5.39797287595946e-08	0.999462399131963	1.26427153700296e-136	17	Adipose_Visceral_Omentum	group-lasso	histone/DHS
LINC02210	1.58249939477768e-08	0.999484463119963	0	17	Adipose_Visceral_Omentum	group-lasso	histone/DHS
CRHR1	8.57989114271392e-08	0.999747738622384	4.07808401340915e-19	17	Adipose_Visceral_Omentum	group-lasso	histone/DHS
KANSL1	7.55044686065526e-08	0.999901206932158	5.9883388145157e-15	17	Adipose_Visceral_Omentum	group-lasso	histone/DHS
KANSL1-AS1	8.37930161901828e-08	0.999277211546891	1.44946876290817e-149	17	Adipose_Visceral_Omentum	group-lasso	histone/DHS
LRRC37A	9.51971255254119e-09	0.999922820270832	3.6483653456039e-22	17	Adipose_Visceral_Omentum	group-lasso	histone/DHS
NSFP1	1.58987470207871e-11	1.00000356851272	7.2539877631849e-56	17	Adipose_Visceral_Omentum	group-lasso	histone/DHS
LRRC37A2	1.4375966736528e-11	1.00000534199246	1.01428873404086e-66	17	Adipose_Visceral_Omentum	group-lasso	histone/DHS
WNT3	1.35809347427892e-07	0.999766673808846	4.81532260351576e-24	17	Adipose_Visceral_Omentum	group-lasso	histone/DHS
EFCAB13	3.32274892095024e-08	1.00002730572938	2.9320339185783e-26	17	Adipose_Visceral_Omentum	group-lasso	histone/DHS
MRPL45P2	3.34859025129979e-09	0.999966818078506	3.34185456095567e-09	17	Adipose_Visceral_Omentum	group-lasso	histone/DHS
TBKBP1	1.20592404976819e-06	0.999018122594966	1.23638022562315e-16	17	Adipose_Visceral_Omentum	group-lasso	histone/DHS
SCRN2	2.69682994595806e-07	1.00011297709472	2.83540415582955e-27	17	Adipose_Visceral_Omentum	group-lasso	histone/DHS
PNPO	7.8647142331302e-08	1.00004393265409	1.02809946866284e-09	17	Adipose_Visceral_Omentum	group-lasso	histone/DHS
CDK5RAP3	7.88092968274909e-08	1.00002669711345	4.23089504534209e-15	17	Adipose_Visceral_Omentum	group-lasso	histone/DHS
SNX11	3.24835767487471e-08	1.00012844682611	1.54364444395947e-29	17	Adipose_Visceral_Omentum	group-lasso	histone/DHS
HOXB2	1.83846185292217e-07	1.00016312773936	2.46807242598545e-26	17	Adipose_Visceral_Omentum	group-lasso	histone/DHS
TTLL6	7.37822108560947e-08	1.00013324326658	8.25717962334947e-09	17	Adipose_Visceral_Omentum	group-lasso	histone/DHS
PDK2	7.02498528624674e-08	0.999979879551121	5.99654821679868e-11	17	Adipose_Visceral_Omentum	group-lasso	histone/DHS
SAMD14	8.03224260643744e-08	0.999991541522738	2.16667802994774e-09	17	Adipose_Visceral_Omentum	group-lasso	histone/DHS
SGCA	1.00972372955943e-07	0.99980642628714	1.14300961692422e-40	17	Adipose_Visceral_Omentum	group-lasso	histone/DHS
HILS1	1.03938510990509e-07	0.999883840098354	1.83061359538476e-11	17	Adipose_Visceral_Omentum	group-lasso	histone/DHS
MYCBPAP	1.05397905083868e-07	0.999795635161904	1.03292627329557e-20	17	Adipose_Visceral_Omentum	group-lasso	histone/DHS
EPN3	1.75806358480619e-07	0.999851694280045	4.19828677871993e-11	17	Adipose_Visceral_Omentum	group-lasso	histone/DHS
SPATA20	6.53538105046349e-07	0.997438852696836	1.03844577310151e-191	17	Adipose_Visceral_Omentum	group-lasso	histone/DHS
ABCC3	1.27624468106792e-07	0.999874978627826	3.39428992609232e-13	17	Adipose_Visceral_Omentum	group-lasso	histone/DHS
ANKRD40	5.49130770904156e-08	1.00022489043867	7.94726895481124e-22	17	Adipose_Visceral_Omentum	group-lasso	histone/DHS
NME1	5.60288623272863e-09	1.00001922194443	3.21065648843441e-32	17	Adipose_Visceral_Omentum	group-lasso	histone/DHS
NME2	5.61919241441399e-09	0.999997750290956	2.15204097080717e-10	17	Adipose_Visceral_Omentum	group-lasso	histone/DHS
STXBP4	1.23629952674855e-08	0.999964566126862	2.47932332606805e-30	17	Adipose_Visceral_Omentum	group-lasso	histone/DHS
COX11	1.25104364402979e-08	0.999909613971598	1.10089376233719e-19	17	Adipose_Visceral_Omentum	group-lasso	histone/DHS
SCPEP1	4.98182803127639e-08	0.999862564978522	1.54551082437749e-21	17	Adipose_Visceral_Omentum	group-lasso	histone/DHS
SUPT4H1	1.41889891153905e-07	0.999807643425853	6.43813893981457e-09	17	Adipose_Visceral_Omentum	group-lasso	histone/DHS
TEX14	7.49770031706669e-09	1.00002878860854	6.47160901451493e-08	17	Adipose_Visceral_Omentum	group-lasso	histone/DHS
RAD51C	8.02109451899378e-09	0.999975016859383	3.97429769118245e-15	17	Adipose_Visceral_Omentum	group-lasso	histone/DHS
TRIM37	6.58010744564899e-09	0.999982558534644	1.94269264125124e-38	17	Adipose_Visceral_Omentum	group-lasso	histone/DHS
GDPD1	1.5862087857719e-08	0.999944113024797	1.79565215634662e-08	17	Adipose_Visceral_Omentum	group-lasso	histone/DHS
RNFT1-DT	4.84917138878857e-09	1.00000682643876	1.81313584273767e-08	17	Adipose_Visceral_Omentum	group-lasso	histone/DHS
HEATR6	2.44605856845227e-09	1.00001150543246	3.80134200932214e-10	17	Adipose_Visceral_Omentum	group-lasso	histone/DHS
TBX2-AS1	4.29124042310571e-08	0.999883982119927	2.08430974268885e-14	17	Adipose_Visceral_Omentum	group-lasso	histone/DHS
TBX2	3.96993035616267e-08	0.999901203721383	1.11694755970549e-09	17	Adipose_Visceral_Omentum	group-lasso	histone/DHS
BRIP1	3.18902024449752e-09	0.999971915490553	2.61719433006782e-09	17	Adipose_Visceral_Omentum	group-lasso	histone/DHS
MAP3K3	2.6942649589077e-08	1.00003902694626	1.0532222203439e-11	17	Adipose_Visceral_Omentum	group-lasso	histone/DHS
STRADA	4.67193461722506e-08	0.999972784943166	4.81959816787024e-08	17	Adipose_Visceral_Omentum	group-lasso	histone/DHS
PSMC5	8.25985163282226e-08	1.00021606869563	3.39365429885497e-12	17	Adipose_Visceral_Omentum	group-lasso	histone/DHS
FTSJ3	7.21773843114435e-08	1.00051697073962	5.20805077712226e-72	17	Adipose_Visceral_Omentum	group-lasso	histone/DHS
TCAM1P	1.06593971730894e-07	0.999748658992377	6.10830262970576e-17	17	Adipose_Visceral_Omentum	group-lasso	histone/DHS
CD79B	9.8829994494238e-08	0.99996013096166	1.38132699657245e-10	17	Adipose_Visceral_Omentum	group-lasso	histone/DHS
PRR29	1.04247058449023e-07	0.999798797293413	9.13221830740368e-12	17	Adipose_Visceral_Omentum	group-lasso	histone/DHS
ICAM2	9.30514178243449e-08	0.999904430779103	2.35820622408367e-08	17	Adipose_Visceral_Omentum	group-lasso	histone/DHS
MILR1	5.48856743725787e-09	0.999993950653091	7.13983088899024e-16	17	Adipose_Visceral_Omentum	group-lasso	histone/DHS
AMZ2P1	2.75442114967669e-07	1.00015977397596	2.30090256793716e-38	17	Adipose_Visceral_Omentum	group-lasso	histone/DHS
CACNG4	1.15026920849255e-07	0.999756632248031	6.75035129480937e-11	17	Adipose_Visceral_Omentum	group-lasso	histone/DHS
LINC00674	4.41391111163488e-07	0.999816229196074	7.47807139945263e-11	17	Adipose_Visceral_Omentum	group-lasso	histone/DHS
AMZ2	4.82405406662507e-07	1.00021584206766	1.17386752017858e-08	17	Adipose_Visceral_Omentum	group-lasso	histone/DHS
ABCA5	1.27773043083151e-09	1.00001169597308	9.59847806958056e-10	17	Adipose_Visceral_Omentum	group-lasso	histone/DHS
LINC01497	1.25252386759054e-08	1.00006576502267	1.31344092686502e-18	17	Adipose_Visceral_Omentum	group-lasso	histone/DHS
C17orf80	5.22881344124567e-08	0.999979220428032	1.37150152495104e-08	17	Adipose_Visceral_Omentum	group-lasso	histone/DHS
CPSF4L	5.74566424120134e-08	1.00003194612513	6.24887861058136e-12	17	Adipose_Visceral_Omentum	group-lasso	histone/DHS
ATP5PD	1.89968560535016e-08	0.999969938700833	1.21598517901962e-08	17	Adipose_Visceral_Omentum	group-lasso	histone/DHS
NT5C	8.3707012536335e-08	1.00014481567739	4.29973728746593e-16	17	Adipose_Visceral_Omentum	group-lasso	histone/DHS
NUP85	6.52961088252061e-07	1.00089875740373	1.51937911454592e-37	17	Adipose_Visceral_Omentum	group-lasso	histone/DHS
MRPS7	1.3201057434618e-07	1.00012831156714	6.93554521833609e-15	17	Adipose_Visceral_Omentum	group-lasso	histone/DHS
LLGL2	3.21665024131246e-07	0.999802840994966	6.73659166757364e-09	17	Adipose_Visceral_Omentum	group-lasso	histone/DHS
MYO15B	1.85821451951862e-07	1.00002322840344	3.09778738424494e-24	17	Adipose_Visceral_Omentum	group-lasso	histone/DHS
SMIM5	9.22545937701135e-08	0.999903477427441	1.55994484610241e-09	17	Adipose_Visceral_Omentum	group-lasso	histone/DHS
SMIM6	1.41189350542884e-07	0.999794671095191	1.58584534474956e-11	17	Adipose_Visceral_Omentum	group-lasso	histone/DHS
TRIM65	2.71705626213517e-07	1.00028311434457	9.7418265940001e-08	17	Adipose_Visceral_Omentum	group-lasso	histone/DHS
FBF1	2.15072913467618e-07	1.00026192644826	9.4938429079331e-26	17	Adipose_Visceral_Omentum	group-lasso	histone/DHS
TEN1	1.8362026810485e-07	0.999825752736037	2.26203092362664e-30	17	Adipose_Visceral_Omentum	group-lasso	histone/DHS
CDK3	2.46536351563125e-07	0.999716598015944	3.49604692590759e-14	17	Adipose_Visceral_Omentum	group-lasso	histone/DHS
RNF157	2.51659139691453e-07	0.999611708148382	3.25500087228442e-16	17	Adipose_Visceral_Omentum	group-lasso	histone/DHS
AANAT	8.12174293982787e-08	1.0000042564254	7.67318492293208e-12	17	Adipose_Visceral_Omentum	group-lasso	histone/DHS
RHBDF2	8.59254522624025e-08	1.00000172304709	7.73837929267538e-13	17	Adipose_Visceral_Omentum	group-lasso	histone/DHS
SNHG16	2.65147092269961e-07	1.00025792540986	3.3922622248467e-11	17	Adipose_Visceral_Omentum	group-lasso	histone/DHS
ST6GALNAC2	2.0617301907192e-07	1.00018736420251	7.6535224358499e-21	17	Adipose_Visceral_Omentum	group-lasso	histone/DHS
MXRA7	1.56188220264459e-07	0.999862779312956	1.49132404875377e-41	17	Adipose_Visceral_Omentum	group-lasso	histone/DHS
MFSD11	1.14567404009349e-07	0.999996255950164	2.23348828315269e-08	17	Adipose_Visceral_Omentum	group-lasso	histone/DHS
LINC02080	1.07319953235814e-07	1.00000840541758	1.26303119098053e-14	17	Adipose_Visceral_Omentum	group-lasso	histone/DHS
LINC01993	1.01093006091738e-07	0.999923818321048	6.67339246721505e-12	17	Adipose_Visceral_Omentum	group-lasso	histone/DHS
DNAH17	1.09338324941148e-07	1.00001187705451	3.78607517657303e-10	17	Adipose_Visceral_Omentum	group-lasso	histone/DHS
CANT1	2.18325014989504e-07	0.999881614796564	1.47041282973932e-17	17	Adipose_Visceral_Omentum	group-lasso	histone/DHS
ENGASE	4.31227182734046e-07	0.99982885382356	1.30081412903842e-52	17	Adipose_Visceral_Omentum	group-lasso	histone/DHS
CBX8	7.38840175324597e-08	1.00000787932514	1.77570432894051e-33	17	Adipose_Visceral_Omentum	group-lasso	histone/DHS
CCDC40	1.60473059888316e-07	0.999446312945256	5.93332301670229e-39	17	Adipose_Visceral_Omentum	group-lasso	histone/DHS
GAA	3.50215206788381e-08	0.999994551167154	2.6633251143678e-42	17	Adipose_Visceral_Omentum	group-lasso	histone/DHS
CARD14	3.57618721220486e-08	0.999966722531556	3.72716906620737e-10	17	Adipose_Visceral_Omentum	group-lasso	histone/DHS
SGSH	3.20243252127938e-08	1.00005162075747	8.13938115269286e-08	17	Adipose_Visceral_Omentum	group-lasso	histone/DHS
CHMP6	3.60061455297161e-07	1.00005481957808	1.27200510274046e-11	17	Adipose_Visceral_Omentum	group-lasso	histone/DHS
SLC38A10	4.76750883206032e-07	1.00001654077342	3.78727418014804e-42	17	Adipose_Visceral_Omentum	group-lasso	histone/DHS
NPLOC4	9.0266619383404e-08	0.999929481133148	1.22719944865451e-14	17	Adipose_Visceral_Omentum	group-lasso	histone/DHS
TSPAN10	1.10077196483751e-07	0.999977417712768	6.67036132935622e-25	17	Adipose_Visceral_Omentum	group-lasso	histone/DHS
OXLD1	1.52476726817761e-07	0.999846629495966	1.66828255042401e-08	17	Adipose_Visceral_Omentum	group-lasso	histone/DHS
CCDC137	1.6259156532588e-07	0.999805050734633	3.86382757687914e-22	17	Adipose_Visceral_Omentum	group-lasso	histone/DHS
ARL16	1.91921573799031e-07	0.999584121485874	5.72791341039315e-145	17	Adipose_Visceral_Omentum	group-lasso	histone/DHS
CENPX	1.14363754539457e-08	0.999958256120646	9.52636644119296e-47	17	Adipose_Visceral_Omentum	group-lasso	histone/DHS
LRRC45	1.20757539875134e-08	0.999982921227609	1.16491526269428e-14	17	Adipose_Visceral_Omentum	group-lasso	histone/DHS
CCDC57	4.13891213679913e-08	1.00002519361957	2.07962502833565e-21	17	Adipose_Visceral_Omentum	group-lasso	histone/DHS
OGFOD3	2.40828580353444e-08	0.999930298082487	2.04753920079862e-15	17	Adipose_Visceral_Omentum	group-lasso	histone/DHS
NARF	4.92447382738156e-08	0.999908717666445	2.60588991200679e-21	17	Adipose_Visceral_Omentum	group-lasso	histone/DHS
WDR45B	2.62631761943158e-07	0.999965821764405	7.18001408122002e-20	17	Adipose_Visceral_Omentum	group-lasso	histone/DHS
FN3KRP	3.71192872180522e-07	0.999271702967068	9.70138986270605e-137	17	Adipose_Visceral_Omentum	group-lasso	histone/DHS
TBCD	4.42999226795052e-07	1.00025301552232	5.46129089092928e-19	17	Adipose_Visceral_Omentum	group-lasso	histone/DHS
ROCK1P1	1.42117136179529e-08	0.999816137775698	2.32878608042758e-88	18	Adipose_Visceral_Omentum	group-lasso	histone/DHS
CLUL1	8.00544656577411e-08	1.00007111137734	8.65636233232446e-10	18	Adipose_Visceral_Omentum	group-lasso	histone/DHS
ADCYAP1	1.88464616524614e-07	1.0000653134554	2.18538492665608e-08	18	Adipose_Visceral_Omentum	group-lasso	histone/DHS
METTL4	1.31389193766108e-07	0.999888973050561	8.51481305870880e-09	18	Adipose_Visceral_Omentum	group-lasso	histone/DHS
LPIN2	4.90495143230339e-08	0.999934458272554	1.56841274729332e-09	18	Adipose_Visceral_Omentum	group-lasso	histone/DHS
DLGAP1-AS1	7.24443181805383e-08	0.999980433444094	1.34137905928646e-12	18	Adipose_Visceral_Omentum	group-lasso	histone/DHS
LINC00667	4.29808116398781e-08	1.00018336970636	4.36612298511225e-70	18	Adipose_Visceral_Omentum	group-lasso	histone/DHS
LINC00668	1.16032777935818e-07	0.999874925833413	1.42959656613804e-25	18	Adipose_Visceral_Omentum	group-lasso	histone/DHS
TWSG1	2.07473485452987e-08	0.999923522415423	5.853568793634e-42	18	Adipose_Visceral_Omentum	group-lasso	histone/DHS
PPP4R1-AS1	6.18643646838727e-08	0.999790219721374	1.13935850129676e-36	18	Adipose_Visceral_Omentum	group-lasso	histone/DHS
NAPG	1.92827613044592e-08	0.999977326730169	5.16356927683925e-56	18	Adipose_Visceral_Omentum	group-lasso	histone/DHS
GNAL	4.92658606002657e-08	0.999970082462956	2.07279272596215e-23	18	Adipose_Visceral_Omentum	group-lasso	histone/DHS
MPPE1	1.05762474629448e-07	0.999892864647577	3.21031622457544e-28	18	Adipose_Visceral_Omentum	group-lasso	histone/DHS
IMPA2	1.2972616139028e-07	1.00006258265786	9.45587789432886e-09	18	Adipose_Visceral_Omentum	group-lasso	histone/DHS
PRELID3A	2.82316714228915e-07	1.00008398948507	8.43294442225132e-32	18	Adipose_Visceral_Omentum	group-lasso	histone/DHS
PSMG2	1.22640822349828e-07	1.00016338883758	7.2758716097932e-08	18	Adipose_Visceral_Omentum	group-lasso	histone/DHS
CEP192	2.58998515113796e-08	0.999901327949057	6.84438894150245e-116	18	Adipose_Visceral_Omentum	group-lasso	histone/DHS
ZNF519	1.07150587319879e-07	0.999861267672469	2.78009042375924e-37	18	Adipose_Visceral_Omentum	group-lasso	histone/DHS
ANKRD20A5P	1.74865809248744e-08	1.00003069386073	1.40736072946018e-13	18	Adipose_Visceral_Omentum	group-lasso	histone/DHS
RMC1	2.80721492381794e-08	1.00012442366248	6.62394857079484e-17	18	Adipose_Visceral_Omentum	group-lasso	histone/DHS
NPC1	3.23188759909847e-08	0.999852869582166	9.08846876889742e-27	18	Adipose_Visceral_Omentum	group-lasso	histone/DHS
TTC39C-AS1	1.45637709138167e-08	0.999966948673001	4.43430289519242e-08	18	Adipose_Visceral_Omentum	group-lasso	histone/DHS
GALNT1	4.97781423392745e-08	0.999936238208284	2.73250746797287e-20	18	Adipose_Visceral_Omentum	group-lasso	histone/DHS
RPRD1A	1.42960627447104e-08	1.00000630515234	6.03897719290444e-09	18	Adipose_Visceral_Omentum	group-lasso	histone/DHS
MOCOS	8.02117230655705e-08	0.999951290586158	2.40180009397486e-08	18	Adipose_Visceral_Omentum	group-lasso	histone/DHS
TPGS2	4.1134609472154e-09	1.00001893869756	7.74520049986477e-21	18	Adipose_Visceral_Omentum	group-lasso	histone/DHS
SLC14A1	2.79282955823695e-08	1.00008214635445	1.46860120025195e-11	18	Adipose_Visceral_Omentum	group-lasso	histone/DHS
EPG5	1.80515625395651e-07	1.0002116662812	1.42569944361004e-12	18	Adipose_Visceral_Omentum	group-lasso	histone/DHS
HAUS1	1.08196010889335e-07	0.999966228069854	6.20171716553269e-17	18	Adipose_Visceral_Omentum	group-lasso	histone/DHS
RNF165	5.24633297787244e-09	1.00000021198524	1.07971903003195e-11	18	Adipose_Visceral_Omentum	group-lasso	histone/DHS
KATNAL2	2.28127976455741e-08	0.999913678028674	1.54756313450606e-09	18	Adipose_Visceral_Omentum	group-lasso	histone/DHS
HDHD2	1.29540145162039e-08	0.999995667741027	1.19526457323647e-13	18	Adipose_Visceral_Omentum	group-lasso	histone/DHS
C18orf32	2.1505771767932e-08	0.999999825314132	4.47430419279063e-11	18	Adipose_Visceral_Omentum	group-lasso	histone/DHS
MRO	9.77702124566584e-08	0.999920635015671	1.59335217815259e-09	18	Adipose_Visceral_Omentum	group-lasso	histone/DHS
POLI	1.39422269834013e-07	1.00052883294564	4.08060628988686e-56	18	Adipose_Visceral_Omentum	group-lasso	histone/DHS
CCDC68	2.93746232744211e-08	0.999945166180116	3.37225142105512e-09	18	Adipose_Visceral_Omentum	group-lasso	histone/DHS
LINC01929	1.40620805175008e-08	0.999979579953686	1.7982872107979e-20	18	Adipose_Visceral_Omentum	group-lasso	histone/DHS
FECH	3.72730259358703e-08	0.999973208389371	3.9758270919745e-10	18	Adipose_Visceral_Omentum	group-lasso	histone/DHS
PIGN	6.44381340186445e-09	0.99999242568713	2.93402393632507e-16	18	Adipose_Visceral_Omentum	group-lasso	histone/DHS
KDSR	2.74344018105181e-08	1.0001821010655	6.05062573163329e-36	18	Adipose_Visceral_Omentum	group-lasso	histone/DHS
SERPINB8	6.6187040205393e-07	0.999692375564792	6.31943646544405e-10	18	Adipose_Visceral_Omentum	group-lasso	histone/DHS
TMX3	6.57439644197634e-09	1.00001062614203	7.4916493856647e-08	18	Adipose_Visceral_Omentum	group-lasso	histone/DHS
CCDC102B	5.14301869245428e-09	0.999987715622162	7.406645417964e-08	18	Adipose_Visceral_Omentum	group-lasso	histone/DHS
LINC02582	1.5081808796744e-08	0.999987930784235	2.47487263939914e-08	18	Adipose_Visceral_Omentum	group-lasso	histone/DHS
FBXO15	1.18253414987119e-07	0.999945944801189	1.23531906621937e-10	18	Adipose_Visceral_Omentum	group-lasso	histone/DHS
LINC00909	6.00988973596655e-08	1.00009756184644	4.66090810860862e-19	18	Adipose_Visceral_Omentum	group-lasso	histone/DHS
ZADH2	1.74577533046055e-07	0.99974488226719	4.99225368140469e-13	18	Adipose_Visceral_Omentum	group-lasso	histone/DHS
GALR1	2.59215595847469e-07	0.999696349840699	2.14950980677436e-09	18	Adipose_Visceral_Omentum	group-lasso	histone/DHS
KCNG2	1.09147225245237e-07	0.999842768958959	4.7511478783468e-08	18	Adipose_Visceral_Omentum	group-lasso	histone/DHS
TXNL4A	1.33685279064742e-07	0.999803589869686	3.34461868539639e-20	18	Adipose_Visceral_Omentum	group-lasso	histone/DHS
RBFA	7.5242444539394e-07	1.00026288381306	8.24571362716484e-11	18	Adipose_Visceral_Omentum	group-lasso	histone/DHS
RBFADN	1.07377612469048e-07	1.00030742975644	1.02728344129341e-27	18	Adipose_Visceral_Omentum	group-lasso	histone/DHS
PLPP2	6.34158208694619e-07	0.999169127557438	2.18265190045764e-27	19	Adipose_Visceral_Omentum	group-lasso	histone/DHS
MIER2	2.16515194655459e-07	1.00017871865422	2.19462282352741e-13	19	Adipose_Visceral_Omentum	group-lasso	histone/DHS
C2CD4C	3.44249381125969e-07	1.00009349920999	1.22036698996357e-19	19	Adipose_Visceral_Omentum	group-lasso	histone/DHS
SHC2	6.00164185953136e-07	1.00088888094812	2.68010916064355e-16	19	Adipose_Visceral_Omentum	group-lasso	histone/DHS
ODF3L2	4.40607304286143e-07	1.00014892461219	5.59943799652308e-12	19	Adipose_Visceral_Omentum	group-lasso	histone/DHS
WDR18	1.06906368552992e-06	0.998629773205924	4.9343274706962e-76	19	Adipose_Visceral_Omentum	group-lasso	histone/DHS
GRIN3B	1.1253476658821e-06	1.00034447164438	3.38917703624568e-13	19	Adipose_Visceral_Omentum	group-lasso	histone/DHS
CNN2	1.43684472061948e-06	1.00001608360326	2.10690677275874e-09	19	Adipose_Visceral_Omentum	group-lasso	histone/DHS
ABCA7	4.38614440837853e-06	1.0015776912819	1.67035147198369e-14	19	Adipose_Visceral_Omentum	group-lasso	histone/DHS
POLR2E	8.18993513780119e-07	1.00012522718853	2.37700370802631e-13	19	Adipose_Visceral_Omentum	group-lasso	histone/DHS
C19orf24	3.65606284066106e-08	0.999954068434398	1.65594199004561e-12	19	Adipose_Visceral_Omentum	group-lasso	histone/DHS
ATP8B3	1.13207380371748e-07	0.999732106235782	5.90943736906818e-14	19	Adipose_Visceral_Omentum	group-lasso	histone/DHS
BTBD2	4.27077511731071e-08	1.0000461082038	8.65726811739072e-09	19	Adipose_Visceral_Omentum	group-lasso	histone/DHS
AMH	9.96035582533262e-08	1.00001339749813	1.87852687873643e-35	19	Adipose_Visceral_Omentum	group-lasso	histone/DHS
LSM7	8.55739887412244e-08	1.00014274405874	7.3811740269961e-21	19	Adipose_Visceral_Omentum	group-lasso	histone/DHS
SPPL2B	8.18877899376605e-08	0.999903491080934	6.58572900912109e-12	19	Adipose_Visceral_Omentum	group-lasso	histone/DHS
ZNF554	1.29560763998989e-07	0.999937393934133	1.30549557894352e-11	19	Adipose_Visceral_Omentum	group-lasso	histone/DHS
TLE6	2.05931866429852e-07	1.0000910603768	7.33152238077902e-14	19	Adipose_Visceral_Omentum	group-lasso	histone/DHS
NCLN	1.71252931487782e-07	0.999898474516954	6.51710515182889e-16	19	Adipose_Visceral_Omentum	group-lasso	histone/DHS
GIPC3	1.46478799982059e-07	0.999841178534347	1.16301328291339e-16	19	Adipose_Visceral_Omentum	group-lasso	histone/DHS
MRPL54	5.27432778344621e-08	0.999899305717727	1.82769157492929e-34	19	Adipose_Visceral_Omentum	group-lasso	histone/DHS
SIRT6	6.94522197308128e-08	0.999868350617984	5.33837491929872e-09	19	Adipose_Visceral_Omentum	group-lasso	histone/DHS
ANKRD24	6.88090998613465e-08	0.999865955023436	4.03217787450706e-09	19	Adipose_Visceral_Omentum	group-lasso	histone/DHS
CHAF1A	2.50862986348876e-07	1.00016480775586	6.66271015885464e-40	19	Adipose_Visceral_Omentum	group-lasso	histone/DHS
PLIN5	3.09500059125658e-07	0.999844430629186	6.58247884317461e-11	19	Adipose_Visceral_Omentum	group-lasso	histone/DHS
LONP1	1.98121258184854e-08	1.00006057717561	5.1719714837077e-25	19	Adipose_Visceral_Omentum	group-lasso	histone/DHS
DUS3L	2.67091495177865e-08	1.00007702540524	1.22595979987339e-40	19	Adipose_Visceral_Omentum	group-lasso	histone/DHS
CAPS	7.12104721919166e-08	1.00002256276975	9.11979705088093e-11	19	Adipose_Visceral_Omentum	group-lasso	histone/DHS
GTF2F1	4.18399703515789e-08	1.00001584885093	8.66219062346240e-09	19	Adipose_Visceral_Omentum	group-lasso	histone/DHS
SLC25A41	4.29698393805392e-08	1.00011570097056	4.16815427523679e-75	19	Adipose_Visceral_Omentum	group-lasso	histone/DHS
TUBB4A	1.20793134054403e-07	0.999739329265551	4.61522802143728e-13	19	Adipose_Visceral_Omentum	group-lasso	histone/DHS
GPR108	5.20444994205775e-07	1.00084417901185	7.2777083445089e-43	19	Adipose_Visceral_Omentum	group-lasso	histone/DHS
SH2D3A	3.47004743164249e-07	1.00002811639872	2.70859704804713e-19	19	Adipose_Visceral_Omentum	group-lasso	histone/DHS
ADGRE4P	4.24238799354909e-07	0.999528953301394	6.19727789338587e-16	19	Adipose_Visceral_Omentum	group-lasso	histone/DHS
PEX11G	6.27709957780384e-07	0.999867644621764	7.56865410168268e-17	19	Adipose_Visceral_Omentum	group-lasso	histone/DHS
XAB2	8.74610163719493e-07	0.999859408581536	2.72807374069911e-11	19	Adipose_Visceral_Omentum	group-lasso	histone/DHS
FCER2	6.42066498889341e-07	0.999756157563908	7.81726949229031e-17	19	Adipose_Visceral_Omentum	group-lasso	histone/DHS
CLEC4M	4.7241901800537e-07	0.999850123121729	4.36339333556782e-08	19	Adipose_Visceral_Omentum	group-lasso	histone/DHS
EVI5L	4.94897653390922e-07	0.999543432535294	1.97990767130067e-09	19	Adipose_Visceral_Omentum	group-lasso	histone/DHS
TIMM44	3.31894470409642e-07	0.999947785977547	1.42787290200273e-08	19	Adipose_Visceral_Omentum	group-lasso	histone/DHS
CERS4	6.74153647752241e-08	0.999837733606552	9.26322131663482e-53	19	Adipose_Visceral_Omentum	group-lasso	histone/DHS
RPS28	1.81272595587411e-07	1.00002741796751	3.0198089404779e-46	19	Adipose_Visceral_Omentum	group-lasso	histone/DHS
MARCH2	2.07943463825289e-07	1.00030881517907	4.8992464844772e-50	19	Adipose_Visceral_Omentum	group-lasso	histone/DHS
ZNF558	2.95312781143882e-09	0.999970312638129	4.97417332061966e-12	19	Adipose_Visceral_Omentum	group-lasso	histone/DHS
ZNF317	7.03754350419089e-08	0.999951840278695	2.49071413969887e-08	19	Adipose_Visceral_Omentum	group-lasso	histone/DHS
ZNF559	2.58603496701881e-08	0.999785922959853	3.11554963235277e-77	19	Adipose_Visceral_Omentum	group-lasso	histone/DHS
ZNF177	6.03097820649765e-09	0.999962386967793	2.84428883703299e-19	19	Adipose_Visceral_Omentum	group-lasso	histone/DHS
ZNF266	1.08819721027533e-08	1.00005911128198	0	19	Adipose_Visceral_Omentum	group-lasso	histone/DHS
ZNF560	3.29284066689949e-08	1.00008136626907	1.14691137405884e-08	19	Adipose_Visceral_Omentum	group-lasso	histone/DHS
ZNF561	2.87458805565161e-08	0.999935502820652	1.34162532391061e-16	19	Adipose_Visceral_Omentum	group-lasso	histone/DHS
ZNF846	3.04182791787645e-08	1.00004949576836	6.65717058170267e-08	19	Adipose_Visceral_Omentum	group-lasso	histone/DHS
P2RY11	5.24571117637397e-07	0.999941007499729	1.0567408317769e-11	19	Adipose_Visceral_Omentum	group-lasso	histone/DHS
ICAM5	1.4621856726604e-06	0.999366781251454	8.31307699506278e-10	19	Adipose_Visceral_Omentum	group-lasso	histone/DHS
ICAM3	7.85115164536569e-07	1.00006408461808	3.08997780072157e-18	19	Adipose_Visceral_Omentum	group-lasso	histone/DHS
KRI1	1.0232849836541e-07	0.999983515855968	5.82451120870258e-27	19	Adipose_Visceral_Omentum	group-lasso	histone/DHS
ILF3-DT	5.29040669035765e-07	0.99975619681214	1.58477778014775e-11	19	Adipose_Visceral_Omentum	group-lasso	histone/DHS
PRKCSH	1.63555830741878e-08	0.999981101341354	7.40644719549187e-11	19	Adipose_Visceral_Omentum	group-lasso	histone/DHS
ACP5	5.58932547963317e-08	0.99987253833175	1.13111867844581e-08	19	Adipose_Visceral_Omentum	group-lasso	histone/DHS
ZNF763	9.74390744276876e-09	1.00002385620991	1.13870850825308e-09	19	Adipose_Visceral_Omentum	group-lasso	histone/DHS
ZNF433-AS1	7.98270819347171e-09	1.00000889584363	3.76249541034849e-09	19	Adipose_Visceral_Omentum	group-lasso	histone/DHS
ZNF709	1.04399513616989e-08	0.999981605972065	1.91706566627524e-08	19	Adipose_Visceral_Omentum	group-lasso	histone/DHS
MAN2B1	7.95054230744225e-07	1.00005723084652	6.68509401556012e-09	19	Adipose_Visceral_Omentum	group-lasso	histone/DHS
STX10	1.0751493676695e-07	0.999818487201277	4.27313390338889e-09	19	Adipose_Visceral_Omentum	group-lasso	histone/DHS
MRI1	3.57156149705283e-08	1.00003121035899	1.4285812608893e-47	19	Adipose_Visceral_Omentum	group-lasso	histone/DHS
IL27RA	2.35804482929493e-07	1.00033684126099	5.33853127420228e-17	19	Adipose_Visceral_Omentum	group-lasso	histone/DHS
ZNF333	8.70261146545591e-08	1.00003515112102	5.2742786330925e-12	19	Adipose_Visceral_Omentum	group-lasso	histone/DHS
RASAL3	8.31212170644798e-08	1.00000414140755	4.22227513607644e-10	19	Adipose_Visceral_Omentum	group-lasso	histone/DHS
CYP4F12	1.29669734512268e-07	0.999951159534703	6.27624058633313e-12	19	Adipose_Visceral_Omentum	group-lasso	histone/DHS
CYP4F24P	8.99386400473775e-08	1.000147191652	5.87474635785009e-145	19	Adipose_Visceral_Omentum	group-lasso	histone/DHS
LINC01835	8.45612740512957e-08	1.00015441612252	4.13140722883037e-42	19	Adipose_Visceral_Omentum	group-lasso	histone/DHS
CYP4F11	1.07362283184258e-07	0.999650577103031	4.89087863179927e-48	19	Adipose_Visceral_Omentum	group-lasso	histone/DHS
AP1M1	9.47630760613406e-08	0.999966581185729	1.06536600951917e-09	19	Adipose_Visceral_Omentum	group-lasso	histone/DHS
C19orf44	2.34982336917118e-08	1.00005861914189	4.90509989654059e-34	19	Adipose_Visceral_Omentum	group-lasso	histone/DHS
SMIM7	4.59581626680819e-08	0.9999207734618	4.31021663941795e-08	19	Adipose_Visceral_Omentum	group-lasso	histone/DHS
HAUS8	2.71267760448666e-08	0.999949712105458	4.98149500589072e-13	19	Adipose_Visceral_Omentum	group-lasso	histone/DHS
OCEL1	1.81314450922593e-07	0.999978356612016	8.92339676648983e-20	19	Adipose_Visceral_Omentum	group-lasso	histone/DHS
MRPL34	9.34678904370206e-08	0.999805007043349	1.25422312785557e-36	19	Adipose_Visceral_Omentum	group-lasso	histone/DHS
PLVAP	1.02444547317741e-07	1.00002220887631	8.87487840531233e-20	19	Adipose_Visceral_Omentum	group-lasso	histone/DHS
MVB12A	9.11353430075937e-08	0.999987741392026	1.82370135513923e-12	19	Adipose_Visceral_Omentum	group-lasso	histone/DHS
TMEM221	1.06342144373033e-07	1.00006525889857	7.51510247479407e-17	19	Adipose_Visceral_Omentum	group-lasso	histone/DHS
NXNL1	1.12764171591034e-07	1.00001994709618	8.07212429738883e-08	19	Adipose_Visceral_Omentum	group-lasso	histone/DHS
B3GNT3	7.49987067283168e-08	0.999979092123442	1.56445348958849e-13	19	Adipose_Visceral_Omentum	group-lasso	histone/DHS
CCDC124	1.31635739940025e-07	0.999957957519499	5.5370012587773e-10	19	Adipose_Visceral_Omentum	group-lasso	histone/DHS
IL12RB1	1.52495471795669e-07	1.00020060784313	1.47179644367453e-09	19	Adipose_Visceral_Omentum	group-lasso	histone/DHS
IQCN	8.52578310556349e-08	1.00004130547193	9.76958065034268e-18	19	Adipose_Visceral_Omentum	group-lasso	histone/DHS
PGPEP1	9.28958743226216e-08	1.00014017097686	1.14801668604551e-19	19	Adipose_Visceral_Omentum	group-lasso	histone/DHS
UBA52	8.77620406835189e-08	0.999823263474508	1.38437077046923e-24	19	Adipose_Visceral_Omentum	group-lasso	histone/DHS
HAPLN4	4.87182498028843e-08	1.00008449767707	8.31810051662968e-11	19	Adipose_Visceral_Omentum	group-lasso	histone/DHS
TM6SF2	3.15283711008489e-08	1.00004489947704	3.37396329321998e-10	19	Adipose_Visceral_Omentum	group-lasso	histone/DHS
LPAR2	1.94277379495619e-08	1.00008169455243	5.88502156546044e-14	19	Adipose_Visceral_Omentum	group-lasso	histone/DHS
ZNF506	1.53344163509794e-08	0.999954364878512	6.3301346832265e-10	19	Adipose_Visceral_Omentum	group-lasso	histone/DHS
ZNF90	7.54250482802707e-09	0.99999403828476	2.32221579658219e-11	19	Adipose_Visceral_Omentum	group-lasso	histone/DHS
ZNF626	3.48485363337064e-08	1.00005179488257	3.29988380258257e-10	19	Adipose_Visceral_Omentum	group-lasso	histone/DHS
ZNF431	2.50509006959714e-08	1.0000056434331	7.68519260868695e-21	19	Adipose_Visceral_Omentum	group-lasso	histone/DHS
ZNF708	1.40014764864444e-08	1.00009297833806	6.34251295231497e-15	19	Adipose_Visceral_Omentum	group-lasso	histone/DHS
ZNF738	9.47198446732682e-09	1.0000547650306	8.19034286813192e-27	19	Adipose_Visceral_Omentum	group-lasso	histone/DHS
ZNF493	8.3403971409273e-09	0.999996802389156	3.59676408577518e-08	19	Adipose_Visceral_Omentum	group-lasso	histone/DHS
LINC00664	2.84609015181779e-08	0.999943292678256	7.20446920166994e-13	19	Adipose_Visceral_Omentum	group-lasso	histone/DHS
ZNF429	2.80874420366433e-08	0.999891334860287	1.34724242664234e-22	19	Adipose_Visceral_Omentum	group-lasso	histone/DHS
ZNF100	8.19806514586149e-09	1.00005253537099	8.30573610583565e-149	19	Adipose_Visceral_Omentum	group-lasso	histone/DHS
ZNF208	2.24193306782501e-08	0.999942163024591	9.09984332618463e-08	19	Adipose_Visceral_Omentum	group-lasso	histone/DHS
ZNF257	1.07752218676975e-07	0.999766096415914	6.71093256879612e-23	19	Adipose_Visceral_Omentum	group-lasso	histone/DHS
ZNF98	2.45702594435064e-07	1.00050163942497	1.35896989750019e-27	19	Adipose_Visceral_Omentum	group-lasso	histone/DHS
ZNF492	2.24252766555404e-07	1.00019776197867	6.82712363172278e-11	19	Adipose_Visceral_Omentum	group-lasso	histone/DHS
ZNF675	2.27099204608612e-08	0.99995698734624	3.82396639481854e-08	19	Adipose_Visceral_Omentum	group-lasso	histone/DHS
ZNF726	1.70745005022056e-08	0.999997263759275	5.58556038382916e-08	19	Adipose_Visceral_Omentum	group-lasso	histone/DHS
LINC00662	3.65668879794466e-08	1.00007726349903	7.40430507362775e-14	19	Adipose_Visceral_Omentum	group-lasso	histone/DHS
ZNF507	3.62954676348689e-08	0.999925272344713	1.60340463520074e-12	19	Adipose_Visceral_Omentum	group-lasso	histone/DHS
PDCD5	4.81169687576825e-08	0.999956138514267	7.63282731930682e-21	19	Adipose_Visceral_Omentum	group-lasso	histone/DHS
ANKRD27	8.26906254270067e-08	0.999931551912465	2.46039150036325e-09	19	Adipose_Visceral_Omentum	group-lasso	histone/DHS
SLC7A9	4.94347044877693e-08	0.999824196391408	2.18152179985462e-18	19	Adipose_Visceral_Omentum	group-lasso	histone/DHS
FAAP24	8.28348395637192e-08	0.999981830492468	2.19940278611978e-22	19	Adipose_Visceral_Omentum	group-lasso	histone/DHS
WDR88	1.13695969650386e-07	0.999880042123012	2.58229654254279e-10	19	Adipose_Visceral_Omentum	group-lasso	histone/DHS
PEPD	1.20114574921225e-07	0.999776357655185	2.41717799604413e-22	19	Adipose_Visceral_Omentum	group-lasso	histone/DHS
CHST8	1.15808354703733e-07	0.999833870849689	1.81855682796194e-09	19	Adipose_Visceral_Omentum	group-lasso	histone/DHS
SCGB1B2P	1.46455218839432e-07	0.999955955261872	3.95206772822683e-08	19	Adipose_Visceral_Omentum	group-lasso	histone/DHS
ZNF302	1.14725603795915e-07	0.999772948541432	2.57596170667168e-19	19	Adipose_Visceral_Omentum	group-lasso	histone/DHS
ZNF181	5.38892829591545e-08	1.00000490910118	1.39300284005763e-19	19	Adipose_Visceral_Omentum	group-lasso	histone/DHS
ZNF30	1.24625345732938e-08	0.99999150846566	1.08110727668701e-11	19	Adipose_Visceral_Omentum	group-lasso	histone/DHS
GRAMD1A	6.44437844076931e-08	0.99987339866166	4.96974813608701e-12	19	Adipose_Visceral_Omentum	group-lasso	histone/DHS
FXYD7	8.77407877092375e-08	0.999962693806325	2.50675790363863e-08	19	Adipose_Visceral_Omentum	group-lasso	histone/DHS
FXYD5	8.12326957298161e-08	0.999960849946106	8.20176225391227e-48	19	Adipose_Visceral_Omentum	group-lasso	histone/DHS
LSR	7.83967821135302e-08	0.999913677682975	8.82814239682891e-19	19	Adipose_Visceral_Omentum	group-lasso	histone/DHS
MAG	6.1910310087725e-08	0.999916078143226	4.83749982294536e-39	19	Adipose_Visceral_Omentum	group-lasso	histone/DHS
CD22	4.49756806566225e-08	0.999921529091456	4.30141849178362e-16	19	Adipose_Visceral_Omentum	group-lasso	histone/DHS
FFAR3	5.90238196944416e-08	1.00003617674853	6.90273033516963e-09	19	Adipose_Visceral_Omentum	group-lasso	histone/DHS
GPR42	5.97278102543531e-08	1.0000443819956	4.61237533951745e-23	19	Adipose_Visceral_Omentum	group-lasso	histone/DHS
DMKN	5.22616251998166e-08	0.999884821184529	7.62873131320208e-10	19	Adipose_Visceral_Omentum	group-lasso	histone/DHS
ETV2	1.38973311007994e-07	0.999975264580663	2.19947446662097e-08	19	Adipose_Visceral_Omentum	group-lasso	histone/DHS
UPK1A	1.46149877026933e-07	1.00008903948904	5.21083451728334e-11	19	Adipose_Visceral_Omentum	group-lasso	histone/DHS
ZBTB32	1.24513854588528e-07	1.00002923798147	5.89824798354633e-08	19	Adipose_Visceral_Omentum	group-lasso	histone/DHS
U2AF1L4	1.79411146995732e-07	0.999953052876563	1.52015237807724e-70	19	Adipose_Visceral_Omentum	group-lasso	histone/DHS
PROSER3	5.24154378266489e-07	1.00029315171427	4.40436201983949e-11	19	Adipose_Visceral_Omentum	group-lasso	histone/DHS
ARHGAP33	3.23765482717215e-07	0.999808916786069	1.19866523250038e-10	19	Adipose_Visceral_Omentum	group-lasso	histone/DHS
LINC00665	3.15946967627134e-07	1.00037292556505	1.73488420865219e-13	19	Adipose_Visceral_Omentum	group-lasso	histone/DHS
ZNF529-AS1	6.78121347626067e-09	1.000028004257	4.31900399116027e-12	19	Adipose_Visceral_Omentum	group-lasso	histone/DHS
LINC01535	5.82849893637312e-09	1.00003356972335	8.47630269785054e-56	19	Adipose_Visceral_Omentum	group-lasso	histone/DHS
ZNF793	4.17465394473907e-09	1.00000133845041	6.80728868966628e-08	19	Adipose_Visceral_Omentum	group-lasso	histone/DHS
ZFP30	1.56232247718473e-07	1.00010058233132	1.42265857235048e-10	19	Adipose_Visceral_Omentum	group-lasso	histone/DHS
ZNF781	4.76685933733473e-07	0.999555456682711	3.00817257833478e-33	19	Adipose_Visceral_Omentum	group-lasso	histone/DHS
ZNF573	3.78052055424179e-08	0.999990384570311	4.00079407889396e-08	19	Adipose_Visceral_Omentum	group-lasso	histone/DHS
C19orf33	1.23775642179239e-07	0.999982616387459	1.17334758740338e-12	19	Adipose_Visceral_Omentum	group-lasso	histone/DHS
CATSPERG	8.60269512235609e-08	1.00006948954394	9.63490061782439e-12	19	Adipose_Visceral_Omentum	group-lasso	histone/DHS
CAPN12	2.19515881203848e-07	1.00012460169385	1.50674904173772e-21	19	Adipose_Visceral_Omentum	group-lasso	histone/DHS
SARS2	2.43656739421303e-07	0.999852297367908	2.23171936503758e-23	19	Adipose_Visceral_Omentum	group-lasso	histone/DHS
FBXO17	2.62600360555339e-07	0.999913866097803	1.98274113761417e-15	19	Adipose_Visceral_Omentum	group-lasso	histone/DHS
FBXO27	7.01272952598837e-07	0.999439173461796	1.14207939122828e-16	19	Adipose_Visceral_Omentum	group-lasso	histone/DHS
PAK4	2.12381327520808e-07	1.00000352666381	5.13142057556559e-12	19	Adipose_Visceral_Omentum	group-lasso	histone/DHS
RPS16	1.0976004146825e-07	1.00013373323513	2.2395938478269e-12	19	Adipose_Visceral_Omentum	group-lasso	histone/DHS
ZNF780A	1.05976105948659e-08	0.999972653328418	1.02154628255272e-43	19	Adipose_Visceral_Omentum	group-lasso	histone/DHS
MAP3K10	9.48123874760076e-08	0.999955221288185	2.47647890290814e-18	19	Adipose_Visceral_Omentum	group-lasso	histone/DHS
C19orf47	1.03695066247813e-07	1.00001254312308	1.81492818805134e-08	19	Adipose_Visceral_Omentum	group-lasso	histone/DHS
COQ8B	4.05971920840194e-07	0.999949939150624	4.473663028826e-09	19	Adipose_Visceral_Omentum	group-lasso	histone/DHS
ITPKC	5.91838686076048e-07	0.99953883377934	1.48553796077456e-11	19	Adipose_Visceral_Omentum	group-lasso	histone/DHS
C19orf54	1.96800136926925e-07	0.999882661076131	3.93927591266364e-08	19	Adipose_Visceral_Omentum	group-lasso	histone/DHS
CYP2B7P	1.19112437363184e-07	0.999716142998273	3.2569791220583e-21	19	Adipose_Visceral_Omentum	group-lasso	histone/DHS
TMEM91	1.88490289018613e-08	0.99998992731167	1.15399201771454e-21	19	Adipose_Visceral_Omentum	group-lasso	histone/DHS
BCKDHA	7.85476846028475e-08	1.00012520057096	2.5313913891493e-10	19	Adipose_Visceral_Omentum	group-lasso	histone/DHS
PCAT19	4.4137973131068e-08	1.00006763084752	1.46814968701776e-34	19	Adipose_Visceral_Omentum	group-lasso	histone/DHS
LINC01480	8.12547588263029e-08	0.999999082427941	1.89423308587348e-11	19	Adipose_Visceral_Omentum	group-lasso	histone/DHS
CEACAM21	5.30004929657573e-08	1.0002055757209	1.12305192270494e-34	19	Adipose_Visceral_Omentum	group-lasso	histone/DHS
RABAC1	9.44713088556956e-09	1.00002350525291	6.1618405121555e-10	19	Adipose_Visceral_Omentum	group-lasso	histone/DHS
ETHE1	4.97804423381034e-07	0.999580146951907	4.09597891577238e-13	19	Adipose_Visceral_Omentum	group-lasso	histone/DHS
ZNF575	3.63671586943053e-07	0.99989359778831	9.16719406886797e-39	19	Adipose_Visceral_Omentum	group-lasso	histone/DHS
PINLYP	5.40004121792785e-08	1.00007522865197	1.69978986147621e-11	19	Adipose_Visceral_Omentum	group-lasso	histone/DHS
SMG9	4.47543310049726e-08	1.00010912230057	3.9666333966121e-09	19	Adipose_Visceral_Omentum	group-lasso	histone/DHS
ZNF404	6.71793563211285e-08	0.999942324294879	6.4856592053662e-27	19	Adipose_Visceral_Omentum	group-lasso	histone/DHS
ZNF155	2.25431038746822e-07	0.999362555214734	9.46388225022866e-30	19	Adipose_Visceral_Omentum	group-lasso	histone/DHS
ZNF285	5.64751238638318e-08	0.999844153791125	2.99138155107517e-14	19	Adipose_Visceral_Omentum	group-lasso	histone/DHS
CEACAM22P	4.76334639803016e-08	0.999952278941008	5.66257733202421e-13	19	Adipose_Visceral_Omentum	group-lasso	histone/DHS
CEACAM19	4.02432587421299e-08	1.00000641931612	9.23132784603209e-15	19	Adipose_Visceral_Omentum	group-lasso	histone/DHS
GEMIN7	2.98466888809742e-08	1.00000264926609	2.51312139546091e-15	19	Adipose_Visceral_Omentum	group-lasso	histone/DHS
ERCC2	2.78179226704055e-08	1.00000470020073	1.59972282518457e-10	19	Adipose_Visceral_Omentum	group-lasso	histone/DHS
CD3EAP	3.6914239400201e-08	1.00000401978625	7.76734012110469e-10	19	Adipose_Visceral_Omentum	group-lasso	histone/DHS
ERCC1	3.03144954665239e-08	0.999931868227268	3.77020193781242e-14	19	Adipose_Visceral_Omentum	group-lasso	histone/DHS
PPM1N	1.04048894004239e-07	1.00015736896061	2.04551452773545e-13	19	Adipose_Visceral_Omentum	group-lasso	histone/DHS
DMWD	2.92147418963216e-07	0.999973583645011	2.68281983100483e-08	19	Adipose_Visceral_Omentum	group-lasso	histone/DHS
PPP5C	6.02150062963675e-07	0.999373149592974	2.738840228489e-18	19	Adipose_Visceral_Omentum	group-lasso	histone/DHS
CCDC8	6.79686476253965e-07	0.999886222908928	2.01355644223936e-10	19	Adipose_Visceral_Omentum	group-lasso	histone/DHS
PNMA8A	3.8105085213554e-07	1.00000902111956	1.53160107322165e-30	19	Adipose_Visceral_Omentum	group-lasso	histone/DHS
FKRP	1.10377418160837e-07	1.00000361251782	7.91591208761585e-32	19	Adipose_Visceral_Omentum	group-lasso	histone/DHS
STRN4	1.07314689282273e-07	0.999890948118284	6.3150509740137e-11	19	Adipose_Visceral_Omentum	group-lasso	histone/DHS
AP2S1	9.35072632837352e-08	1.00003100124685	4.83693032806787e-08	19	Adipose_Visceral_Omentum	group-lasso	histone/DHS
CCDC9	2.50073549906937e-08	0.999944575816136	2.94144516717012e-09	19	Adipose_Visceral_Omentum	group-lasso	histone/DHS
SELENOW	3.46396179515468e-08	0.999982119792582	7.90676216577979e-52	19	Adipose_Visceral_Omentum	group-lasso	histone/DHS
PLA2G4C	1.25472652855768e-07	1.00002823373412	8.19359115146884e-24	19	Adipose_Visceral_Omentum	group-lasso	histone/DHS
CARD8	3.28270756899035e-07	0.999820933551265	3.54230558988115e-08	19	Adipose_Visceral_Omentum	group-lasso	histone/DHS
CCDC114	8.27013692044155e-08	1.00006729820081	2.53855014474867e-15	19	Adipose_Visceral_Omentum	group-lasso	histone/DHS
GRIN2D	1.14424036664649e-07	1.00003118010438	4.21325828793904e-14	19	Adipose_Visceral_Omentum	group-lasso	histone/DHS
SULT2B1	8.50204310103894e-08	0.999845159615151	2.6180504224075e-27	19	Adipose_Visceral_Omentum	group-lasso	histone/DHS
SEC1P	1.58022456925114e-07	0.999977907106042	3.99846982120298e-11	19	Adipose_Visceral_Omentum	group-lasso	histone/DHS
IZUMO1	7.41523534885193e-07	1.00068373345782	9.76281034226929e-36	19	Adipose_Visceral_Omentum	group-lasso	histone/DHS
HSD17B14	3.35410911565098e-07	0.999911259590941	4.62205008989189e-19	19	Adipose_Visceral_Omentum	group-lasso	histone/DHS
TULP2	3.86144377330731e-07	1.00004282405251	1.98362802059141e-10	19	Adipose_Visceral_Omentum	group-lasso	histone/DHS
SNRNP70	2.93526965746465e-07	0.999877527160205	5.13976764900736e-08	19	Adipose_Visceral_Omentum	group-lasso	histone/DHS
TRPM4	2.44424866353624e-07	0.999559713112927	2.05941804596984e-25	19	Adipose_Visceral_Omentum	group-lasso	histone/DHS
SLC6A16	4.4534595244534e-08	0.999968225165624	3.64509485795433e-13	19	Adipose_Visceral_Omentum	group-lasso	histone/DHS
CD37	5.7644600237833e-08	1.00007584759752	7.21495279400607e-08	19	Adipose_Visceral_Omentum	group-lasso	histone/DHS
DKKL1	7.41416834042e-08	0.999928295832367	8.41435519263186e-17	19	Adipose_Visceral_Omentum	group-lasso	histone/DHS
CCDC155	7.87542261009358e-08	1.00019741331312	9.19889479002422e-30	19	Adipose_Visceral_Omentum	group-lasso	histone/DHS
ALDH16A1	7.76254670323704e-08	1.0000979615392	9.49255042859374e-22	19	Adipose_Visceral_Omentum	group-lasso	histone/DHS
RPS11	1.28192964234794e-07	0.999772203535554	6.70140109676421e-12	19	Adipose_Visceral_Omentum	group-lasso	histone/DHS
FCGRT	7.63744159881685e-08	0.999944512267865	5.23249114423534e-08	19	Adipose_Visceral_Omentum	group-lasso	histone/DHS
PRR12	6.40061813147701e-08	1.00006624162026	1.95708364109804e-17	19	Adipose_Visceral_Omentum	group-lasso	histone/DHS
IRF3	5.88530743111706e-08	0.999979437468334	1.63314491219076e-08	19	Adipose_Visceral_Omentum	group-lasso	histone/DHS
TSKS	1.06893406297987e-07	0.9999472319612	5.70030593693974e-08	19	Adipose_Visceral_Omentum	group-lasso	histone/DHS
FUZ	1.52488371840886e-07	1.00000038041771	4.06291893411674e-12	19	Adipose_Visceral_Omentum	group-lasso	histone/DHS
MED25	1.36984407405592e-07	0.99982386320844	4.22545862133309e-09	19	Adipose_Visceral_Omentum	group-lasso	histone/DHS
NUP62	8.73106535430497e-08	0.999947952431136	2.69965982435363e-10	19	Adipose_Visceral_Omentum	group-lasso	histone/DHS
SIGLEC16	2.8857460948689e-08	0.999938265337659	6.33211914871958e-33	19	Adipose_Visceral_Omentum	group-lasso	histone/DHS
NAPSB	3.99841921816219e-08	0.999928060038662	3.17490754539655e-17	19	Adipose_Visceral_Omentum	group-lasso	histone/DHS
ASPDH	4.1644097717033e-08	0.99996269494307	1.71032207058392e-09	19	Adipose_Visceral_Omentum	group-lasso	histone/DHS
SYT3	8.27829132273444e-08	0.999996835713592	1.20696180846725e-11	19	Adipose_Visceral_Omentum	group-lasso	histone/DHS
C19orf48	1.20874943611187e-07	0.99999565630933	2.92304521529214e-16	19	Adipose_Visceral_Omentum	group-lasso	histone/DHS
LINC01869	1.09955825126892e-07	0.999955141547419	1.11743180349843e-11	19	Adipose_Visceral_Omentum	group-lasso	histone/DHS
[truncated: 34,101 more rows]
