# Supplementary material for: A framework for integrating directed and undirected annotations to build explanatory models of cis-eQTL data
Source: PLoS Comput Biol. 2020 Jun 9;16(6):e1007770. doi: 10.1371/journal.pcbi.1007770 (PMC7332077; doi:10.1371/journal.pcbi.1007770)
Supplement: S5 Table — Given are the MSEdir on the test set for various BAGEA fits to the monocyte data. (TXT) [file pcbi.1007770.s021.txt]

gname	S_approx	mse_dir_approx	maxpval	method	annotation_subset
ABAT	0.0262187483398142	0.960856860865513	2.04493614612627e-14	group-lasso	histone/DHS
ACD	0.000126673219821487	0.995865290518103	2.53453388437221e-16	group-lasso	histone/DHS
ACSM3	0.00050191758910305	0.991744876059887	1.27415068143257e-14	group-lasso	histone/DHS
ADAT1	8.23611726076285e-06	1.00096423964412	4.06681496115881e-65	group-lasso	histone/DHS
ADCY9	0.00105879232307623	0.999738452246869	7.15932041147035e-18	group-lasso	histone/DHS
AKTIP	0.00188889777425264	0.951293560340102	9.35089300467547e-95	group-lasso	histone/DHS
AMDHD2	0.000144371248846264	0.999409308624794	9.40710476641277e-21	group-lasso	histone/DHS
AMFR	0.00189339015246722	1.00585286225362	3.11522915310582e-98	group-lasso	histone/DHS
ARL2BP	0.000836115511758747	0.999680165799415	3.46965883432215e-12	group-lasso	histone/DHS
ARL6IP1	0.0313779209310207	1.05148684314384	1.36874306836374e-11	group-lasso	histone/DHS
ATP6V0D1	0.000112921655475438	0.996181013014309	5.95080319906174e-54	group-lasso	histone/DHS
AXIN1	0.000692631774030934	0.995174633926771	8.73172161155166e-69	group-lasso	histone/DHS
BBS2	0.00553623232387753	0.907237291441551	3.15459551633774e-132	group-lasso	histone/DHS
BCKDK	0.000899976074597194	0.982486931786954	1.56774005820657e-29	group-lasso	histone/DHS
BRD7	0.00565121898187483	0.965585388664981	1.69108807834466e-20	group-lasso	histone/DHS
CARHSP1	0.00384241969590844	0.998774113625491	8.07607572449757e-70	group-lasso	histone/DHS
CD2BP2	0.000152185849584203	1.00394699038223	4.15607174038663e-13	group-lasso	histone/DHS
CDK10	0.00161037369495399	1.0240725425622	1.20241934146465e-30	group-lasso	histone/DHS
CENPN	0.00710291518497401	0.926344688299822	6.72410058147477e-103	group-lasso	histone/DHS
CES1	0.000253376530219481	1.00214705633142	3.01338640602382e-44	group-lasso	histone/DHS
CETP	0.00252367693476945	0.991310374597349	6.88926841251564e-27	group-lasso	histone/DHS
CFDP1	0.000200719753947828	1.00392962648635	2.68498599751309e-25	group-lasso	histone/DHS
CHD9	0.00171599935898139	1.02743771746785	9.33501174546698e-27	group-lasso	histone/DHS
CLCN7	0.0200553012883719	0.864826021563381	2.53484153190975e-96	group-lasso	histone/DHS
CLEC18C	0.000660219218059662	0.993637213009978	7.10505603623993e-12	group-lasso	histone/DHS
CLN3	0.000120159136720021	1.00212058507083	1.423590385641e-32	group-lasso	histone/DHS
CMTM1	0.000349489645896513	1.00489819091461	5.07094119699613e-22	group-lasso	histone/DHS
CMTM3	6.79979739987535e-05	1.00468953182709	9.56818678156976e-34	group-lasso	histone/DHS
CORO7	0.00095324470035629	0.986530025947542	3.96012939883226e-21	group-lasso	histone/DHS
CPPED1	0.00188661530149299	1.00715404559733	2.50186032658071e-23	group-lasso	histone/DHS
CRISPLD2	0.0939455238713815	0.799517405797079	5.52889867500966e-61	group-lasso	histone/DHS
CTU2	0.0195121683588852	1.01092069276823	5.5598514439478e-12	group-lasso	histone/DHS
CYB5B	0.00587171682203196	0.985995020066713	7.4416113163472e-20	group-lasso	histone/DHS
CYBA	0.00923474390690989	1.0284695744572	1.19882495332834e-28	group-lasso	histone/DHS
DCTN5	0.000157717734360416	1.00217629091997	5.77486765401233e-125	group-lasso	histone/DHS
DCUN1D3	0.000538856008282661	1.00533497849797	6.87741500178486e-15	group-lasso	histone/DHS
DECR2	0.00039378185878887	1.00586556729345	4.71656623670834e-48	group-lasso	histone/DHS
DEXI	0.00149277232457626	1.01802051229152	1.47284900725537e-44	group-lasso	histone/DHS
DHX38	0.000522369706049035	1.0147986744697	5.93494345038525e-35	group-lasso	histone/DHS
DPEP3	0.00305087014288226	0.978943929548638	2.20969903886918e-15	group-lasso	histone/DHS
E2F4	9.13872479865459e-05	0.996825325578392	6.14599430490814e-14	group-lasso	histone/DHS
EDC4	1.42225283206443e-05	0.998631197695444	3.72798001121823e-16	group-lasso	histone/DHS
ELMO3	7.61824911329785e-05	1.00266727891887	3.92991598723422e-16	group-lasso	histone/DHS
EXOSC6	0.000447055321615985	0.976557498754947	2.60945094814903e-160	group-lasso	histone/DHS
FAHD1	0.00378441792087998	0.98943672367725	4.60046682834268e-104	group-lasso	histone/DHS
FAM173A	0.000839718923492246	0.999359107488396	2.41872784268113e-11	group-lasso	histone/DHS
FBXO31	0.0481218961768843	1.36052695279881	1.20080411714077e-130	group-lasso	histone/DHS
FHOD1	1.43606656433549e-05	0.999988486700034	1.09763427669317e-30	group-lasso	histone/DHS
FLYWCH1	0.00503773652571926	0.993485214849002	6.23970431496885e-32	group-lasso	histone/DHS
FLYWCH2	0.000934646461714783	0.985449274975392	1.2129572166258e-61	group-lasso	histone/DHS
FTO	0.0021482543437001	1.00218142255215	2.73360019572768e-14	group-lasso	histone/DHS
GALNS	0.000460005192116307	1.00268782664914	1.25480725313434e-34	group-lasso	histone/DHS
GAS8	0.000635577090042665	1.00540486092079	2.75349491426669e-14	group-lasso	histone/DHS
GDE1	0.000169052880620476	0.996346723644827	2.02280443785682e-61	group-lasso	histone/DHS
GDPD3	0.000612799847964663	0.98972328506296	2.03824625015332e-14	group-lasso	histone/DHS
GFOD2	0.00277053048877653	1.0334838381417	3.17370496463305e-25	group-lasso	histone/DHS
GGA2	0.000490697042336149	0.995046153060936	9.92680655726162e-11	group-lasso	histone/DHS
GINS2	0.00206471196652367	1.00940507984275	2.7681362774392e-11	group-lasso	histone/DHS
GINS3	0.000165270208151064	0.998787133151205	7.26555019692538e-16	group-lasso	histone/DHS
GLG1	0.000415570863151827	0.993830949586607	1.80773774474472e-27	group-lasso	histone/DHS
GNPTG	0.000948605653506833	0.99807355815684	2.59541687707821e-11	group-lasso	histone/DHS
GOT2	0.000486326610506344	0.996612149778689	3.59536983986689e-15	group-lasso	histone/DHS
HAGH	0.00488298144478799	0.989556937350597	4.5068461541813e-56	group-lasso	histone/DHS
HAGHL	0.00125255682174787	0.973546216021564	1.16735442298757e-46	group-lasso	histone/DHS
HEATR3	0.00404267117083639	0.979173667674711	5.31515178516695e-21	group-lasso	histone/DHS
HP	0.000306996434772646	0.97955325266286	2.11825746681096e-143	group-lasso	histone/DHS
HSBP1	0.0112382053875846	0.981535307162068	3.39671893148906e-11	group-lasso	histone/DHS
HSDL1	0.0163524197939281	1.01529685300749	2.69019261044618e-22	group-lasso	histone/DHS
IL4R	0.018769887933348	1.02865857766561	1.27407173520932e-36	group-lasso	histone/DHS
IQCK	0.00043684014473132	1.00387650387034	1.7666643252458e-13	group-lasso	histone/DHS
IRF8	0.000650905180250911	0.997628701093811	3.32021904070903e-12	group-lasso	histone/DHS
ITGAM	0.00736254250354072	1.01147988036227	2.26233737390993e-45	group-lasso	histone/DHS
ITGAX	0.00397261523548775	0.952954607523178	2.16464140030116e-52	group-lasso	histone/DHS
KCTD5	0.000330949805152426	0.998111889965593	2.78093193691119e-11	group-lasso	histone/DHS
KLHDC4	0.000590689111769779	0.993009732502505	1.55331819948862e-75	group-lasso	histone/DHS
KLHL36	0.00355110508430494	0.991927959785047	2.04428358608858e-75	group-lasso	histone/DHS
LITAF	0.0154340148829056	0.844547673473259	3.14274313981018e-118	group-lasso	histone/DHS
LONP2	0.000957750060929346	0.988837392079177	2.00333044265551e-17	group-lasso	histone/DHS
LPCAT2	0.000242750090380195	1.00579164705233	7.40790480879564e-194	group-lasso	histone/DHS
LYRM1	0.000522807518383164	0.998571047505081	1.03612611100358e-40	group-lasso	histone/DHS
MAF	0.00335255171642654	0.992745268498145	2.00467444978057e-82	group-lasso	histone/DHS
MAP1LC3B	0.018028290005104	1.14244737832876	1.28847719957922e-57	group-lasso	histone/DHS
MAPK3	0.000409814368061876	0.981933697544584	1.67919594280779e-61	group-lasso	histone/DHS
MBTPS1	0.0176678282546383	0.930508028294174	7.77810306754101e-53	group-lasso	histone/DHS
MEFV	0.000419406922321214	1.0070100278179	2.26567390779705e-157	group-lasso	histone/DHS
MGRN1	0.00872331423522298	1.00427114077194	5.62761454263309e-17	group-lasso	histone/DHS
MLKL	0.01545966050364	1.02229789523486	6.14180125311484e-24	group-lasso	histone/DHS
MLST8	0.000179855322992761	0.993348085328301	3.44168800375764e-31	group-lasso	histone/DHS
MON1B	0.00310746158627369	0.95745048432762	1.16126973068537e-46	group-lasso	histone/DHS
MPHOSPH6	0.00116163751920261	1.02170410840847	5.66083197513707e-38	group-lasso	histone/DHS
MRPL28	0.000943297189462423	1.00087273945457	8.02820000004672e-13	group-lasso	histone/DHS
MT1A	0.000699587903525997	1.00319014988407	9.24038716738159e-19	group-lasso	histone/DHS
MT1E	0.000743050068903465	1.00708668726152	9.46749188915778e-68	group-lasso	histone/DHS
MT1H	0.00113363350957761	1.00108730709131	2.3575747804389e-12	group-lasso	histone/DHS
MT1X	0.00299236861734246	0.990909457738812	2.33058708432629e-11	group-lasso	histone/DHS
MT2A	0.00195829515397511	0.99813630203259	5.76886471471092e-19	group-lasso	histone/DHS
MTHFSD	0.000490730178199617	0.993234415329673	6.61261809142049e-26	group-lasso	histone/DHS
N4BP1	0.0026346198277388	1.05211566103936	3.87633084017788e-64	group-lasso	histone/DHS
NAE1	0.000237043124341313	1.00122869519777	2.21615551326849e-12	group-lasso	histone/DHS
NAGPA	0.000500073728273332	1.01140096271341	1.95580420255965e-74	group-lasso	histone/DHS
NIP7	0.000343493845297391	0.988189653130947	2.84173956562588e-40	group-lasso	histone/DHS
NLRC5	0.00392280034352259	0.980506824946409	8.83294773903566e-26	group-lasso	histone/DHS
NME3	0.0010478192740375	1.00840209229633	2.90136696078225e-14	group-lasso	histone/DHS
NME4	0.000508219618524473	1.00971725666456	1.80449384597283e-171	group-lasso	histone/DHS
NMRAL1	0.0030869702073828	0.948710354278527	3.12497081230436e-65	group-lasso	histone/DHS
NOD2	0.000938417149305781	1.03282646769995	3.55461698223782e-76	group-lasso	histone/DHS
NOMO3	5.15006513751289e-06	0.999752773016378	1.30867426075294e-25	group-lasso	histone/DHS
NQO1	0.000740486556804185	0.985485404855268	1.061229005985e-40	group-lasso	histone/DHS
NSMCE1	0.00313629088018229	1.01463759417568	3.95357782893473e-34	group-lasso	histone/DHS
NUTF2	2.62042529452177e-05	0.998421091940001	5.40896328889319e-12	group-lasso	histone/DHS
PAQR4	0.000620357943980562	1.00018752531422	3.05120641098045e-13	group-lasso	histone/DHS
PARD6A	0.000125952478290564	0.997804215315476	3.12281709736241e-15	group-lasso	histone/DHS
PGP	0.000244858186322946	1.01334289422093	3.51178697246299e-71	group-lasso	histone/DHS
PHKB	7.82273163551842e-05	1.00006064671381	1.27299986860678e-12	group-lasso	histone/DHS
PHLPP2	0.00236750145037879	0.968061023394344	1.10304818173824e-45	group-lasso	histone/DHS
PIGQ	0.0011640737803589	0.985704861164976	9.36536882147164e-16	group-lasso	histone/DHS
PLCG2	0.00589613089342198	1.00312097960478	4.70854428128179e-12	group-lasso	histone/DHS
PMFBP1	9.49135343501635e-05	1.00180139878987	4.57037491727998e-15	group-lasso	histone/DHS
PMM2	0.00391509653221979	1.02397946266545	7.6026958842924e-81	group-lasso	histone/DHS
POLR2C	0.000283620756402797	1.00445742805252	1.7204852692944e-21	group-lasso	histone/DHS
POLR3K	0.000800991190363816	0.97689197916843	3.40369796424896e-52	group-lasso	histone/DHS
PRMT7	0.000277635196908025	1.00098800329713	6.09073510117942e-28	group-lasso	histone/DHS
RAB11FIP3	0.000902202623711498	0.981648983076303	9.01526033724873e-38	group-lasso	histone/DHS
RAB40C	0.00816595543742646	0.94099481779391	2.63661427496063e-36	group-lasso	histone/DHS
RFWD3	0.00268922889057838	1.03222161397697	8.02298510532544e-53	group-lasso	histone/DHS
RNF166	0.0194900274389753	0.971575547033052	2.34068230254754e-27	group-lasso	histone/DHS
RNF40	7.06850493653092e-06	0.998921978328687	3.39486489542006e-14	group-lasso	histone/DHS
ROGDI	0.00103531484210105	1.00810927161389	2.20948853927711e-71	group-lasso	histone/DHS
RPL13	0.00174839643890293	0.988027015982252	6.0774769502738e-20	group-lasso	histone/DHS
RPS15A	0.0103470843610426	0.922590469872391	1.11321909043018e-60	group-lasso	histone/DHS
RPS2	0.00727844977534301	0.974793180627274	7.5485674140153e-27	group-lasso	histone/DHS
RSPRY1	0.000479300407373139	1.00684746715499	2.89685432093245e-14	group-lasso	histone/DHS
SLC5A11	0.000165623850190952	1.00481932170296	5.07271383068093e-17	group-lasso	histone/DHS
SLC7A5	0.00335852275179739	1.00339299804474	1.81730495965241e-13	group-lasso	histone/DHS
SLC7A6	0.000683682383516183	0.977582074193444	7.60344714845208e-143	group-lasso	histone/DHS
SLC7A6OS	0.000285023263224584	0.997315678180228	4.17486422935955e-25	group-lasso	histone/DHS
SNAI3	0.0571402458761897	0.806469869007512	6.74664469025414e-98	group-lasso	histone/DHS
SNX20	0.000549075771564376	1.01487648800004	2.01598469347961e-28	group-lasso	histone/DHS
SPATA2L	0.00425445933254751	0.98651485793566	5.8863795831389e-11	group-lasso	histone/DHS
SPG7	0.00132500853614204	0.984416440834035	8.0195373662342e-110	group-lasso	histone/DHS
SPNS1	0.000730786046946598	0.985990062778436	1.01024595959078e-93	group-lasso	histone/DHS
SULT1A1	0.000603886892178068	0.989921508364804	2.17520949111121e-22	group-lasso	histone/DHS
TAF1C	0.0313528273995841	1.10927336036193	7.71665119605282e-29	group-lasso	histone/DHS
TIGD7	0.000285848989703643	0.994682724744437	8.12225446496962e-35	group-lasso	histone/DHS
TK2	0.000305050143959379	1.01107098432287	5.00703086107346e-59	group-lasso	histone/DHS
TMED6	0.000140906359478263	1.00457131933513	6.00891258811908e-56	group-lasso	histone/DHS
TRADD	1.78355510848565e-05	1.00062053706467	6.51201553443175e-36	group-lasso	histone/DHS
TRAP1	0.00010979697748166	0.999008263734502	1.43692695580441e-37	group-lasso	histone/DHS
TRAPPC2L	0.000415861044054452	0.997342987059538	9.06916033859841e-57	group-lasso	histone/DHS
TUFM	0.00108791516476615	0.958870287850521	6.3877229238557e-134	group-lasso	histone/DHS
TXNDC11	0.00439878883559037	1.00971248850198	1.07205940914528e-16	group-lasso	histone/DHS
UBE2I	0.000973943441130959	0.996758313165475	1.08419109233438e-11	group-lasso	histone/DHS
UBN1	0.00557757191314442	1.02279187471281	2.88441464085197e-11	group-lasso	histone/DHS
UNKL	0.00224195980719812	0.998256287804515	6.79181748776915e-11	group-lasso	histone/DHS
USP10	0.0100356137466813	0.966856680634231	1.23201254666878e-24	group-lasso	histone/DHS
VKORC1	0.000827072627282366	0.982213347027733	2.86345590814751e-28	group-lasso	histone/DHS
WFIKKN1	0.00323852039420005	0.992032578663199	7.94674417584599e-12	group-lasso	histone/DHS
ZCCHC14	0.00331797646573602	1.0326510247	1.1903830604268e-19	group-lasso	histone/DHS
ZDHHC7	0.0124595060475916	0.969715837727778	5.15343295134167e-19	group-lasso	histone/DHS
ZFP1	0.00502209496395194	1.01060275358243	2.51175032916715e-28	group-lasso	histone/DHS
ZFP90	0.0109107260928117	0.884744346202077	1.52726805427245e-102	group-lasso	histone/DHS
ZFPM1	0.000188882096195591	0.998760438810578	3.66001893826837e-29	group-lasso	histone/DHS
ZNF200	0.000434490012167804	1.00274696961124	3.62918495715917e-18	group-lasso	histone/DHS
ZNF205	0.00100356549384079	1.02387260912982	5.81325324890781e-75	group-lasso	histone/DHS
ZNF213	0.00271042115328933	0.953391221751242	4.39997789886497e-70	group-lasso	histone/DHS
ZNF276	0.00784443095829909	0.968270968108828	5.01920998618521e-18	group-lasso	histone/DHS
ZNF319	0.000266744599103887	0.999182042776035	3.35981052162146e-13	group-lasso	histone/DHS
ZNF500	0.000952663215210561	0.996022647565309	1.78081525018243e-24	group-lasso	histone/DHS
ZNF668	0.000370564229114053	0.995746752475704	3.56938458658848e-33	group-lasso	histone/DHS
ZNF689	4.43541771488687e-05	1.00008332154195	2.92414191076846e-21	group-lasso	histone/DHS
ZNF75A	0.000284604456624024	1.00418241403393	3.43695791845951e-19	group-lasso	histone/DHS
ABCC3	0.000866987162730471	0.977872293566299	1.31546115963749e-151	group-lasso	histone/DHS
ABHD15	0.000722582503975966	0.988805772011881	3.79772431889082e-20	group-lasso	histone/DHS
ACADVL	0.00129515434457258	0.990985181438015	1.54304404359966e-11	group-lasso	histone/DHS
ACAP1	0.00356573323306598	1.00464210788969	3.40850737487088e-82	group-lasso	histone/DHS
ACOX1	0.00454926565066376	0.988309776151668	4.84844087465822e-18	group-lasso	histone/DHS
ADORA2B	0.00217541681974088	0.991571384130606	5.01099213068133e-21	group-lasso	histone/DHS
AKAP10	6.38750083549913e-05	1.00687695110636	3.35861239866381e-77	group-lasso	histone/DHS
ALDH3A2	0.0021301784193107	1.04772514791322	5.21757126638404e-79	group-lasso	histone/DHS
ARHGAP27	2.19682928939021e-05	0.999230708823788	3.46476300049865e-20	group-lasso	histone/DHS
ARMC7	0.000920995742274906	0.997940346684064	4.19343353015809e-24	group-lasso	histone/DHS
ASGR2	0.00229064141228849	0.974966261476733	4.37836263112291e-96	group-lasso	histone/DHS
ASPSCR1	0.000129396724607708	1.00089021015279	3.2799987741453e-14	group-lasso	histone/DHS
ATPAF2	0.000566158484093655	0.994342329795104	1.79024798096596e-25	group-lasso	histone/DHS
AURKB	0.00122615984196382	0.983784518984971	4.9296733368278e-27	group-lasso	histone/DHS
B3GNTL1	0.00429499274493954	0.980468423810684	1.8025361068725e-13	group-lasso	histone/DHS
BAIAP2	0.00476000465323992	0.998051031464502	1.08363399646996e-24	group-lasso	histone/DHS
BECN1	1.04944501687516e-05	0.99920032542244	4.73125520945715e-33	group-lasso	histone/DHS
BRCA1	0.00157835532780361	1.03373295617687	3.54324009201492e-59	group-lasso	histone/DHS
CALCOCO2	0.00222345628493667	1.0127295241743	5.7534622095673e-15	group-lasso	histone/DHS
CANT1	0.00197325821347885	0.994274001413552	1.08509234926985e-26	group-lasso	histone/DHS
CCDC103	0.000128845263740131	1.00078500396574	3.03867689433475e-18	group-lasso	histone/DHS
CCDC57	0.002851301712848	0.998610928259616	1.48124016462145e-11	group-lasso	histone/DHS
CCL23	0.000722023861871322	0.991130692706187	8.51037959392587e-15	group-lasso	histone/DHS
CCT6B	0.0192992854914408	1.0208524701397	5.3365021906443e-15	group-lasso	histone/DHS
CD300C	0.00290794764225558	1.00766052930845	7.60794009420048e-115	group-lasso	histone/DHS
CD300LF	0.00111377180034397	1.00268098471195	4.19231461799452e-24	group-lasso	histone/DHS
CD68	0.00188727384487749	1.0286767319688	5.61216664807727e-28	group-lasso	histone/DHS
CD79B	0.00465648795079906	0.963606666886625	2.06820856707639e-20	group-lasso	histone/DHS
CDK5R1	0.0016766408001615	1.02093673572648	1.63308295698415e-25	group-lasso	histone/DHS
CDK5RAP3	0.00218406446098132	1.02344598658718	2.06629915326209e-24	group-lasso	histone/DHS
CDRT4	0.00110762143405697	0.987986305266157	1.66523767914915e-19	group-lasso	histone/DHS
CENPV	0.000209242452913482	1.00402218077637	5.03524153931645e-11	group-lasso	histone/DHS
CHMP6	0.00747598732262422	0.983528421140322	2.5030644981949e-21	group-lasso	histone/DHS
CHRNB1	0.00062630304113918	0.994403502731618	1.39164467520015e-73	group-lasso	histone/DHS
CLDN7	0.00552413541116049	0.99123614500813	4.07058860875506e-34	group-lasso	histone/DHS
CLEC10A	0.00150611990217465	0.992391345623334	1.78233429375592e-19	group-lasso	histone/DHS
COASY	0.000215050038566406	0.998726678435938	6.41549016928255e-14	group-lasso	histone/DHS
COG1	0.000767980515519029	1.00179015970796	7.75704380689227e-31	group-lasso	histone/DHS
COPS3	0.00743515291483046	0.889279313677465	1.47887640360519e-115	group-lasso	histone/DHS
COX11	0.00276621904613624	0.989078661939193	7.43807757953951e-16	group-lasso	histone/DHS
CPD	8.51755945753296e-05	0.995183314897101	1.61181471911355e-21	group-lasso	histone/DHS
CRLF3	0.00156682727625753	0.981728573000758	1.31529766937212e-23	group-lasso	histone/DHS
CTNS	0.000901535767526712	1.00791009847904	8.25922100896046e-18	group-lasso	histone/DHS
CYB5D1	0.00089028203704494	0.987804211832974	4.66422235818625e-48	group-lasso	histone/DHS
CYB5D2	0.00201236755147505	1.02273811107279	3.47985431639499e-40	group-lasso	histone/DHS
DCAKD	0.00224468427401195	1.00526641058489	7.29474303989153e-29	group-lasso	histone/DHS
DCXR	0.00442978075625948	0.936161011371847	1.1169978318205e-82	group-lasso	histone/DHS
DDX5	0.000102768497719795	0.994167147527479	5.03444012146872e-23	group-lasso	histone/DHS
DGKE	0.0034108895506808	0.993283266749301	2.51107819758017e-21	group-lasso	histone/DHS
DHRS11	8.46681346353009e-05	0.996041744057049	2.46475322386209e-24	group-lasso	histone/DHS
DHX58	0.00040912677749081	1.01332232431509	5.71029783012937e-32	group-lasso	histone/DHS
DHX8	0.00012228014013362	1.00169641683924	4.79443981253099e-12	group-lasso	histone/DHS
DUSP14	0.000446081562972231	0.974609338782657	5.77125498630351e-137	group-lasso	histone/DHS
DUSP3	0.00056161744776435	0.994237936223443	5.09887604379953e-18	group-lasso	histone/DHS
EFTUD2	0.000134361733722879	1.00444473495145	3.8756686519556e-13	group-lasso	histone/DHS
EIF5A	0.0034966558365839	0.998579962099191	4.14754131782606e-177	group-lasso	histone/DHS
ELAC2	0.00145732845505789	0.99727877355568	3.4258748648832e-31	group-lasso	histone/DHS
EVI2A	0.000343761543850761	1.00859461277641	2.70387921081719e-115	group-lasso	histone/DHS
FASN	0.00390861484745659	0.975355000919268	1.7371967227872e-18	group-lasso	histone/DHS
FLCN	0.00127429522169997	0.981464496664824	5.63978387772153e-28	group-lasso	histone/DHS
FN3KRP	0.00378845817887133	0.940880736849521	1.47332853224576e-121	group-lasso	histone/DHS
FOXK2	0.00603672276804032	1.00245196109356	1.97989063824452e-42	group-lasso	histone/DHS
FTSJ3	0.002097500324079	0.986440329686646	1.23328170256141e-11	group-lasso	histone/DHS
FZD2	0.000941424387475832	1.0053585010532	5.92542141576873e-41	group-lasso	histone/DHS
GAA	0.00203843276974378	0.990751396653432	5.845979856461e-129	group-lasso	histone/DHS
GEMIN4	0.00367667809300679	0.988579249957303	3.18569741390151e-19	group-lasso	histone/DHS
GGNBP2	0.000617390516673813	1.01077840259556	1.26718674042513e-27	group-lasso	histone/DHS
GLOD4	0.00268301349095892	1.00057774101042	1.39359175726871e-11	group-lasso	histone/DHS
GNGT2	0.0019735106421802	1.01088130626817	1.99446895908598e-24	group-lasso	histone/DHS
GOSR2	3.18883998353857e-05	0.998380556983843	5.68425982813435e-16	group-lasso	histone/DHS
GPRC5C	0.00278094731246625	0.99584161994071	1.80304574422831e-54	group-lasso	histone/DHS
GRB2	0.00210856156016436	1.01274783363408	1.30039577945962e-24	group-lasso	histone/DHS
HEATR6	0.000146044248125932	1.00984296424269	5.78424089226729e-43	group-lasso	histone/DHS
HOXB2	0.000298805967866933	0.981746382863626	2.4767933781824e-116	group-lasso	histone/DHS
ICAM2	0.0272414752121734	0.936128663637246	2.17407715726364e-22	group-lasso	histone/DHS
JUP	0.000102450267379005	0.992866640000784	2.29941521882609e-116	group-lasso	histone/DHS
KCNJ2	0.000903995717461119	1.00402060469676	1.60587115523961e-16	group-lasso	histone/DHS
KLHL10	0.000664591292669398	0.989983914212891	1.88746460453501e-13	group-lasso	histone/DHS
KRT10	2.87634098971402e-05	0.995061254081834	9.1232706892917e-54	group-lasso	histone/DHS
KSR1	0.00028856535337805	0.997607146740504	6.60968071257729e-22	group-lasso	histone/DHS
LASP1	0.0019715572927595	1.00846846668812	1.56583194048999e-13	group-lasso	histone/DHS
LGALS9	0.00593038328480112	0.914246429228649	6.20959640739538e-94	group-lasso	histone/DHS
LLGL1	0.000641450416434259	1.00792971535386	2.0763169141817e-18	group-lasso	histone/DHS
MEIS3P1	0.000662575523300439	1.01312772123097	7.36390213386941e-39	group-lasso	histone/DHS
MFSD11	0.000409243751243986	1.00070988133509	2.32814807717085e-20	group-lasso	histone/DHS
MIF4GD	0.0125659301603353	0.966329488095504	3.15941030452072e-18	group-lasso	histone/DHS
MMD	0.000912717448493014	1.00338783260845	1.72244408638357e-17	group-lasso	histone/DHS
MPO	0.000131957606672653	1.00385303546582	5.86104310028364e-107	group-lasso	histone/DHS
MPRIP	0.00257257120875882	0.999028330734395	2.96507013410177e-32	group-lasso	histone/DHS
MRPL12	0.0019998055863174	1.00241702995767	5.89646527617766e-11	group-lasso	histone/DHS
MRPS7	0.0109405506267522	1.07278259790903	1.18855193188645e-58	group-lasso	histone/DHS
MXRA7	0.000616414848842781	0.9911519251847	1.03279408099511e-66	group-lasso	histone/DHS
MYH3	0.00458760278040672	0.96654075340347	8.16788981733542e-21	group-lasso	histone/DHS
MYO19	0.000337602230310578	1.00193286074613	6.71968227781292e-40	group-lasso	histone/DHS
MYO1D	0.00048564542757668	0.996111060331213	1.61385295763915e-92	group-lasso	histone/DHS
NAGLU	0.000605508696755365	1.00530331735784	6.18939695068732e-11	group-lasso	histone/DHS
NARF	0.000795814219547716	0.987933943908816	8.59661542381711e-45	group-lasso	histone/DHS
NCOR1	0.000263696729843561	1.00757300861598	1.35942753588954e-20	group-lasso	histone/DHS
NLRP1	0.0183755601303757	1.0128321043012	1.58759562831838e-11	group-lasso	histone/DHS
NME1	0.000423664335284209	0.988744954951337	1.70217836044208e-50	group-lasso	histone/DHS
NME2	0.000300452997188501	1.00285539739614	1.20293856910435e-13	group-lasso	histone/DHS
NPLOC4	0.00058580477181284	1.00348485277069	1.01059424370672e-30	group-lasso	histone/DHS
NSF	6.13598032574782e-07	0.999798927261318	1.55393048923722e-24	group-lasso	histone/DHS
NUFIP2	0.000465866327882067	1.00522469334052	2.35833132064504e-17	group-lasso	histone/DHS
NUP88	0.00515221824004727	0.987111896221176	1.51914870645499e-17	group-lasso	histone/DHS
P2RX1	0.00141333904082642	0.968716857060118	6.82722290265382e-160	group-lasso	histone/DHS
P2RX5	0.000430616138280895	1.00454223226198	1.84558500182981e-19	group-lasso	histone/DHS
PDE6G	0.00114146086753211	0.986403979939287	4.13026504709039e-42	group-lasso	histone/DHS
PECAM1	2.94253283362561e-05	0.999682661677911	1.7800276064163e-25	group-lasso	histone/DHS
PGAP3	0.00294081383227991	0.983113118948127	9.10686858695191e-12	group-lasso	histone/DHS
PGS1	0.00318579827373287	0.998832378308821	3.74871791701644e-11	group-lasso	histone/DHS
PIGL	2.85762818645899e-05	1.00215742836237	1.83416954690661e-29	group-lasso	histone/DHS
PIP4K2B	0.000394151898961747	1.0028654327905	1.21643068912473e-11	group-lasso	histone/DHS
PITPNA	0.0674219302425342	0.988168249642701	1.28812800043156e-42	group-lasso	histone/DHS
PLD2	0.00109001771498608	0.999736311684841	2.87764834129387e-14	group-lasso	histone/DHS
PMP22	0.000367486298426096	1.0029301200587	8.44405953201083e-11	group-lasso	histone/DHS
PNPO	0.00262063662874382	1.00664080559622	1.08704429112168e-32	group-lasso	histone/DHS
POLDIP2	3.97176192451981e-05	1.00078605308623	1.92978233084942e-31	group-lasso	histone/DHS
PRKAR1A	0.00516131657762633	0.970378652052825	8.16772555592646e-128	group-lasso	histone/DHS
PRKCA	0.000663216419717607	1.00268368781973	8.94367887771153e-22	group-lasso	histone/DHS
PRPSAP2	0.000505074780401495	0.993641824360638	2.6822089432496e-23	group-lasso	histone/DHS
PSMB3	0.000617506891248432	0.995569764095214	2.95673870645617e-20	group-lasso	histone/DHS
PSMD3	0.00777030550389074	1.00480506968695	4.11910223592256e-22	group-lasso	histone/DHS
RAB11FIP4	0.0144474960541783	0.907227875105295	4.34971045583495e-48	group-lasso	histone/DHS
RAB40B	0.00169171173247698	0.998512247017056	9.64996193843685e-21	group-lasso	histone/DHS
RABEP1	0.00128331920022323	0.98761679899535	8.57090142629926e-142	group-lasso	histone/DHS
RAD51C	0.00367202667942014	0.944474973877397	1.39338961301281e-157	group-lasso	histone/DHS
RASD1	0.000520311846640978	0.994912759096708	5.38495516690671e-21	group-lasso	histone/DHS
RCVRN	0.00553464764576098	1.03876487503055	3.48161113394639e-94	group-lasso	histone/DHS
RHOT1	0.000354812456179165	0.99545732578214	1.12613628773732e-20	group-lasso	histone/DHS
RNF167	0.000461616074937994	1.0012229962543	1.46969879111724e-98	group-lasso	histone/DHS
RNF213	0.00026278800080232	1.00082657048832	2.41411190203324e-37	group-lasso	histone/DHS
RPA1	0.0040561151845513	1.00625615670517	7.46993457831458e-80	group-lasso	histone/DHS
RPAIN	0.00511466538406493	1.00532460894837	1.18111294973758e-12	group-lasso	histone/DHS
RPH3AL	1.59898995426918e-06	0.999914428052828	1.22258574395181e-16	group-lasso	histone/DHS
SARM1	3.8519917097464e-05	0.999827702827783	3.76921200897079e-13	group-lasso	histone/DHS
SAT2	0.000963677586155803	1.00192273774733	5.50753486282843e-22	group-lasso	histone/DHS
SCO1	0.0313112187064921	1.18183001175745	1.74082291876777e-48	group-lasso	histone/DHS
SCPEP1	0.00043523546776308	1.00401668148196	2.16466280843028e-14	group-lasso	histone/DHS
SCRN2	0.00629040698603018	1.00534767310963	3.42490184452749e-11	group-lasso	histone/DHS
SEPT9	0.00174233127168627	1.00602018690275	4.78103173418278e-12	group-lasso	histone/DHS
SERPINF1	0.00169093839449815	1.01301006911094	8.73355961593541e-24	group-lasso	histone/DHS
SERPINF2	0.00171975896200816	1.01975143447354	2.47959021717478e-38	group-lasso	histone/DHS
SGCA	0.000299703619672819	0.996526688921242	1.56640402226741e-13	group-lasso	histone/DHS
SGSH	0.000146959815784898	0.997790507108221	2.42563662466197e-39	group-lasso	histone/DHS
SHMT1	0.00197053993199191	0.976217415526532	3.51777204847372e-27	group-lasso	histone/DHS
SHPK	0.00120097278219745	1.01323378100087	9.85507235047355e-62	group-lasso	histone/DHS
SLC16A5	0.000926298871167554	1.00076706702856	1.98778290732007e-11	group-lasso	histone/DHS
SLC25A19	0.00782206929947378	0.971125163274143	4.71348048485481e-16	group-lasso	histone/DHS
SLC25A39	0.000209289063246012	0.997460547652259	9.5316925007273e-13	group-lasso	histone/DHS
SLC38A10	0.000637251691805052	1.00713035645339	2.45029097603033e-42	group-lasso	histone/DHS
SLC39A11	0.000821569951734734	1.00296872522997	2.54904345381645e-39	group-lasso	histone/DHS
SLC47A1	0.00689717923813857	0.978614911753807	4.57771759797809e-72	group-lasso	histone/DHS
SLC9A3R1	0.00186031607710705	0.98247234997862	2.96840179490217e-48	group-lasso	histone/DHS
SLFN12	0.000636446875814003	1.00081351277376	3.06800606063647e-25	group-lasso	histone/DHS
SLFN5	0.00439115501838698	0.963591900619554	8.77721766418253e-71	group-lasso	histone/DHS
SMARCD2	0.00390552967595104	0.963761879792902	1.64618206931633e-49	group-lasso	histone/DHS
SMARCE1	1.65371351699774e-05	1.00234787937	7.73675204808048e-46	group-lasso	histone/DHS
SMYD4	0.00452299920792573	1.02034800376702	3.2849897966209e-77	group-lasso	histone/DHS
SNX11	0.000839290497867857	1.00564641506032	4.96051771587797e-57	group-lasso	histone/DHS
SOX15	0.0013424914593023	0.996005496849028	3.00465774891067e-12	group-lasso	histone/DHS
SPAG7	0.000945999018463608	1.00133533775423	2.84359118160142e-80	group-lasso	histone/DHS
SPATA20	0.00440543385143236	0.893492889477805	3.61808141247934e-195	group-lasso	histone/DHS
SPHK1	0.000193876872145637	0.999341876998361	3.07738900995042e-25	group-lasso	histone/DHS
SPNS3	0.000194751563028444	1.00159050937225	3.03558400339751e-22	group-lasso	histone/DHS
SRR	0.000518790639851566	0.993999752229993	3.82457680940068e-77	group-lasso	histone/DHS
SSH2	3.05556199777985e-06	0.998691802148511	1.7116216047732e-48	group-lasso	histone/DHS
ST6GALNAC2	0.00786135704780198	0.932141365828294	1.96764407175832e-57	group-lasso	histone/DHS
STARD3	0.00152493275106481	0.989153607439176	2.05315676841207e-13	group-lasso	histone/DHS
STX8	0.000437274322931499	1.00013228325708	3.6588228614778e-44	group-lasso	histone/DHS
SUPT4H1	0.00161908157133053	0.976336066827991	9.39582006784177e-46	group-lasso	histone/DHS
SYNGR2	0.00318389703374331	1.00867056378134	2.74276350509491e-21	group-lasso	histone/DHS
TADA2A	3.53318348372907e-05	0.997753591751814	1.36394218616457e-13	group-lasso	histone/DHS
TBCD	0.00919250145094873	1.00001265884481	2.10396768232988e-17	group-lasso	histone/DHS
TBKBP1	0.0618117772047848	0.770890848554965	2.01082154175498e-90	group-lasso	histone/DHS
THRA	0.000582022944031255	1.00038463693825	1.55036402554354e-13	group-lasso	histone/DHS
TIAF1	0.000117742209804531	1.00336163494215	3.88924887151949e-11	group-lasso	histone/DHS
TIMM22	0.000246727049378227	0.999508579900103	6.61300413715926e-146	group-lasso	histone/DHS
TIMP2	0.0024652755543861	1.00800483853976	1.98814649068882e-39	group-lasso	histone/DHS
TK1	0.00190773299473068	1.00006973779986	2.38610190418551e-12	group-lasso	histone/DHS
TMC6	0.00130847659363453	1.00664615557344	1.66563072766449e-18	group-lasso	histone/DHS
TMC8	0.00120502450792797	0.992536550794975	8.42997836408004e-36	group-lasso	histone/DHS
TMEM101	0.000870633157337601	0.987921682255361	1.5931672525328e-36	group-lasso	histone/DHS
TMEM107	0.000497877879426613	1.01429853513022	1.19980532584793e-96	group-lasso	histone/DHS
TMEM220	0.00173132699913314	0.984171962848964	1.50796786547893e-15	group-lasso	histone/DHS
TMEM97	4.82421084926806e-05	0.997749839884226	8.88137085402525e-65	group-lasso	histone/DHS
TMEM99	2.45650004126536e-05	0.996567348937017	1.20962441628909e-37	group-lasso	histone/DHS
TMUB2	0.000556483105010562	1.0024305270217	3.55935705006322e-11	group-lasso	histone/DHS
TNFSF12	0.00225768432590306	0.981898958361588	3.88039078883585e-60	group-lasso	histone/DHS
TNFSF13	0.00204110494995083	1.00885175263945	1.52288239994233e-44	group-lasso	histone/DHS
TOB1	0.00147423651097748	0.982121665730181	1.03474738839214e-33	group-lasso	histone/DHS
TOP3A	0.000344883963669124	1.00842027038935	8.19312520105986e-25	group-lasso	histone/DHS
TP53I13	0.000829808498969652	1.02438320801713	4.12537426592746e-49	group-lasso	histone/DHS
TRIM37	0.000394019296715639	0.98425305786869	2.8300111822129e-47	group-lasso	histone/DHS
TRPV2	0.000572501780728625	1.00765214851228	4.98398372297628e-15	group-lasso	histone/DHS
TSEN54	0.0126807454909544	0.958255938927267	9.68783298521303e-30	group-lasso	histone/DHS
TTC19	0.0102632507929717	0.915671926077845	1.40353043072293e-64	group-lasso	histone/DHS
UBE2Z	0.0103480455246676	1.07993581807208	1.00194845514442e-36	group-lasso	histone/DHS
ULK2	4.83071721511865e-05	1.00063158135142	9.15438735698866e-11	group-lasso	histone/DHS
VAT1	0.000205665292089869	0.994984460094216	1.97412574697505e-15	group-lasso	histone/DHS
VPS53	0.00149316384856088	0.995389959192887	8.366092207922e-52	group-lasso	histone/DHS
WIPI1	0.000568873067536875	0.997537469943687	5.3507139850294e-49	group-lasso	histone/DHS
XAF1	0.00493103087714227	1.03273768214298	2.6760889130425e-62	group-lasso	histone/DHS
YPEL2	0.00921073566586222	1.00529667028984	7.93363008870982e-14	group-lasso	histone/DHS
YWHAE	0.000291453145258983	1.00005131811219	8.287851210734e-11	group-lasso	histone/DHS
ANKRD12	0.00063115041145836	1.00762525115756	8.59867024051999e-13	group-lasso	histone/DHS
APCDD1	0.00345143582856148	1.0025890000318	3.18075218443904e-13	group-lasso	histone/DHS
ATP9B	0.000393439071387602	1.01317726837521	2.15556648655058e-48	group-lasso	histone/DHS
CEP192	0.00156381714220516	1.02704054738183	6.86876925553321e-90	group-lasso	histone/DHS
CNDP2	0.00250823452669675	0.949141911706626	4.55971246842466e-98	group-lasso	histone/DHS
COLEC12	0.00392420629877023	1.00687783612255	1.08160428124385e-15	group-lasso	histone/DHS
CYB5A	0.0036836177235464	0.971066690251461	3.46251805772507e-37	group-lasso	histone/DHS
ELAC1	6.13821605053598e-05	0.999943764713551	3.93370182713357e-13	group-lasso	histone/DHS
ELP2	0.0107252693191174	0.866517472330563	1.2625955545066e-139	group-lasso	histone/DHS
EMILIN2	0.000728138976765953	0.995223227231896	2.80756879455903e-27	group-lasso	histone/DHS
ENOSF1	0.00479975134343882	1.0029613782757	2.34547952648758e-61	group-lasso	histone/DHS
EPB41L3	0.000351309085317208	1.00017581506747	2.8596423036012e-17	group-lasso	histone/DHS
FECH	0.00357315802512355	1.00440998773133	2.95732878991123e-101	group-lasso	histone/DHS
HDHD2	0.000286921286932564	1.0090772474017	1.83404939802133e-15	group-lasso	histone/DHS
IMPA2	0.00381608574344693	0.981924873490475	1.53451833143929e-20	group-lasso	histone/DHS
INO80C	0.00321650384266329	1.00684893202579	1.78338645973707e-25	group-lasso	histone/DHS
LMAN1	0.00119234321949408	0.997920465791662	9.00568125573594e-16	group-lasso	histone/DHS
MALT1	0.00219945180521466	0.984670997210775	1.08203900827598e-11	group-lasso	histone/DHS
MBP	0.00140050447178521	1.02021837691882	1.6438824897222e-111	group-lasso	histone/DHS
ME2	0.00272745288181243	0.9594600202745	2.50030521015551e-48	group-lasso	histone/DHS
METTL4	0.00525496704313431	0.980262667266685	2.38388279525898e-12	group-lasso	histone/DHS
MEX3C	0.000519909941643215	1.01177404210511	9.44879171775834e-19	group-lasso	histone/DHS
MIB1	1.5576704944663e-05	1.00043330471009	2.58074732756468e-31	group-lasso	histone/DHS
MOCOS	0.0281944967227988	0.967833188179042	8.22337513680872e-16	group-lasso	histone/DHS
MPPE1	0.00203113718053753	0.987531183638909	2.05175133999014e-66	group-lasso	histone/DHS
MYOM1	0.00180059314896896	0.989017383486214	1.84377513490567e-61	group-lasso	histone/DHS
NAPG	0.00401208118293213	0.981346157262928	3.96193593072067e-17	group-lasso	histone/DHS
NARS	0.00204368125853926	1.0057488483484	5.0096956452999e-11	group-lasso	histone/DHS
NEDD4L	0.000240089112848373	0.999770154883342	6.29066367609914e-15	group-lasso	histone/DHS
NPC1	0.00464581648280201	0.972079054861311	4.74490919349385e-18	group-lasso	histone/DHS
PIAS2	0.000456141644270949	0.994027860977525	1.06211188874929e-17	group-lasso	histone/DHS
PIGN	0.000952700927506146	1.01797863594874	2.23308660402688e-46	group-lasso	histone/DHS
PMAIP1	0.006052218981939	0.973630077692118	5.29894541972274e-14	group-lasso	histone/DHS
PPP4R1	0.000620145392575061	0.99814013942165	2.92640788400337e-15	group-lasso	histone/DHS
PQLC1	0.00215870337198643	0.999438347573965	3.47951427590696e-11	group-lasso	histone/DHS
RAB31	0.00381032226119589	0.983040219599801	3.06134805396482e-12	group-lasso	histone/DHS
RALBP1	0.00410497835723055	0.955869906686014	5.89289620216279e-48	group-lasso	histone/DHS
RBBP8	0.000202712523736034	0.995076058556582	1.36086483007428e-26	group-lasso	histone/DHS
RIOK3	0.000643175235242177	0.996019676899012	5.64338546700331e-17	group-lasso	histone/DHS
RNF138	0.00108158857442981	1.00341322949448	3.13000750741905e-69	group-lasso	histone/DHS
RNMT	9.95627219333435e-05	1.00445333458296	1.987207289124e-15	group-lasso	histone/DHS
SEC11C	0.000204612596485387	1.00204341320038	7.50246174626257e-19	group-lasso	histone/DHS
SEH1L	0.00132137106029189	0.996371038574172	1.27073872758728e-12	group-lasso	histone/DHS
SERPINB10	0.00216272373555191	0.962150255193337	5.40979697230697e-143	group-lasso	histone/DHS
SERPINB8	0.000364190380800539	1.01322341649907	5.9014265370473e-33	group-lasso	histone/DHS
SMAD7	0.000923840172668255	0.998491909731442	1.6574561388078e-13	group-lasso	histone/DHS
SPIRE1	0.00183935467528163	0.99973210152593	2.71020736217413e-50	group-lasso	histone/DHS
TMX3	0.00047055113951881	0.990572271839801	2.81114264095429e-19	group-lasso	histone/DHS
TSHZ1	0.00288919729036554	0.986875209459345	4.99603288427873e-12	group-lasso	histone/DHS
TTC39C	0.00694382559642344	0.874628949121391	1.81360343937462e-164	group-lasso	histone/DHS
TUBB6	0.00810930474382038	0.941091134117344	1.83394498566331e-43	group-lasso	histone/DHS
TWSG1	0.00105417656938888	0.970876693125268	3.00733324292599e-53	group-lasso	histone/DHS
TXNL1	0.000418105630442205	0.995272866628515	1.35745073504075e-40	group-lasso	histone/DHS
USP14	0.00139855314138835	0.996834565053276	1.0408859690847e-40	group-lasso	histone/DHS
VAPA	0.00055128844783553	0.995529182740757	6.27925238184233e-46	group-lasso	histone/DHS
WDR7	0.000973443474076227	0.987504906773855	2.40684709975566e-12	group-lasso	histone/DHS
ZADH2	0.00275739623805361	0.970944019980455	4.34373718655874e-65	group-lasso	histone/DHS
ZNF397	2.80843646403746e-05	1.00033215548299	8.79841884302445e-12	group-lasso	histone/DHS
ZNF519	0.000213054328114972	0.998795341344373	6.7127747922531e-16	group-lasso	histone/DHS
ABCA7	0.00481240808483086	1.03233046168769	2.21950913588419e-33	group-lasso	histone/DHS
ACP5	0.00318514684491096	0.984164273755366	2.64784473851112e-154	group-lasso	histone/DHS
ALDH16A1	0.000757700334997606	0.999973913400165	1.1707452892234e-42	group-lasso	histone/DHS
ANGPTL6	0.00282116981242333	0.953590437049502	3.66428273195948e-54	group-lasso	histone/DHS
ANKRD27	0.0023256993568368	0.989083972842008	5.19821860435112e-14	group-lasso	histone/DHS
AP1M1	0.0055174061439055	0.993711762172087	9.99451910459617e-12	group-lasso	histone/DHS
AP2S1	0.00217855108433378	0.999505740210891	1.17689307429918e-12	group-lasso	histone/DHS
AP3D1	0.0017039622522868	0.987800036771663	3.5274936124048e-42	group-lasso	histone/DHS
ARMC6	0.000918970761751128	0.989063362665678	3.28889690692645e-12	group-lasso	histone/DHS
ARRDC2	0.00266392109594575	0.983336868934935	1.69321877341025e-13	group-lasso	histone/DHS
ARRDC5	0.000961291707406328	1.00478113955924	3.23298078647937e-12	group-lasso	histone/DHS
ATP13A1	0.000369995268804569	0.995649824927035	3.06072932649901e-90	group-lasso	histone/DHS
AXL	0.00290957651062995	1.00093377515707	1.26685858442853e-24	group-lasso	histone/DHS
B3GNT8	0.00115873447685717	0.972127606313743	1.49309208166089e-53	group-lasso	histone/DHS
BCAT2	0.00283046760410957	0.996420676781589	6.49468607500131e-26	group-lasso	histone/DHS
BCKDHA	0.00306158493336784	1.0266520491705	4.37159927984146e-13	group-lasso	histone/DHS
BLVRB	0.00030487462701511	0.989490077122369	3.27144330234729e-120	group-lasso	histone/DHS
BSG	0.00227120901162131	1.00727163582938	1.53984725925139e-27	group-lasso	histone/DHS
CAPN12	0.00239047689627459	0.994657296539742	1.49841705834373e-13	group-lasso	histone/DHS
CAPNS1	0.00225815549649761	0.994123835662491	8.67474672245316e-18	group-lasso	histone/DHS
CAPS	0.000124490050900372	1.0016862712339	5.13704424575856e-11	group-lasso	histone/DHS
CARD8	0.00221720453527142	1.04596552370024	4.6643598266649e-136	group-lasso	histone/DHS
CARM1	0.000627538733181637	1.0087994252805	7.4686369953619e-11	group-lasso	histone/DHS
CCDC130	0.000334475661717915	0.997250107101424	4.44351386379255e-12	group-lasso	histone/DHS
CD209	0.00117884872048638	0.992798106116057	1.40971797069796e-23	group-lasso	histone/DHS
CD33	0.00151991146461053	1.00539400968524	5.51246312413331e-22	group-lasso	histone/DHS
CDC34	0.00235927575141353	0.988319265996037	3.11034788875698e-60	group-lasso	histone/DHS
CEACAM21	0.00045581260816817	1.00640472070829	7.651306854511e-12	group-lasso	histone/DHS
CEACAM3	0.0102173281086197	1.09003165304136	2.25898288931546e-41	group-lasso	histone/DHS
CEACAM4	0.000268711868556111	0.980206909022108	1.67419750434365e-114	group-lasso	histone/DHS
CFD	0.000640348541567628	0.99595651314129	1.8802049945057e-115	group-lasso	histone/DHS
CKM	0.000300511681348945	0.995120538883077	2.32661343443384e-69	group-lasso	histone/DHS
CLEC11A	0.000921700610855086	1.01881097015122	4.02350865234596e-24	group-lasso	histone/DHS
CLEC4G	0.00165614994066209	0.979313264029941	1.73123152679661e-69	group-lasso	histone/DHS
CLIP3	0.000579049356411585	1.00256777041273	1.11437458521828e-15	group-lasso	histone/DHS
CNN2	0.00402241453187429	1.01957690426908	1.30965636332805e-53	group-lasso	histone/DHS
COX6B1	0.000133559623265266	0.999466059678099	4.28665504475774e-20	group-lasso	histone/DHS
CPAMD8	0.0066235092219874	0.964151043261423	2.03176560689908e-48	group-lasso	histone/DHS
CYP2S1	0.00729193464065253	0.932807918214972	6.25051224457918e-81	group-lasso	histone/DHS
CYP4F22	0.00250233975170911	0.997377850792715	2.17245190195909e-14	group-lasso	histone/DHS
DDA1	0.000512123456574977	0.994489090103261	6.35503025841777e-33	group-lasso	histone/DHS
DHX34	0.000407846056024371	1.00903114108094	3.52168506939681e-49	group-lasso	histone/DHS
DNASE2	0.000546959823072474	1.00358197172284	9.78368449193188e-31	group-lasso	histone/DHS
DUS3L	0.000462075750452367	0.998724206078929	3.26659200746019e-60	group-lasso	histone/DHS
ECH1	0.000510488184453341	0.992587877367156	2.18900018771807e-20	group-lasso	histone/DHS
EGLN2	0.000754437480613741	1.00562260338567	6.2523177225273e-32	group-lasso	histone/DHS
EIF3G	0.00841583547988791	0.976384054485959	7.59207792365935e-12	group-lasso	histone/DHS
ELANE	0.000867363508855604	0.991010481129945	8.17619372359985e-60	group-lasso	histone/DHS
ELL	0.0374686304597269	0.922277822570919	2.49778494532339e-36	group-lasso	histone/DHS
EMP3	0.000641662164725864	1.00690450769478	4.93180297530167e-18	group-lasso	histone/DHS
EPOR	0.00103193444912085	1.00522315108687	2.71122671767019e-16	group-lasso	histone/DHS
ERCC1	0.000658132220598305	0.999576572727779	7.36369490344127e-20	group-lasso	histone/DHS
ERCC2	0.00202399756824602	1.01117281023153	1.20820063026685e-26	group-lasso	histone/DHS
EVI5L	0.00357692103572879	1.03245350706428	9.13697963855558e-33	group-lasso	histone/DHS
FCER2	0.00181225588061454	0.975524825686045	3.86008559283347e-94	group-lasso	histone/DHS
FCGBP	0.000102269583138681	0.998881930401527	9.58388063593121e-11	group-lasso	histone/DHS
FCGRT	0.00135851665851567	0.992783787101677	1.14126057864217e-19	group-lasso	histone/DHS
FCHO1	0.0113250627869967	0.930664723030444	7.75938116390662e-42	group-lasso	histone/DHS
FKRP	0.000985126284984696	1.00038692571831	5.0165435637751e-20	group-lasso	histone/DHS
FPR1	0.145210346870367	0.659360273543792	7.55409630919826e-106	group-lasso	histone/DHS
FPR2	0.0494105860714066	1.0220963254896	3.98890388288261e-31	group-lasso	histone/DHS
FSTL3	0.0033865501940927	1.01104299023835	4.86465703670796e-13	group-lasso	histone/DHS
FXYD5	0.00360095182753077	1.05775703853263	3.88903229071378e-75	group-lasso	histone/DHS
GCDH	0.000466004357808797	0.992998670433378	9.9713381195499e-31	group-lasso	histone/DHS
GIPC1	0.00103814422205668	0.999450864655757	1.26544512733694e-16	group-lasso	histone/DHS
GMIP	0.00661195545498833	0.97850686130603	4.05844344644223e-12	group-lasso	histone/DHS
GNA11	0.00198589323748361	1.00841367318531	2.42631261992468e-80	group-lasso	histone/DHS
GNG7	0.00592040468324399	0.97459268952995	2.20919806227677e-15	group-lasso	histone/DHS
GPR108	0.0366077903347569	1.05236129224655	7.40911067211049e-20	group-lasso	histone/DHS
GPX4	0.0017243165284621	0.989972595348442	3.90973743179227e-75	group-lasso	histone/DHS
GRAMD1A	0.00145400272555714	0.986863103867336	2.60500598535198e-23	group-lasso	histone/DHS
GRWD1	0.00125966970240168	1.01502584527212	5.36384481200541e-12	group-lasso	histone/DHS
GYS1	0.00172920661670056	0.996528111705688	5.29410509788943e-12	group-lasso	histone/DHS
HAUS8	0.00345876148738173	1.02140565868908	9.00800205619623e-24	group-lasso	histone/DHS
HNRNPL	0.000848503960905686	1.00760940023642	1.04663086080496e-55	group-lasso	histone/DHS
HOOK2	0.0144990969471038	1.04774203754928	4.71365782832814e-12	group-lasso	histone/DHS
ICAM3	0.00116651989899135	0.994605282130396	1.28713232757067e-76	group-lasso	histone/DHS
ICAM4	0.000805311670799628	0.998082288583625	5.77469379414981e-156	group-lasso	histone/DHS
IFI30	0.000362388339866553	0.997242483223484	2.52630244981218e-57	group-lasso	histone/DHS
IL12RB1	0.00325560569375697	1.02077707060727	8.02359203096569e-14	group-lasso	histone/DHS
IL27RA	0.00148074405097552	1.0102990829297	2.67058654809839e-19	group-lasso	histone/DHS
IRF3	0.000280812884789701	0.995683464975284	1.44805857722273e-16	group-lasso	histone/DHS
ISOC2	0.00105863780416178	1.00207858758923	1.64963973075424e-15	group-lasso	histone/DHS
KANK2	0.0010455002207283	0.997294340603769	3.51635871987652e-35	group-lasso	histone/DHS
KCNN4	0.000404168257303646	1.00451780624911	1.53946208020937e-113	group-lasso	histone/DHS
KCTD15	0.00104968610497808	0.99785642269476	2.06411393929578e-24	group-lasso	histone/DHS
KDELR1	0.000319894597964567	1.00437868263635	2.42102814937418e-12	group-lasso	histone/DHS
KLF2	0.0242919827370733	0.98756455074026	1.69435816247743e-12	group-lasso	histone/DHS
LIG1	0.00273499423542255	1.00685956454999	1.82893674216822e-12	group-lasso	histone/DHS
LILRA1	0.000116859217124665	1.00121181797722	4.22637967031997e-14	group-lasso	histone/DHS
LILRA2	0.000113593644337532	0.998332659183662	4.12578251054179e-21	group-lasso	histone/DHS
LILRA3	1.57876240996049e-05	0.999964831947731	5.23278521009427e-30	group-lasso	histone/DHS
LILRB1	0.000338152183703027	0.987720699998708	1.85948651666303e-79	group-lasso	histone/DHS
LILRB4	0.000609604626930356	0.994655885968278	4.4197437536485e-61	group-lasso	histone/DHS
LIN7B	0.00138857678176856	0.995246030658815	5.37721617148838e-28	group-lasso	histone/DHS
LONP1	0.00072462946471373	1.01158493343304	8.81931349310074e-50	group-lasso	histone/DHS
LRG1	0.0131475303970819	1.06899952221827	1.64624466016173e-20	group-lasso	histone/DHS
LRP3	0.0135246802825245	0.921320248610434	5.30097057922913e-41	group-lasso	histone/DHS
LRRC25	0.00270015222369586	1.00376635954369	2.85674616214237e-163	group-lasso	histone/DHS
LSM14A	0.000552102147974173	1.00500028197723	3.93786702126606e-19	group-lasso	histone/DHS
LSM4	0.00747217102781028	0.968057662853132	3.3815614156534e-20	group-lasso	histone/DHS
LSM7	9.29449756426717e-05	1.00256269821906	2.27080811581958e-21	group-lasso	histone/DHS
LTBP4	0.000803663823765139	1.00747844273597	9.1740265990556e-28	group-lasso	histone/DHS
LYL1	0.000835572399397231	1.00287598883394	6.69468566823402e-15	group-lasso	histone/DHS
MAN2B1	0.000494101831456419	1.00332829464478	9.82524131052026e-29	group-lasso	histone/DHS
MAP1S	0.00358231953820758	0.976949399441762	4.59285904582587e-15	group-lasso	histone/DHS
MAP4K1	0.000182416751199448	0.999716102845801	2.032098984953e-29	group-lasso	histone/DHS
MARCH2	0.000805180079677101	1.01139877208471	1.13558257981257e-48	group-lasso	histone/DHS
MCOLN1	0.00189213862365818	1.00492483114437	2.79295063277481e-24	group-lasso	histone/DHS
MED16	0.00139266951526102	0.987819699840825	6.56370315159417e-56	group-lasso	histone/DHS
MED29	0.000407591772052683	0.992785756684793	3.97651096395881e-37	group-lasso	histone/DHS
MKNK2	0.00060098656821162	1.00388698271635	2.23818402342233e-30	group-lasso	histone/DHS
MRI1	0.000294090393534806	0.995656388059192	1.25991332551897e-30	group-lasso	histone/DHS
MRPL34	0.000494966599461599	1.00839514203275	1.52942098986419e-83	group-lasso	histone/DHS
MRPL54	0.000286872765157153	1.00069875616088	1.16023870196924e-143	group-lasso	histone/DHS
NAPSA	0.000329139379852482	0.980437721914777	2.41177510987638e-181	group-lasso	histone/DHS
NAPSB	0.00128398611265076	0.96682298439639	4.05100368206255e-182	group-lasso	histone/DHS
NDUFA3	8.89304762551689e-05	1.00035286272242	2.581299151805e-51	group-lasso	histone/DHS
NDUFA7	0.00138072606956451	0.996649760297529	1.19917966755363e-30	group-lasso	histone/DHS
NDUFB7	0.0210793681329133	1.01043001383588	1.11707250197333e-12	group-lasso	histone/DHS
NKG7	0.00184241443866993	0.99568654273925	1.02879759024646e-26	group-lasso	histone/DHS
NLRP12	0.00147918357920685	1.00987232316725	8.76598376487233e-11	group-lasso	histone/DHS
NLRP2	0.00104037572866339	1.0049839143458	7.63214744282464e-47	group-lasso	histone/DHS
NOSIP	0.000133388054927871	1.00141877415178	1.48809812344504e-46	group-lasso	histone/DHS
NR1H2	0.000346470807590447	1.00163102500024	4.25254778563704e-15	group-lasso	histone/DHS
NR2F6	0.00103423058193147	1.0148641721605	4.76292168185497e-23	group-lasso	histone/DHS
NUCB1	0.00252622046803178	0.987779487421216	1.01049333566655e-55	group-lasso	histone/DHS
OCEL1	0.00415422380591636	0.950923462564209	3.92731813054688e-87	group-lasso	histone/DHS
OPA3	0.000438679459056675	1.00181486166878	3.70587447680854e-11	group-lasso	histone/DHS
OR7D2	0.00034127638591257	0.996510076782267	2.59099286947938e-55	group-lasso	histone/DHS
OSCAR	8.89702672487277e-05	0.999808887030897	1.32856422355123e-111	group-lasso	histone/DHS
P2RY11	0.00674200633645428	0.948743483498311	8.36012857510709e-29	group-lasso	histone/DHS
PDCD5	0.00098057792843577	0.992949725010394	3.62851817206864e-53	group-lasso	histone/DHS
PEPD	0.00100824437607124	1.00335135505222	8.80508469396893e-20	group-lasso	histone/DHS
PEX11G	0.00120750119387782	1.01024831843732	2.20306074924358e-44	group-lasso	histone/DHS
PHLDB3	0.00928184821817225	0.971905149978972	1.88220827287734e-21	group-lasso	histone/DHS
PLA2G4C	0.00171758403374625	1.03311230699501	1.44007423405194e-88	group-lasso	histone/DHS
PLAUR	0.00424024441047659	1.01680359327757	7.166306966016e-31	group-lasso	histone/DHS
PLEKHF1	0.000678373610210892	0.992296288780023	7.13875358453544e-21	group-lasso	histone/DHS
PNKP	0.00328732395012564	1.01947695126541	2.45697068860817e-28	group-lasso	histone/DHS
POLR2I	0.00145066787155548	1.00562148546608	3.09870637522222e-55	group-lasso	histone/DHS
POLRMT	0.0208375752742347	0.991418180505598	2.22432438662209e-31	group-lasso	histone/DHS
PRAM1	0.000420390631006007	1.0031606298799	3.18076268188629e-15	group-lasso	histone/DHS
PRDX2	0.00282173117214227	1.04613282365228	3.3253513387605e-91	group-lasso	histone/DHS
PRKD2	0.00144007893263919	0.994605413628327	3.97127432189877e-42	group-lasso	histone/DHS
PRPF31	8.89632262254719e-05	0.999929848516977	3.07417919613342e-33	group-lasso	histone/DHS
PTGIR	0.00235037874938919	0.997372337655523	1.93662438671145e-27	group-lasso	histone/DHS
RAB4B	0.0010650219730504	1.00633549621299	4.24114297259407e-26	group-lasso	histone/DHS
RAB8A	0.00193118409402194	0.990991302530654	6.80383596328793e-15	group-lasso	histone/DHS
RASGRP4	0.00108575916857493	0.994666178864066	1.09715962542386e-40	group-lasso	histone/DHS
RCN3	0.000703143478489145	0.995197619726781	1.64806149348995e-32	group-lasso	histone/DHS
RDH13	0.0069981423058168	1.06130507701804	3.60231498352551e-34	group-lasso	histone/DHS
RHPN2	0.00890110516873437	1.01823209541343	3.52912141718925e-39	group-lasso	histone/DHS
RNF126	0.00306453137839362	1.0132728784359	5.44054969135764e-12	group-lasso	histone/DHS
RPL13A	0.00344351907710083	1.00033939216656	4.92748709840705e-15	group-lasso	histone/DHS
RPL28	0.000900584627233768	1.00140935081462	4.61818501657401e-98	group-lasso	histone/DHS
RPS16	0.00160074619631606	1.01150831002331	7.51842499259112e-11	group-lasso	histone/DHS
RPS5	0.00179229209333797	0.971900228455351	1.65724251620336e-42	group-lasso	histone/DHS
RPS9	0.000114901993501808	1.00595578378153	1.10671211430098e-70	group-lasso	histone/DHS
RYR1	0.0010371700403504	0.999944301084796	6.39615682748656e-32	group-lasso	histone/DHS
S1PR4	0.00161333907892226	0.990685148684033	7.44741967189257e-14	group-lasso	histone/DHS
SAE1	0.000321926581418897	1.00403477665139	4.90529627496001e-16	group-lasso	histone/DHS
SARS2	0.00132814030757998	1.01404646054397	1.04875207954947e-112	group-lasso	histone/DHS
SERTAD3	0.00187542062947512	1.01108732098388	6.15671418517303e-16	group-lasso	histone/DHS
SGTA	0.0471150668780372	0.934427059348	5.40311200918541e-28	group-lasso	histone/DHS
SHKBP1	0.00156642388252297	1.00722452389772	2.63141621541967e-25	group-lasso	histone/DHS
SIGLEC10	0.00404278128401179	0.981254300388793	5.43257286897256e-44	group-lasso	histone/DHS
SIGLEC11	0.0126017049693326	1.07950801278909	1.12436511583485e-79	group-lasso	histone/DHS
SIGLEC12	0.00176149352839583	0.983665428523285	6.76522912155243e-46	group-lasso	histone/DHS
SIGLEC16	0.00702545968850894	1.0384416936907	1.785468198665e-18	group-lasso	histone/DHS
SIGLEC5	0.00355912683297527	1.0040494113959	4.23588327565227e-42	group-lasso	histone/DHS
SIGLEC7	0.00211547036487198	1.00879713219363	6.68081132451106e-64	group-lasso	histone/DHS
SIGLEC9	0.00360162420895634	0.978077843047723	4.98381259322582e-17	group-lasso	histone/DHS
SIN3B	0.000300805388187314	0.997291274396284	2.95183367182325e-12	group-lasso	histone/DHS
SLC1A5	0.00335690661058515	1.02838555494265	6.39926727369906e-45	group-lasso	histone/DHS
SLC27A1	0.00181371111950557	1.00480093258645	3.75625427556407e-46	group-lasso	histone/DHS
SLC39A3	0.017988414764549	0.894200317279275	3.64021674137365e-119	group-lasso	histone/DHS
SLC44A2	0.083477959497919	0.975923124646224	3.39655253349873e-86	group-lasso	histone/DHS
SPINT2	0.000958990125352537	1.01157881440516	3.28673733387316e-12	group-lasso	histone/DHS
SSBP4	0.00282196712391899	1.00668598462421	9.77907157592647e-12	group-lasso	histone/DHS
STK11	0.000906264347455821	0.998949369880954	9.07162615672648e-36	group-lasso	histone/DHS
STXBP2	0.000917168213426342	1.00450513295196	9.23905913615023e-50	group-lasso	histone/DHS
SYMPK	0.0028709362278794	1.01101166486043	1.23024745714777e-13	group-lasso	histone/DHS
TCF3	0.00117841356847543	1.00571962588611	1.35591526665099e-22	group-lasso	histone/DHS
TECR	0.00394248305855824	0.970191090354626	2.4083767613994e-27	group-lasso	histone/DHS
TFPT	8.89704768273674e-05	0.999846951615933	4.04541346032393e-20	group-lasso	histone/DHS
TICAM1	0.000624197718497205	1.00524897491513	5.20729760930943e-28	group-lasso	histone/DHS
TIMM44	0.000432792230351858	1.00457603415683	2.32969540376373e-19	group-lasso	histone/DHS
TMC4	0.000276561908628742	1.000302595749	3.84181713902797e-80	group-lasso	histone/DHS
TMED1	0.00330965826636785	0.996976534429108	1.55706125538968e-12	group-lasso	histone/DHS
TMEM160	0.000954675331273922	0.998848437930281	7.32937866613435e-19	group-lasso	histone/DHS
TMEM205	0.000462898631833517	1.00052937120587	1.25592772218159e-27	group-lasso	histone/DHS
TMEM86B	0.0070888880156658	0.991670248800572	4.34245382451282e-45	group-lasso	histone/DHS
TMEM91	0.000630456611625768	0.992027181136057	2.12020624442706e-106	group-lasso	histone/DHS
TNFSF14	0.00248892648174892	0.995962642708279	1.71332470067455e-20	group-lasso	histone/DHS
TNNT1	0.0137242462736882	1.12877968599634	1.12438485215022e-78	group-lasso	histone/DHS
TRAPPC5	0.00150706901315176	0.991238869142526	4.00052008150349e-62	group-lasso	histone/DHS
TRIP10	0.0388193695715393	1.02986086041618	1.42648840856978e-30	group-lasso	histone/DHS
TRPM4	0.000381560802207767	0.993583474322085	5.68303016596421e-33	group-lasso	histone/DHS
TSEN34	7.26683902442523e-05	0.999033033114012	1.17531770615224e-28	group-lasso	histone/DHS
TSKS	0.000248335781188137	0.996643357661309	3.77469501248305e-35	group-lasso	histone/DHS
TYK2	0.00377724663293421	0.981912231484827	1.18010642516705e-13	group-lasso	histone/DHS
U2AF1L4	0.000350125555523084	1.00360483955697	3.17697036491897e-107	group-lasso	histone/DHS
UBA52	0.00949433699037141	1.02377460038387	1.25201651260034e-11	group-lasso	histone/DHS
UBXN6	0.00105105775010223	0.991276907205333	5.84748540711437e-20	group-lasso	histone/DHS
USF2	0.0033945302862703	0.995129293282706	2.02549329227203e-13	group-lasso	histone/DHS
VASP	0.00138767153768494	1.02683286594868	3.46964327422674e-91	group-lasso	histone/DHS
VAV1	0.00581252874673517	1.01443321324435	2.79843343281347e-18	group-lasso	histone/DHS
VRK3	0.00212402751707807	0.969527335120943	2.06071390202998e-57	group-lasso	histone/DHS
VSTM1	0.00010473996116275	0.998213221379113	5.53140149160199e-136	group-lasso	histone/DHS
WDR18	0.0102687457324282	0.902781842017012	3.5444417543207e-78	group-lasso	histone/DHS
XAB2	0.000777980153925367	1.00652686040502	5.5828004333103e-22	group-lasso	histone/DHS
XRCC1	0.00141505979968398	0.992913046827506	4.67681492052798e-34	group-lasso	histone/DHS
YIF1B	0.00115684818015037	1.01313719959819	5.71598011632111e-26	group-lasso	histone/DHS
ZC3H4	0.00137081009908196	1.01350978261549	1.04823437065996e-11	group-lasso	histone/DHS
ZFP14	0.00024473405869153	1.00008360205189	1.04374176148106e-14	group-lasso	histone/DHS
ZFP30	0.00692755894343899	0.979994175948483	1.14314044141074e-29	group-lasso	histone/DHS
ZFP82	0.000323424032684047	1.00016248187252	2.67772141304823e-28	group-lasso	histone/DHS
ZNF101	0.000381443257381589	1.0045290765164	1.09307579409101e-28	group-lasso	histone/DHS
ZNF132	0.0018284033103875	0.997397248206495	2.93144001095289e-20	group-lasso	histone/DHS
ZNF155	0.0147197723367173	0.964626366074128	2.74067669008358e-18	group-lasso	histone/DHS
ZNF160	0.00100074720939816	0.997003062493929	1.33114031349979e-21	group-lasso	histone/DHS
ZNF175	0.00140345110912812	0.991271687043575	1.00191785978643e-47	group-lasso	histone/DHS
ZNF177	0.000127893396761987	0.996423842611723	5.39409921353455e-23	group-lasso	histone/DHS
ZNF181	0.00168215240177294	0.98405461395083	1.81817700412483e-13	group-lasso	histone/DHS
ZNF20	0.00046284560856257	1.00047556857246	7.58919296108509e-12	group-lasso	histone/DHS
ZNF211	0.00864764473231239	0.959095085185407	6.21317273187241e-43	group-lasso	histone/DHS
ZNF224	0.000319132199523244	1.0047908994266	2.93092502754992e-12	group-lasso	histone/DHS
ZNF256	0.00268914837533742	0.996965524740703	1.606640965815e-14	group-lasso	histone/DHS
ZNF266	0.000199577916373535	1.0168450132371	3.8767826063263e-96	group-lasso	histone/DHS
ZNF317	0.000841085305066849	1.00201517820384	4.09552802461398e-15	group-lasso	histone/DHS
ZNF320	0.00405479317597573	1.00220947253052	6.09124036433888e-11	group-lasso	histone/DHS
ZNF324	0.00067669844722048	1.00958201351087	5.44065939233621e-40	group-lasso	histone/DHS
ZNF329	0.0018752531159867	1.00956525100687	2.07698605320173e-22	group-lasso	histone/DHS
ZNF333	0.00368229608653199	0.962367052970257	9.6004743479523e-58	group-lasso	histone/DHS
ZNF404	0.000326645680915865	0.999224681942177	6.38512789791894e-19	group-lasso	histone/DHS
ZNF415	0.00206146848115182	1.00413442547904	2.07773298695913e-25	group-lasso	histone/DHS
ZNF418	0.00240671168446663	1.0194125961383	2.8688368425687e-29	group-lasso	histone/DHS
ZNF419	0.000361254270032263	0.996173251038577	2.18953669764881e-13	group-lasso	histone/DHS
ZNF429	0.00113164425457185	0.998482143960285	6.09051311530268e-75	group-lasso	histone/DHS
ZNF439	0.00020201142877699	0.99588449296402	4.98788470044548e-20	group-lasso	histone/DHS
ZNF470	0.000879133666765203	0.998072807986287	4.01662611794966e-14	group-lasso	histone/DHS
ZNF480	0.000264386894244948	1.00008120890961	7.79328917605048e-24	group-lasso	histone/DHS
ZNF493	0.000111314643387387	1.00470217910499	8.76788105983526e-34	group-lasso	histone/DHS
ZNF529	0.000722631260012179	1.0016921122423	3.21302545541562e-11	group-lasso	histone/DHS
ZNF543	0.00811535198780272	1.0081528800645	2.57783939878363e-22	group-lasso	histone/DHS
ZNF548	0.000312286909097948	1.00320267421925	1.01646842975223e-23	group-lasso	histone/DHS
ZNF558	0.000283020128292087	0.998986920476961	5.173456159049e-15	group-lasso	histone/DHS
ZNF559	0.000396299284617033	0.977769485517663	5.04557662128089e-93	group-lasso	histone/DHS
ZNF565	0.000536531118097866	0.999565806727086	6.58094525328489e-13	group-lasso	histone/DHS
ZNF573	0.00050337952864215	0.979669846786406	7.56288397647477e-52	group-lasso	histone/DHS
ZNF585A	3.31118665387803e-05	0.997881658149552	3.09488525235628e-16	group-lasso	histone/DHS
ZNF586	0.000826570116414378	0.988540659181815	1.2294974802156e-83	group-lasso	histone/DHS
ZNF613	0.000292424354934484	0.995198442881663	3.45373554660851e-14	group-lasso	histone/DHS
ZNF614	0.000308068870715054	0.99150802066786	1.15826852498977e-18	group-lasso	histone/DHS
ZNF671	0.000927603252860353	0.991499748594126	9.59611429092267e-12	group-lasso	histone/DHS
ZNF702P	0.0248819950717962	0.88032547559306	3.460153293836e-62	group-lasso	histone/DHS
ZNF763	8.89597758059403e-05	1.00035778336954	1.59141878451399e-19	group-lasso	histone/DHS
ZNF776	0.00102283753155737	0.994772216797877	3.1781934119785e-13	group-lasso	histone/DHS
ZNF792	0.000396936301801685	0.993270749588564	4.85077901838918e-15	group-lasso	histone/DHS
ZNF805	0.00110845631372938	1.00713782533788	8.60529377727967e-32	group-lasso	histone/DHS
ZNF823	0.000316455396493623	1.00383481844297	1.67857121155146e-11	group-lasso	histone/DHS
ZNF83	0.00134386630159213	1.00523148518798	1.18152120313552e-96	group-lasso	histone/DHS
ZNF85	0.000174315909014568	1.00561328859337	1.80377031129874e-17	group-lasso	histone/DHS
ZNF91	0.00953224527002396	1.09118463208285	3.20025369790271e-48	group-lasso	histone/DHS
ZNF93	0.000790368021447786	0.992186286169316	8.95669712335407e-12	group-lasso	histone/DHS
ZSCAN18	0.00104331826621574	0.997120664979304	1.60815188809069e-13	group-lasso	histone/DHS
ABHD12	0.00140602756358398	1.04246004209222	4.60079583031939e-80	group-lasso	histone/DHS
ACSS1	0.000660486273864196	0.993685456359476	2.42349732669156e-20	group-lasso	histone/DHS
ACSS2	0.000857253953276809	1.01743549380084	4.26396208987223e-26	group-lasso	histone/DHS
ACTR5	0.00126587889880183	1.01572932382451	4.97519388488736e-36	group-lasso	histone/DHS
AURKA	0.00328427345049246	1.00322606330459	3.84623223319025e-15	group-lasso	histone/DHS
BPI	0.0251677487111128	1.09230941602504	1.94279824192142e-47	group-lasso	histone/DHS
CABLES2	0.000180457216687413	0.996167661359571	2.50602319374611e-32	group-lasso	histone/DHS
CASS4	0.00595294712562731	1.02997348159282	5.38075587549757e-15	group-lasso	histone/DHS
CD40	0.000528571569176346	0.977639026643373	1.32626481028161e-109	group-lasso	histone/DHS
CDC25B	0.00664995537966023	1.00492521823008	4.92466376993615e-114	group-lasso	histone/DHS
CDS2	0.00302864071552505	0.940037831377716	1.04371942285481e-108	group-lasso	histone/DHS
CENPB	0.00405010745022898	1.01086543317331	1.61059007726266e-21	group-lasso	histone/DHS
CHMP4B	0.00157087015096057	0.966524844160829	1.75860256469101e-46	group-lasso	histone/DHS
COMMD7	0.000696413421251488	0.992700476942748	3.57195015100487e-14	group-lasso	histone/DHS
CPNE1	0.00432466674431308	0.999044917112645	6.31427804235622e-63	group-lasso	histone/DHS
CRLS1	0.000797311624533658	0.99731229779812	5.17216446811909e-49	group-lasso	histone/DHS
CRNKL1	0.00133101619002033	1.00494460747652	6.60499112340266e-62	group-lasso	histone/DHS
CSE1L	0.000143199040063187	1.00767089941586	1.39250569871161e-37	group-lasso	histone/DHS
CST3	0.00216144800509945	0.962047074546676	3.33065491229421e-53	group-lasso	histone/DHS
CST7	0.00081705911673758	0.996346544803177	7.58042801112733e-12	group-lasso	histone/DHS
CTNNBL1	0.00270804850591422	0.987794833991798	9.08131890193628e-22	group-lasso	histone/DHS
CTSZ	4.70601340332603e-05	0.998002741579799	2.02386831757748e-42	group-lasso	histone/DHS
DDRGK1	0.00156310596574354	0.996663353092958	2.71472340128931e-36	group-lasso	histone/DHS
DIDO1	0.00513914801120765	1.00236305476689	8.23176309177505e-11	group-lasso	histone/DHS
DNTTIP1	0.0112609397756741	0.908648224369166	2.71711053691793e-63	group-lasso	histone/DHS
DSTN	0.00126848866831263	0.989373226600344	1.46347349298649e-43	group-lasso	histone/DHS
DTD1	0.00169741715787559	1.02982744577099	1.28032536456938e-30	group-lasso	histone/DHS
EDEM2	0.00179564202983193	1.01338665236557	1.05790010375273e-16	group-lasso	histone/DHS
EIF2S2	0.000253608991086221	1.0085938882578	9.83674159483155e-42	group-lasso	histone/DHS
EIF6	0.0019527047604056	0.988057048071204	5.00772208723996e-46	group-lasso	histone/DHS
ENTPD6	0.00016932742989762	1.00256564967474	1.29625376318068e-11	group-lasso	histone/DHS
ERGIC3	0.000659898042239108	1.00288313019633	3.67470940139747e-12	group-lasso	histone/DHS
FAM110A	0.00316951265605803	1.01641885767814	2.33289465821999e-77	group-lasso	histone/DHS
FKBP1A	0.000638900664590904	1.00915582504427	6.62105331072786e-43	group-lasso	histone/DHS
GGT7	0.00104522082820223	0.980859646320843	3.03874716838599e-27	group-lasso	histone/DHS
IFT52	0.000652876826930416	0.999068807724517	8.53345385098763e-16	group-lasso	histone/DHS
ITCH	0.000256249488965887	0.996706376121842	5.96870911538293e-11	group-lasso	histone/DHS
ITPA	0.000374191262449198	0.992889141260719	1.23885259728126e-77	group-lasso	histone/DHS
KIF16B	0.00824401421901238	0.911441561717358	1.94054099055977e-75	group-lasso	histone/DHS
LIME1	0.000580893782126927	0.994101177671593	1.51236997249624e-22	group-lasso	histone/DHS
MRPS26	0.0103403988063824	0.965744369904918	3.04335340960704e-13	group-lasso	histone/DHS
NANP	0.000124834639800291	1.00144090267089	6.89354834491804e-132	group-lasso	histone/DHS
NAPB	0.00274194618741597	0.983153587656977	6.44247243466975e-52	group-lasso	histone/DHS
NOP56	0.00498042101657458	0.992949361738087	4.81677166797301e-29	group-lasso	histone/DHS
NPEPL1	0.00896142675749135	1.04216513122956	7.94826947190208e-40	group-lasso	histone/DHS
NSFL1C	0.00211526510961611	0.954538397536702	1.07584119617149e-94	group-lasso	histone/DHS
NTSR1	0.0110777931611727	0.951948765470449	4.99532357388016e-78	group-lasso	histone/DHS
OPRL1	0.00937065305146238	0.982215298563623	8.66125809704796e-12	group-lasso	histone/DHS
OSBPL2	0.000193118310168862	1.00302382631442	1.04159464186749e-98	group-lasso	histone/DHS
PCMTD2	0.00111288190953434	0.987258034976544	5.9506031313014e-39	group-lasso	histone/DHS
PLTP	0.0049085766181321	1.01400077516184	4.89249294264945e-11	group-lasso	histone/DHS
PPDPF	0.0025779327759617	0.966877595515905	3.01663389926679e-39	group-lasso	histone/DHS
PPP1R16B	0.0054564806746445	0.921857550068992	1.19631745824015e-152	group-lasso	histone/DHS
PREX1	0.00259270004157072	0.977319659495255	1.92879247153804e-21	group-lasso	histone/DHS
PTPN1	0.00107903392312364	1.01519284328175	2.47102972654608e-35	group-lasso	histone/DHS
PYGB	0.000129966256029903	1.01389457027502	1.16239874377264e-141	group-lasso	histone/DHS
RAB22A	0.0117426142123606	1.0005970105757	1.68728620258219e-35	group-lasso	histone/DHS
RBCK1	0.00177138132751376	0.996622042112118	2.24160284646756e-40	group-lasso	histone/DHS
RBM39	0.000401453859352435	0.992624212997779	1.48353688033806e-13	group-lasso	histone/DHS
RPN2	0.000229590933324411	1.00306165387333	1.21777845188008e-25	group-lasso	histone/DHS
RPS21	0.000802520745526088	1.00598606138904	1.30639966980273e-69	group-lasso	histone/DHS
SCAND1	0.00017644981886443	0.994087125058302	4.17189166017429e-23	group-lasso	histone/DHS
SDCBP2	0.00179765765214334	0.996835190400046	6.10432474675836e-13	group-lasso	histone/DHS
SERINC3	0.00465225679003201	1.00989207960965	6.03858772234537e-12	group-lasso	histone/DHS
SIRPA	0.000410369941862034	1.0007160513116	3.04790402519606e-50	group-lasso	histone/DHS
SIRPB1	0.000588262829923184	1.00955230192539	8.03501957436968e-84	group-lasso	histone/DHS
SIRPD	0.000681812508102677	0.998734697945945	6.68492494931554e-31	group-lasso	histone/DHS
SLC17A9	0.00174811054949603	0.997216281459787	2.86754180078067e-20	group-lasso	histone/DHS
SLC9A8	0.00107993078434901	0.991598155936612	1.65770350051496e-19	group-lasso	histone/DHS
SMOX	0.000596870498791734	1.00357442279775	3.43571091134287e-28	group-lasso	histone/DHS
SNX5	0.0127075538237293	0.949041763760475	3.46657449573e-52	group-lasso	histone/DHS
SRXN1	0.000742521940156691	0.991943371386716	1.33328803924448e-83	group-lasso	histone/DHS
STK4	0.00165340687485428	1.00063747558405	1.45113218748078e-11	group-lasso	histone/DHS
SULF2	0.00220024098183425	0.987293779352972	1.02641249872636e-81	group-lasso	histone/DHS
SYS1	0.000304444969221234	0.988482514546335	8.23537336932786e-75	group-lasso	histone/DHS
TCFL5	0.00325935029419103	0.963274384949167	1.23337479844945e-62	group-lasso	histone/DHS
THBD	0.00215509638688142	1.00077292003823	8.08795270559399e-32	group-lasso	histone/DHS
TMEM189	0.000708684173814086	1.00642149289156	6.93193018268361e-20	group-lasso	histone/DHS
TMX4	0.000466189061958273	0.993613696094648	1.70772729595819e-40	group-lasso	histone/DHS
TOMM34	0.00314586428513658	0.923464455983356	4.95159884299635e-128	group-lasso	histone/DHS
TPD52L2	0.0017520288480548	1.00240288511088	1.48556522578642e-47	group-lasso	histone/DHS
TRIB3	0.00596423710827691	0.950573037962252	4.8993984647181e-60	group-lasso	histone/DHS
TRPC4AP	0.0046179252393463	1.04004367150528	1.21336633441257e-99	group-lasso	histone/DHS
UCKL1	0.0025663585875033	1.01615261298908	1.14744275732221e-47	group-lasso	histone/DHS
VPS16	0.0017017090664467	0.992086731214396	3.34209806078465e-16	group-lasso	histone/DHS
XRN2	9.25870321291106e-05	0.989605378736205	5.14834664332419e-132	group-lasso	histone/DHS
YWHAB	0.000181007257639889	0.997683502862187	8.680643502376e-30	group-lasso	histone/DHS
ZNF334	0.00395305603229183	0.984045564386128	1.96727410976364e-11	group-lasso	histone/DHS
ZNF337	6.92864588309066e-05	0.999627489334319	8.8742986529262e-19	group-lasso	histone/DHS
ADARB1	0.000361529043296543	1.00281168169856	1.99081708413237e-11	group-lasso	histone/DHS
APP	0.00010131404512634	1.00109055352416	2.21319213056784e-11	group-lasso	histone/DHS
BRWD1	0.000459957632199117	0.998855182955832	5.5868991484347e-32	group-lasso	histone/DHS
CCT8	0.000206163190421753	0.998325356814387	6.26250125297355e-70	group-lasso	histone/DHS
COL18A1	0.00239823603870986	0.984433247665224	2.0361431943535e-41	group-lasso	histone/DHS
CRYZL1	3.65501171935891e-05	0.998236431057625	1.09234024199725e-12	group-lasso	histone/DHS
CSTB	0.000823506095951827	0.999525005584871	1.91553916567464e-22	group-lasso	histone/DHS
CYYR1	0.000234899189854798	0.997838678967679	9.81424993640863e-34	group-lasso	histone/DHS
DIP2A	0.000467068239059025	1.00337863176356	1.38622901019842e-19	group-lasso	histone/DHS
FAM3B	0.00199801612416395	1.00652486760122	2.5314502167165e-102	group-lasso	histone/DHS
HMGN1	0.000178344250985935	1.00034787483129	1.67111797159205e-18	group-lasso	histone/DHS
IFNAR1	0.00997374192661032	0.972311588504335	4.39117454286231e-42	group-lasso	histone/DHS
IFNGR2	0.00174544495763176	0.996246554515607	1.66042634053142e-86	group-lasso	histone/DHS
IL10RB	0.00296868978946616	1.00037669183861	3.79984848434616e-12	group-lasso	histone/DHS
ITGB2	0.000824905051752209	1.00354818461021	1.19712254438502e-17	group-lasso	histone/DHS
ITSN1	3.52988619499989e-05	0.996875725375429	2.5926009939139e-53	group-lasso	histone/DHS
KCNE1	0.000147529800833244	1.00334102150267	3.08066809622132e-23	group-lasso	histone/DHS
MRPL39	0.000121717713219382	1.0009843510637	7.18922058316264e-44	group-lasso	histone/DHS
MRPS6	0.00154704863589501	0.990591867727954	8.62366770246946e-13	group-lasso	histone/DHS
MX1	0.0103646619905135	0.948206481412171	4.80633763664829e-37	group-lasso	histone/DHS
MX2	0.00373343893532778	0.986948388282257	4.90514535978421e-14	group-lasso	histone/DHS
NDUFV3	0.00105047848402366	1.0022549702258	9.5971797161595e-50	group-lasso	histone/DHS
OLIG2	0.000969998381748112	0.993364330462624	9.42193560282928e-30	group-lasso	histone/DHS
PCNT	0.0045127983184179	1.02324783873857	9.90768042392224e-21	group-lasso	histone/DHS
PDE9A	0.0035007481693901	0.989097693071157	1.15734829619208e-11	group-lasso	histone/DHS
PFKL	0.00430731478301931	0.981740909707028	4.60098384907137e-12	group-lasso	histone/DHS
PIGP	0.00065872717370735	1.00665997148857	2.71649358138544e-150	group-lasso	histone/DHS
PRMT2	0.00125674948716754	0.962332593402952	1.06864350507006e-79	group-lasso	histone/DHS
PSMG1	0.00568395950054538	1.02074668217437	6.38334055318186e-22	group-lasso	histone/DHS
PTTG1IP	0.0054403340938991	1.02955957847946	1.12805424434817e-53	group-lasso	histone/DHS
SETD4	0.0013249840400416	0.998654718112535	2.74191308686229e-51	group-lasso	histone/DHS
SIK1	0.00193350758844961	1.00719911764567	3.77987011894312e-12	group-lasso	histone/DHS
TIAM1	0.00338453921466488	1.01663880144379	9.36509315671271e-63	group-lasso	histone/DHS
TTC3	0.000615155266076555	0.997605695660741	1.14633349295053e-31	group-lasso	histone/DHS
WRB	0.000552006160458214	1.00311686985375	2.39007181371625e-12	group-lasso	histone/DHS
ADORA2A	0.00251586848358724	0.986870756171572	7.14665845014572e-12	group-lasso	histone/DHS
ANKRD54	0.000495108031913873	1.00357201899776	9.60621781358737e-21	group-lasso	histone/DHS
AP1B1	0.00572377942448984	1.05022170552498	4.30656237898456e-24	group-lasso	histone/DHS
APOBEC3A	0.000518788070320521	0.99845734012593	1.6776783731594e-39	group-lasso	histone/DHS
APOBEC3C	0.000539370374148293	0.988362040840679	6.81588824660435e-37	group-lasso	histone/DHS
APOBEC3G	0.0121112877286852	0.937490673467138	1.95021270470816e-29	group-lasso	histone/DHS
ARSA	0.000683545437029498	0.998586185266611	1.36861116307351e-88	group-lasso	histone/DHS
ASPHD2	0.00933535610727206	0.97641851378642	2.75685985913334e-29	group-lasso	histone/DHS
ATP6V1E1	0.000976738773958817	1.00160154565777	7.98261028356739e-43	group-lasso	histone/DHS
BCL2L13	0.00143308873368008	0.962319825713265	7.23880493597509e-153	group-lasso	histone/DHS
BCR	0.000218090167522096	1.0023678504115	1.51504259985093e-42	group-lasso	histone/DHS
BID	0.00165980517762164	1.00414678074747	7.94751832259545e-44	group-lasso	histone/DHS
CBX6	0.000193113944539201	1.01421424889298	3.79113179114917e-78	group-lasso	histone/DHS
CCDC134	5.70579019846772e-05	1.00219146538189	4.53612642687641e-22	group-lasso	histone/DHS
CDC42EP1	0.0494915044033443	0.776295154458707	5.498671590925e-98	group-lasso	histone/DHS
CERK	0.0122557491495842	1.04436035814001	1.90182008742182e-13	group-lasso	histone/DHS
CHCHD10	0.00131569623051169	0.986573949396344	4.82486086751041e-14	group-lasso	histone/DHS
CHKB	0.00237753622387755	1.01277894547809	3.53972131703429e-13	group-lasso	histone/DHS
COMT	0.00245588842658106	1.00005039141103	5.94528786674336e-33	group-lasso	histone/DHS
CPT1B	0.00164225155216143	1.01368558786758	7.53284714034576e-32	group-lasso	histone/DHS
CRELD2	8.10096913091129e-05	0.995619210668528	5.48205853836211e-43	group-lasso	histone/DHS
CRYBB2	0.000402644235738973	1.00089782129269	1.74460154419854e-11	group-lasso	histone/DHS
CYB5R3	0.0203132766019966	0.925666246542353	4.27294519606015e-33	group-lasso	histone/DHS
DDT	0.00413055036480466	1.04577237534111	5.71136786347655e-159	group-lasso	histone/DHS
DGCR2	0.000216615369225783	0.999827730189664	5.04213493257929e-14	group-lasso	histone/DHS
DGCR6	0.0109172006131114	0.975445616707351	4.40116208134768e-12	group-lasso	histone/DHS
DGCR8	0.00265111155279838	0.954181902006525	2.19484926423735e-59	group-lasso	histone/DHS
DUSP18	0.00565294471251591	0.966512393033116	1.03524221278564e-100	group-lasso	histone/DHS
EIF3D	0.0125732025451248	1.00636587098571	1.764624459382e-12	group-lasso	histone/DHS
EP300	0.00381847705068534	1.00469800338233	1.90423952126505e-19	group-lasso	histone/DHS
FAM118A	0.00102280820187566	0.999377957727721	1.04940573587939e-138	group-lasso	histone/DHS
FOXRED2	0.00865549946700273	1.090033313417	9.41191907205457e-77	group-lasso	histone/DHS
GCAT	0.00110667339261527	0.985160048323971	1.42914718633291e-25	group-lasso	histone/DHS
GGT1	2.61746447514257e-05	1.00130178040381	1.22646286878551e-14	group-lasso	histone/DHS
GNB1L	0.000195733400718264	0.999346034597397	8.21114593112452e-102	group-lasso	histone/DHS
GRAMD4	0.0249640357763878	1.00617183427915	3.27553562787265e-52	group-lasso	histone/DHS
GSTT1	0.00115939718424078	1.02430094018598	5.87089620091769e-153	group-lasso	histone/DHS
H1F0	0.000999962714228494	1.00100816000101	7.0920685364326e-80	group-lasso	histone/DHS
HDAC10	0.00298561454547898	0.9970290226867	3.9468272159755e-11	group-lasso	histone/DHS
L3MBTL2	0.0124769859143412	0.957472763594691	2.01918314484401e-17	group-lasso	histone/DHS
LGALS1	0.0041083646997234	0.989437338716184	1.03732056775052e-53	group-lasso	histone/DHS
LGALS2	0.0943190927031886	0.597950428180441	2.33426949760463e-172	group-lasso	histone/DHS
LZTR1	0.0188279386775625	0.933561766853757	2.65327560576662e-29	group-lasso	histone/DHS
MCM5	0.00129444876890273	0.994417852439189	3.24811629808323e-17	group-lasso	histone/DHS
MEI1	0.000175029233439835	1.00840197838419	1.16241446642645e-30	group-lasso	histone/DHS
MIF	0.0036598811321431	1.0571714614523	5.13385060064847e-90	group-lasso	histone/DHS
MORC2	9.51028462533216e-05	0.997861409681866	1.11232128921384e-22	group-lasso	histone/DHS
NAGA	0.000315541898587126	1.01287590424453	1.53954098941012e-36	group-lasso	histone/DHS
NCF4	0.00219657754552276	0.966073051987042	1.6272070632374e-35	group-lasso	histone/DHS
NEFH	0.0021193848133343	0.970285613243609	4.46455818246025e-35	group-lasso	histone/DHS
NUP50	0.0015322064933051	0.988600504920944	4.66198682034355e-33	group-lasso	histone/DHS
ODF3B	0.00167146727217692	0.997050597893596	2.17357436021719e-19	group-lasso	histone/DHS
PACSIN2	0.0153036174526877	1.07024447594748	6.30020619051167e-15	group-lasso	histone/DHS
PANX2	0.00261487484216455	1.00772699050588	2.16983335920677e-23	group-lasso	histone/DHS
PARVG	0.0138157426340615	0.962184931676412	3.28417579444817e-23	group-lasso	histone/DHS
PDXP	0.00467955438999807	0.991478599413264	1.25672865742871e-32	group-lasso	histone/DHS
PICK1	0.00100415095371321	0.997572478247203	5.38957598875204e-84	group-lasso	histone/DHS
PIK3IP1	0.0019168813093099	1.00440925405958	1.49826817166025e-20	group-lasso	histone/DHS
PISD	0.00133808081359245	0.993890709141171	1.26892289995006e-16	group-lasso	histone/DHS
PMM1	2.70947194423719e-05	1.0030674691671	3.95618605686747e-28	group-lasso	histone/DHS
PPM1F	0.045620663230288	0.80800653124193	1.91087776473999e-81	group-lasso	histone/DHS
PRR5	0.00402817152333111	0.985417237115671	4.59557227780063e-28	group-lasso	histone/DHS
RNF215	0.000178591560004298	1.00232771362435	2.81707746543882e-19	group-lasso	histone/DHS
RRP7A	0.0102905854062165	0.98619583869482	4.16060724203664e-99	group-lasso	histone/DHS
SAMM50	0.00229884793156048	0.990288372513863	1.02786654586765e-78	group-lasso	histone/DHS
SCO2	0.00266823008700116	0.964201407203123	3.27287230344089e-29	group-lasso	histone/DHS
SF3A1	0.000247120618879497	0.996227489679638	6.50190036101747e-91	group-lasso	histone/DHS
SH3BP1	0.00497279258831623	0.98745929220425	4.1490707819569e-81	group-lasso	histone/DHS
SMARCB1	0.00194250012000914	1.00530638661947	1.41724472878097e-35	group-lasso	histone/DHS
SNAP29	0.00251870334375649	0.972752385792822	4.18147507603469e-124	group-lasso	histone/DHS
SNRPD3	0.000179360694404169	1.00557007267534	7.16639776570816e-16	group-lasso	histone/DHS
SYNGR1	0.00434574679498897	1.0096233537227	1.65912716897181e-28	group-lasso	histone/DHS
TCN2	0.024988351274181	1.14559288960375	1.11154975239244e-73	group-lasso	histone/DHS
TFIP11	0.000890181389839118	0.993422791371663	6.06248599253793e-69	group-lasso	histone/DHS
THOC5	0.000143543724664567	0.99755456312943	7.37264021099143e-13	group-lasso	histone/DHS
TOM1	0.000323879542895283	0.990401229322739	3.4658632264471e-65	group-lasso	histone/DHS
TOP3B	0.00771620359842594	0.964443624923722	6.70209291551189e-18	group-lasso	histone/DHS
TPST2	0.000354390542711724	0.99898149141591	1.18693586325432e-31	group-lasso	histone/DHS
TRABD	0.00385764713449087	0.992467702832243	2.23020681408933e-26	group-lasso	histone/DHS
TRIOBP	0.00137845245995757	1.03877664407472	1.55789043421472e-70	group-lasso	histone/DHS
TSPO	0.0171968093716505	0.903202123804599	1.64901940041763e-73	group-lasso	histone/DHS
TST	0.000484741187611233	0.99979393971763	2.09652223538582e-15	group-lasso	histone/DHS
TTC38	0.0141960371072758	0.963100867669841	1.47717118736502e-30	group-lasso	histone/DHS
TTLL12	0.00536525826865549	0.976347963542955	1.11536535872588e-34	group-lasso	histone/DHS
TXNRD2	0.000977325443595389	1.00076608266185	3.30084306042069e-26	group-lasso	histone/DHS
UBE2L3	0.00199052775563632	1.04677540575459	1.12902468227886e-71	group-lasso	histone/DHS
UPK3A	0.0025294059842298	0.972350423382397	1.0504340727138e-58	group-lasso	histone/DHS
YDJC	0.000710493700625308	0.999011898548545	3.31770578563404e-14	group-lasso	histone/DHS
YWHAH	0.00331153697532105	1.0004152819121	1.0069253031382e-16	group-lasso	histone/DHS
ZBED4	0.00247950587094447	0.983968774579907	2.68630800063407e-15	group-lasso	histone/DHS
ZNF74	0.000389087604695932	1.00557594221578	3.64089898040857e-13	group-lasso	histone/DHS
ABAT	0.0102842731390908	0.97103087919903	2.04493614612627e-14	group-lasso	TF
ACD	1.91705233478246e-06	0.999427042501038	2.53453388437221e-16	group-lasso	TF
ACSM3	0.00056337838958896	0.993768958113679	1.27415068143257e-14	group-lasso	TF
ADAT1	9.13815158215338e-06	0.999733332238664	4.06681496115881e-65	group-lasso	TF
ADCY9	0.000935765117624284	0.999976139912991	7.15932041147035e-18	group-lasso	TF
AKTIP	0.000832268774536903	1.03226690920676	9.35089300467547e-95	group-lasso	TF
AMDHD2	6.57189095414021e-06	1.00028210748859	9.40710476641277e-21	group-lasso	TF
AMFR	0.00048827502644729	1.00748652077502	3.11522915310582e-98	group-lasso	TF
ARL2BP	2.57481179559623e-05	1.00086494796757	3.46965883432215e-12	group-lasso	TF
ARL6IP1	0.0138501713602155	1.01962447426809	1.36874306836374e-11	group-lasso	TF
ATP6V0D1	3.75108672189597e-06	1.00163893352836	5.95080319906174e-54	group-lasso	TF
AXIN1	0.000201719013594358	0.999856337800414	8.73172161155166e-69	group-lasso	TF
BBS2	0.00352544219498103	0.919645655248235	3.15459551633774e-132	group-lasso	TF
BCKDK	6.32555002794402e-05	0.999354576606734	1.56774005820657e-29	group-lasso	TF
BRD7	0.00101243680866638	0.984094967697545	1.69108807834466e-20	group-lasso	TF
CARHSP1	0.00110557363048097	0.999412233942794	8.07607572449757e-70	group-lasso	TF
CD2BP2	1.07975755292693e-05	0.999410375312331	4.15607174038663e-13	group-lasso	TF
CDK10	0.000801594410216514	1.01352469452559	1.20241934146465e-30	group-lasso	TF
CENPN	0.0100349609838528	0.905016623032916	6.72410058147477e-103	group-lasso	TF
CES1	8.710053538492e-05	1.00140137512386	3.01338640602382e-44	group-lasso	TF
CETP	0.00871196799417518	1.00224518059424	6.88926841251564e-27	group-lasso	TF
CFDP1	0.000183832706154325	0.997315332347354	2.68498599751309e-25	group-lasso	TF
CHD9	8.41067103604896e-06	1.00056128187234	9.33501174546698e-27	group-lasso	TF
CLCN7	0.0053497934439382	0.927456577519442	2.53484153190975e-96	group-lasso	TF
CLEC18C	3.59809512959034e-07	0.999925625627739	7.10505603623993e-12	group-lasso	TF
CLN3	6.9619388794764e-06	0.999880126250682	1.423590385641e-32	group-lasso	TF
CMTM1	5.79878940333572e-05	0.99895625552761	5.07094119699613e-22	group-lasso	TF
CMTM3	5.68691884700446e-05	1.00281034491524	9.56818678156976e-34	group-lasso	TF
CORO7	0.000261833069915382	0.995170702171676	3.96012939883226e-21	group-lasso	TF
CPPED1	5.90459134327174e-05	0.999596653292555	2.50186032658071e-23	group-lasso	TF
CRISPLD2	0.0256781876067355	0.880636177819736	5.52889867500966e-61	group-lasso	TF
CTU2	0.0257943534280908	1.02147749326783	5.5598514439478e-12	group-lasso	TF
CYB5B	0.000183953681995587	0.996077343532939	7.4416113163472e-20	group-lasso	TF
CYBA	0.0135615669959829	1.02359489328073	1.19882495332834e-28	group-lasso	TF
DCTN5	0.000562628444150873	1.00920244091294	5.77486765401233e-125	group-lasso	TF
DCUN1D3	4.67474271243727e-05	1.00295634080661	6.87741500178486e-15	group-lasso	TF
DECR2	0.000526290189869471	0.992258849604145	4.71656623670834e-48	group-lasso	TF
DEXI	0.00140908607515648	0.997867502393073	1.47284900725537e-44	group-lasso	TF
DHX38	0.000414929212386556	0.994610124949021	5.93494345038525e-35	group-lasso	TF
DPEP3	0.000429284812788446	0.991316122413508	2.20969903886918e-15	group-lasso	TF
E2F4	0.000148849048039531	0.994976021006414	6.14599430490814e-14	group-lasso	TF
EDC4	3.90815566682962e-06	0.999894742337897	3.72798001121823e-16	group-lasso	TF
ELMO3	0.00014745828618614	1.00587052179586	3.92991598723422e-16	group-lasso	TF
EXOSC6	2.0916447899808e-07	0.999614197001741	2.60945094814903e-160	group-lasso	TF
FAHD1	0.000461663145351424	1.00508874064135	4.60046682834268e-104	group-lasso	TF
FAM173A	0.00425892635202809	0.998119920344119	2.41872784268113e-11	group-lasso	TF
FBXO31	0.00859532706028929	1.13758591646933	1.20080411714077e-130	group-lasso	TF
FHOD1	7.57593521681379e-05	0.997581861628352	1.09763427669317e-30	group-lasso	TF
FLYWCH1	0.0172517172657568	1.05296579981049	6.23970431496885e-32	group-lasso	TF
FLYWCH2	0.00412172321553166	1.0006529278521	1.2129572166258e-61	group-lasso	TF
FTO	0.000260970644588208	1.00181376495854	2.73360019572768e-14	group-lasso	TF
GALNS	0.00117305728822619	1.01338700082303	1.25480725313434e-34	group-lasso	TF
GAS8	0.000162284321432938	1.00251045959927	2.75349491426669e-14	group-lasso	TF
GDE1	6.10932006223136e-05	0.998614738792394	2.02280443785682e-61	group-lasso	TF
GDPD3	0.000448932635255438	0.997375988264459	2.03824625015332e-14	group-lasso	TF
GFOD2	5.29266469630487e-07	1.00014148245985	3.17370496463305e-25	group-lasso	TF
GGA2	0.000272787932603373	0.99908095252502	9.92680655726162e-11	group-lasso	TF
GINS2	0.00109757616293563	1.00064062482528	2.7681362774392e-11	group-lasso	TF
GINS3	2.70099530127041e-05	0.999115898680134	7.26555019692538e-16	group-lasso	TF
GLG1	0.000350013626033942	0.999086611780807	1.80773774474472e-27	group-lasso	TF
GNPTG	0.00215104488563413	0.989105443337566	2.59541687707821e-11	group-lasso	TF
GOT2	3.04856736990377e-05	0.999186850933105	3.59536983986689e-15	group-lasso	TF
HAGH	0.000697609211127619	1.00410885876462	4.5068461541813e-56	group-lasso	TF
HAGHL	0.00673560264737294	0.94289798909103	1.16735442298757e-46	group-lasso	TF
HEATR3	0.000331854711381199	0.990971321509109	5.31515178516695e-21	group-lasso	TF
HP	0.000829336896129199	1.02527658259337	2.11825746681096e-143	group-lasso	TF
HSBP1	0.00679097956139438	0.985147711327536	3.39671893148906e-11	group-lasso	TF
HSDL1	0.0047070217050913	1.00733842380983	2.69019261044618e-22	group-lasso	TF
IL4R	0.00935586259988274	1.01748871057564	1.27407173520932e-36	group-lasso	TF
IQCK	7.5056406388906e-05	0.996799197051211	1.7666643252458e-13	group-lasso	TF
IRF8	0.000526036185573477	0.99940363297459	3.32021904070903e-12	group-lasso	TF
ITGAM	0.000172612589295703	0.999285778176007	2.26233737390993e-45	group-lasso	TF
ITGAX	0.00316217075488962	0.958461204711361	2.16464140030116e-52	group-lasso	TF
KCTD5	5.71923860135891e-05	1.00077062405408	2.78093193691119e-11	group-lasso	TF
KLHDC4	0.00190021353644384	0.986163626736062	1.55331819948862e-75	group-lasso	TF
KLHL36	0.00287136488691567	1.01066686190259	2.04428358608858e-75	group-lasso	TF
LITAF	0.00845086647113092	0.884353299014189	3.14274313981018e-118	group-lasso	TF
LONP2	9.9002541493411e-05	0.996652871127788	2.00333044265551e-17	group-lasso	TF
LPCAT2	6.2150146662491e-05	0.993584299446142	7.40790480879564e-194	group-lasso	TF
LYRM1	5.05850577988985e-05	1.00384026462938	1.03612611100358e-40	group-lasso	TF
MAF	0.000250969256526598	0.999572274032162	2.00467444978057e-82	group-lasso	TF
MAP1LC3B	0.002431176697226	1.04600117928152	1.28847719957922e-57	group-lasso	TF
MAPK3	0.000571531797437396	1.00477810097332	1.67919594280779e-61	group-lasso	TF
MBTPS1	0.00252348704339553	0.967087018931895	7.77810306754101e-53	group-lasso	TF
MEFV	0.0107720813908019	0.985599140427372	2.26567390779705e-157	group-lasso	TF
MGRN1	0.00868250328670861	1.00387542913549	5.62761454263309e-17	group-lasso	TF
MLKL	0.00301304384735736	1.01146034040958	6.14180125311484e-24	group-lasso	TF
MLST8	0.000217129548535675	0.998925068176427	3.44168800375764e-31	group-lasso	TF
MON1B	0.00350286524949655	0.964701621115603	1.16126973068537e-46	group-lasso	TF
MPHOSPH6	0.000906647080365124	1.02061711461731	5.66083197513707e-38	group-lasso	TF
MRPL28	0.000335914864171316	1.00112570049397	8.02820000004672e-13	group-lasso	TF
MT1A	0.000520330252831364	1.00079496793985	9.24038716738159e-19	group-lasso	TF
MT1E	0.000212222539909061	1.00174264691235	9.46749188915778e-68	group-lasso	TF
MT1H	0.00106027086746758	1.00304721902791	2.3575747804389e-12	group-lasso	TF
MT1X	0.00265039257123684	0.988975590531323	2.33058708432629e-11	group-lasso	TF
MT2A	0.000320712093431009	0.99938683181992	5.76886471471092e-19	group-lasso	TF
MTHFSD	0.000393216089030863	0.994448076224523	6.61261809142049e-26	group-lasso	TF
N4BP1	0.00157296193829317	1.03968722103157	3.87633084017788e-64	group-lasso	TF
NAE1	5.10716098623813e-06	1.00088697510763	2.21615551326849e-12	group-lasso	TF
NAGPA	0.000527044014310776	1.00585039174465	1.95580420255965e-74	group-lasso	TF
NIP7	4.44788775107658e-05	0.998768211831528	2.84173956562588e-40	group-lasso	TF
NLRC5	0.00542690262609177	1.00000237755174	8.83294773903566e-26	group-lasso	TF
NME3	0.000164269535779724	1.00337891488208	2.90136696078225e-14	group-lasso	TF
NME4	0.000665486980114616	0.96643514338112	1.80449384597283e-171	group-lasso	TF
NMRAL1	0.00111795730927387	0.968068713245435	3.12497081230436e-65	group-lasso	TF
NOD2	0.00140419536024325	0.973949823720615	3.55461698223782e-76	group-lasso	TF
NOMO3	5.96310595988516e-06	0.999369878987754	1.30867426075294e-25	group-lasso	TF
NQO1	7.05874052113301e-05	1.00213114250155	1.061229005985e-40	group-lasso	TF
NSMCE1	0.00357213771770749	1.02073459070024	3.95357782893473e-34	group-lasso	TF
NUTF2	1.08596352664052e-06	0.999947970580354	5.40896328889319e-12	group-lasso	TF
PAQR4	0.00254124085819342	1.0085199194441	3.05120641098045e-13	group-lasso	TF
PARD6A	2.96548362366412e-06	0.999594629088843	3.12281709736241e-15	group-lasso	TF
PGP	0.000146044931446725	1.00607169807735	3.51178697246299e-71	group-lasso	TF
PHKB	6.22891967538693e-10	1.00000813858671	1.27299986860678e-12	group-lasso	TF
PHLPP2	0.00127180898634299	1.02649473242202	1.10304818173824e-45	group-lasso	TF
PIGQ	0.00635096910691688	0.970375226474269	9.36536882147164e-16	group-lasso	TF
PLCG2	0.00336724885503978	1.02074250044056	4.70854428128179e-12	group-lasso	TF
PMFBP1	0.00116491594701882	1.00161978793991	4.57037491727998e-15	group-lasso	TF
PMM2	0.0010423793154979	1.00933270427063	7.6026958842924e-81	group-lasso	TF
POLR2C	0.00155239191871657	0.980493999839576	1.7204852692944e-21	group-lasso	TF
POLR3K	0.00210598620356895	0.961685166622909	3.40369796424896e-52	group-lasso	TF
PRMT7	0.00296484969820123	0.9946634382392	6.09073510117942e-28	group-lasso	TF
RAB11FIP3	0.00146395423668712	0.989374860100625	9.01526033724873e-38	group-lasso	TF
RAB40C	0.0466264295489005	0.887574632727438	2.63661427496063e-36	group-lasso	TF
RFWD3	0.000729969766830809	1.02081008705021	8.02298510532544e-53	group-lasso	TF
RNF166	0.0385493532486148	0.95381737828629	2.34068230254754e-27	group-lasso	TF
RNF40	6.41850768435976e-06	1.00089158347773	3.39486489542006e-14	group-lasso	TF
ROGDI	0.000432120232469254	1.00684992213023	2.20948853927711e-71	group-lasso	TF
RPL13	0.0026117343824098	0.981345706264422	6.0774769502738e-20	group-lasso	TF
RPS15A	0.0025117148968632	0.95542112742529	1.11321909043018e-60	group-lasso	TF
RPS2	0.00309428341782188	0.978420981788055	7.5485674140153e-27	group-lasso	TF
RSPRY1	1.03339395328158e-05	1.00011804012939	2.89685432093245e-14	group-lasso	TF
SLC5A11	2.12437392029867e-05	1.00168675177496	5.07271383068093e-17	group-lasso	TF
SLC7A5	0.000375325368058236	0.998468362769204	1.81730495965241e-13	group-lasso	TF
SLC7A6	0.000514647631932174	1.02314373373151	7.60344714845208e-143	group-lasso	TF
SLC7A6OS	0.00236710053858324	0.997901605023895	4.17486422935955e-25	group-lasso	TF
SNAI3	0.115235134762227	0.790897719182251	6.74664469025414e-98	group-lasso	TF
SNX20	0.00319367295971138	0.969025135566642	2.01598469347961e-28	group-lasso	TF
SPATA2L	0.00110671269982801	0.995827601353184	5.8863795831389e-11	group-lasso	TF
SPG7	0.00505457474817254	1.08678373658524	8.0195373662342e-110	group-lasso	TF
SPNS1	0.00140828103426022	0.973541855347182	1.01024595959078e-93	group-lasso	TF
SULT1A1	0.000111128219426716	1.00512761212544	2.17520949111121e-22	group-lasso	TF
TAF1C	0.0156280583015068	1.07651205329374	7.71665119605282e-29	group-lasso	TF
TIGD7	0.00412286787160712	1.01115962814028	8.12225446496962e-35	group-lasso	TF
TK2	0.000356273325315422	0.986837053410774	5.00703086107346e-59	group-lasso	TF
TMED6	2.65199380209033e-05	1.00267307743017	6.00891258811908e-56	group-lasso	TF
TRADD	4.08899783386193e-05	0.999607264705467	6.51201553443175e-36	group-lasso	TF
TRAP1	8.18417198516925e-06	0.999681764670895	1.43692695580441e-37	group-lasso	TF
TRAPPC2L	0.00093581237113717	0.994816206922189	9.06916033859841e-57	group-lasso	TF
TUFM	0.0380928090383095	0.757974264098962	6.3877229238557e-134	group-lasso	TF
TXNDC11	0.00345365722864182	1.0067243412942	1.07205940914528e-16	group-lasso	TF
UBE2I	0.00533664738408695	1.00963975036157	1.08419109233438e-11	group-lasso	TF
UBN1	0.00247411542915834	1.0121781485119	2.88441464085197e-11	group-lasso	TF
UNKL	0.012552388217839	1.00748459669913	6.79181748776915e-11	group-lasso	TF
USP10	0.0046019277109561	0.975290024260218	1.23201254666878e-24	group-lasso	TF
VKORC1	0.000223489503843132	0.992964629221877	2.86345590814751e-28	group-lasso	TF
WFIKKN1	0.00695207462972275	0.998316039599478	7.94674417584599e-12	group-lasso	TF
ZCCHC14	0.00110191970890649	1.01610726475469	1.1903830604268e-19	group-lasso	TF
ZDHHC7	0.00346306789884404	1.00268622996369	5.15343295134167e-19	group-lasso	TF
ZFP1	0.00021061688610369	0.999259755801535	2.51175032916715e-28	group-lasso	TF
ZFP90	0.0198528104420472	0.844979396430829	1.52726805427245e-102	group-lasso	TF
ZFPM1	0.000259341766670219	1.0008926514123	3.66001893826837e-29	group-lasso	TF
ZNF200	0.00295607515526625	1.00534092235231	3.62918495715917e-18	group-lasso	TF
ZNF205	0.00012795211955854	1.00118463690832	5.81325324890781e-75	group-lasso	TF
ZNF213	0.00103752430897403	0.992384576092275	4.39997789886497e-70	group-lasso	TF
ZNF276	0.00213940677888691	0.985932617154206	5.01920998618521e-18	group-lasso	TF
ZNF319	0.000235588907493157	0.994419010603707	3.35981052162146e-13	group-lasso	TF
ZNF500	0.000772620433216447	0.99902563699177	1.78081525018243e-24	group-lasso	TF
ZNF668	5.49725389223966e-05	0.999613292385286	3.56938458658848e-33	group-lasso	TF
ZNF689	1.50929558137195e-06	1.00012665005404	2.92414191076846e-21	group-lasso	TF
ZNF75A	0.00298603498666604	0.989004589341748	3.43695791845951e-19	group-lasso	TF
ABCC3	0.00290185827028356	0.971846270305227	1.31546115963749e-151	group-lasso	TF
ABHD15	2.78877836915904e-07	0.999757171499086	3.79772431889082e-20	group-lasso	TF
ACADVL	0.00128661920570377	0.992728693904518	1.54304404359966e-11	group-lasso	TF
ACAP1	0.00687281043356133	0.938954272826374	3.40850737487088e-82	group-lasso	TF
ACOX1	0.00158357651595102	0.995684180877756	4.84844087465822e-18	group-lasso	TF
ADORA2B	0.00215371656596316	1.00000379206379	5.01099213068133e-21	group-lasso	TF
AKAP10	0.000156709269980493	0.990131370673111	3.35861239866381e-77	group-lasso	TF
ALDH3A2	0.000509622028844586	1.00841763291622	5.21757126638404e-79	group-lasso	TF
ARHGAP27	5.69996433510235e-07	1.00004258099552	3.46476300049865e-20	group-lasso	TF
ARMC7	0.00010683447156325	1.00091260267822	4.19343353015809e-24	group-lasso	TF
ASGR2	0.00264495184593813	0.954846714923179	4.37836263112291e-96	group-lasso	TF
ASPSCR1	4.79888844362715e-05	0.999720698133009	3.2799987741453e-14	group-lasso	TF
ATPAF2	8.34250636668402e-05	0.999946972499253	1.79024798096596e-25	group-lasso	TF
AURKB	0.000616756060914987	0.994018786074751	4.9296733368278e-27	group-lasso	TF
B3GNTL1	0.0072720286438979	1.01418846119312	1.8025361068725e-13	group-lasso	TF
BAIAP2	0.00279963323067984	0.999872105660507	1.08363399646996e-24	group-lasso	TF
BECN1	2.57206165887897e-06	0.999965176059454	4.73125520945715e-33	group-lasso	TF
BRCA1	0.00041565840092244	0.987741427961703	3.54324009201492e-59	group-lasso	TF
CALCOCO2	0.000299357327503868	1.00680025730715	5.7534622095673e-15	group-lasso	TF
CANT1	0.00166836785603009	0.993559300211669	1.08509234926985e-26	group-lasso	TF
CCDC103	0.000373197625603537	1.00103813810016	3.03867689433475e-18	group-lasso	TF
CCDC57	0.000357476085252177	1.00198983293321	1.48124016462145e-11	group-lasso	TF
CCL23	0.000106408101968515	0.999425075861877	8.51037959392587e-15	group-lasso	TF
CCT6B	0.00304487071308247	1.01255822987765	5.3365021906443e-15	group-lasso	TF
CD300C	0.00208898708679257	0.985205996059339	7.60794009420048e-115	group-lasso	TF
CD300LF	0.000271402987096733	1.00120690440871	4.19231461799452e-24	group-lasso	TF
CD68	0.00130223864555738	0.992498839411867	5.61216664807727e-28	group-lasso	TF
CD79B	0.00221373550249489	0.980689846128098	2.06820856707639e-20	group-lasso	TF
CDK5R1	0.000141781045345949	1.00234404979281	1.63308295698415e-25	group-lasso	TF
CDK5RAP3	0.000404654677189648	1.00766846787989	2.06629915326209e-24	group-lasso	TF
CDRT4	0.000589662922560274	0.989032458493741	1.66523767914915e-19	group-lasso	TF
CENPV	1.65098901631031e-05	0.998858438447032	5.03524153931645e-11	group-lasso	TF
CHMP6	0.00265575257275228	1.00217644181571	2.5030644981949e-21	group-lasso	TF
CHRNB1	0.00768477760811764	0.940406795558922	1.39164467520015e-73	group-lasso	TF
CLDN7	0.00644041637810275	0.976217807718927	4.07058860875506e-34	group-lasso	TF
CLEC10A	0.000908342906051013	1.00392169581137	1.78233429375592e-19	group-lasso	TF
COASY	4.38427417598779e-05	0.99982858875015	6.41549016928255e-14	group-lasso	TF
COG1	0.0022333497863979	0.977182389020203	7.75704380689227e-31	group-lasso	TF
COPS3	0.000408963182500582	0.978451473690242	1.47887640360519e-115	group-lasso	TF
COX11	6.54629530720528e-05	1.00003519019559	7.43807757953951e-16	group-lasso	TF
CPD	4.9430432386406e-06	1.00038587696352	1.61181471911355e-21	group-lasso	TF
CRLF3	0.00153864072110064	0.980100066778742	1.31529766937212e-23	group-lasso	TF
CTNS	0.000222926728206975	0.996575739506183	8.25922100896046e-18	group-lasso	TF
CYB5D1	0.0035651341023972	0.955842106148448	4.66422235818625e-48	group-lasso	TF
CYB5D2	0.000103522063792651	1.00116988982168	3.47985431639499e-40	group-lasso	TF
DCAKD	0.000782729005806156	1.01150153277398	7.29474303989153e-29	group-lasso	TF
DCXR	0.00106614848985276	0.964460448546255	1.1169978318205e-82	group-lasso	TF
DDX5	1.53276491601819e-05	1.00227020403604	5.03444012146872e-23	group-lasso	TF
DGKE	0.000465032299246054	1.0069273642907	2.51107819758017e-21	group-lasso	TF
DHRS11	0.000389229486467407	0.988847073323187	2.46475322386209e-24	group-lasso	TF
DHX58	1.94852728611681e-06	1.00090894772252	5.71029783012937e-32	group-lasso	TF
DHX8	7.32730361347542e-05	1.00040358671559	4.79443981253099e-12	group-lasso	TF
DUSP14	0.000226675064204837	0.984090399079686	5.77125498630351e-137	group-lasso	TF
DUSP3	0.00107454722118061	0.999227554681433	5.09887604379953e-18	group-lasso	TF
EFTUD2	0.000457955377055559	0.996486428150443	3.8756686519556e-13	group-lasso	TF
EIF5A	0.00472292070069606	0.972622219845982	4.14754131782606e-177	group-lasso	TF
ELAC2	0.000461421143773881	0.998628644864535	3.4258748648832e-31	group-lasso	TF
EVI2A	0.00049705870320575	1.01226754503182	2.70387921081719e-115	group-lasso	TF
FASN	0.000192366096446526	1.00330036856787	1.7371967227872e-18	group-lasso	TF
FLCN	0.000116397888027597	0.995980215429264	5.63978387772153e-28	group-lasso	TF
FN3KRP	0.00264208783226836	0.952928765703112	1.47332853224576e-121	group-lasso	TF
FOXK2	0.000101565148636624	0.998192606647595	1.97989063824452e-42	group-lasso	TF
FTSJ3	0.000208102483543207	0.994867791094962	1.23328170256141e-11	group-lasso	TF
FZD2	9.71779457481249e-05	0.999823098880063	5.92542141576873e-41	group-lasso	TF
GAA	3.48702415068971e-05	0.99857400368289	5.845979856461e-129	group-lasso	TF
GEMIN4	0.000252927726701676	1.00432814097996	3.18569741390151e-19	group-lasso	TF
GGNBP2	0.00483201823522181	1.04490967969173	1.26718674042513e-27	group-lasso	TF
GLOD4	0.0017168341156624	1.01598483635182	1.39359175726871e-11	group-lasso	TF
GNGT2	0.00305390491291548	0.98762707775324	1.99446895908598e-24	group-lasso	TF
GOSR2	0.000499791948554819	1.00819385603514	5.68425982813435e-16	group-lasso	TF
GPRC5C	0.00915743881497155	1.01836899061413	1.80304574422831e-54	group-lasso	TF
GRB2	0.00180106529303159	1.00685163279671	1.30039577945962e-24	group-lasso	TF
HEATR6	0.00204540011684938	1.03821573091031	5.78424089226729e-43	group-lasso	TF
HOXB2	0.000368692692595903	1.02230058644182	2.4767933781824e-116	group-lasso	TF
ICAM2	0.017781677737431	0.94919236527927	2.17407715726364e-22	group-lasso	TF
JUP	3.99114960730741e-05	0.995854374482242	2.29941521882609e-116	group-lasso	TF
KCNJ2	0.00292210560339035	1.00934481953555	1.60587115523961e-16	group-lasso	TF
KLHL10	0.000233144939725906	0.993884290185954	1.88746460453501e-13	group-lasso	TF
KRT10	1.63194844724829e-05	0.996829528079618	9.1232706892917e-54	group-lasso	TF
KSR1	0.000293805746761782	1.00744766143004	6.60968071257729e-22	group-lasso	TF
LASP1	0.00580406257058505	1.0072133244819	1.56583194048999e-13	group-lasso	TF
LGALS9	0.000737410939237296	0.981269493045471	6.20959640739538e-94	group-lasso	TF
LLGL1	0.000281854119428681	1.00348322408849	2.0763169141817e-18	group-lasso	TF
MEIS3P1	0.00294276716064455	1.00320311292364	7.36390213386941e-39	group-lasso	TF
MFSD11	0.000881210816165015	1.00346982069967	2.32814807717085e-20	group-lasso	TF
MIF4GD	0.0263423564895936	1.01058594872741	3.15941030452072e-18	group-lasso	TF
MMD	0.000932576534188138	1.0031687714047	1.72244408638357e-17	group-lasso	TF
MPO	0.000140717312221553	0.998389026629613	5.86104310028364e-107	group-lasso	TF
MPRIP	0.00136165357974945	0.997626381370013	2.96507013410177e-32	group-lasso	TF
MRPL12	0.000723269731730594	0.994549065474389	5.89646527617766e-11	group-lasso	TF
MRPS7	0.0455692342338796	1.22494091461617	1.18855193188645e-58	group-lasso	TF
MXRA7	0.00144352075830316	0.98456698043662	1.03279408099511e-66	group-lasso	TF
MYH3	0.000705336469331722	0.98658134408704	8.16788981733542e-21	group-lasso	TF
MYO19	0.00142591812450435	0.972866298524704	6.71968227781292e-40	group-lasso	TF
MYO1D	0.000870178936794773	0.996808768388711	1.61385295763915e-92	group-lasso	TF
NAGLU	9.36337961981646e-05	0.999743976894424	6.18939695068732e-11	group-lasso	TF
NARF	0.000314846150428248	0.988547734964853	8.59661542381711e-45	group-lasso	TF
NCOR1	9.30972398143098e-06	1.00117723878396	1.35942753588954e-20	group-lasso	TF
NLRP1	0.00023315607933232	0.998817529507663	1.58759562831838e-11	group-lasso	TF
NME1	2.4827634120183e-05	1.00369384948641	1.70217836044208e-50	group-lasso	TF
NME2	8.54159482603988e-06	1.00003053141387	1.20293856910435e-13	group-lasso	TF
NPLOC4	0.000490670420754339	1.00891284648887	1.01059424370672e-30	group-lasso	TF
NSF	9.71377648661058e-12	0.999998432893175	1.55393048923722e-24	group-lasso	TF
NUFIP2	0.000249971124909878	1.00567893032644	2.35833132064504e-17	group-lasso	TF
NUP88	0.000117094278320659	1.0022269156234	1.51914870645499e-17	group-lasso	TF
P2RX1	0.000528130083400643	0.991701491301379	6.82722290265382e-160	group-lasso	TF
P2RX5	0.000108565496751809	1.00283662257841	1.84558500182981e-19	group-lasso	TF
PDE6G	0.0011462628969355	1.00063704405054	4.13026504709039e-42	group-lasso	TF
PECAM1	3.88060365028788e-06	0.999344425081558	1.7800276064163e-25	group-lasso	TF
PGAP3	6.92857387016549e-06	0.999139537728178	9.10686858695191e-12	group-lasso	TF
PGS1	0.00148841428840459	0.999234385251235	3.74871791701644e-11	group-lasso	TF
PIGL	1.74435713680507e-05	1.00181865077695	1.83416954690661e-29	group-lasso	TF
PIP4K2B	0.000163401805617932	1.00211256941043	1.21643068912473e-11	group-lasso	TF
PITPNA	0.142199534946762	0.859181002176254	1.28812800043156e-42	group-lasso	TF
PLD2	0.000972645248009551	1.01042885497438	2.87764834129387e-14	group-lasso	TF
PMP22	1.07079890967253e-05	1.00009515929463	8.44405953201083e-11	group-lasso	TF
PNPO	0.000794730562439531	1.00588196155088	1.08704429112168e-32	group-lasso	TF
POLDIP2	1.89012733831007e-05	1.00036528540457	1.92978233084942e-31	group-lasso	TF
PRKAR1A	0.000266670106036596	0.992537916064538	8.16772555592646e-128	group-lasso	TF
PRKCA	9.64958196804149e-05	0.997823564326845	8.94367887771153e-22	group-lasso	TF
PRPSAP2	0.00125539203245992	0.981455930059774	2.6822089432496e-23	group-lasso	TF
PSMB3	0.00018396522287532	0.99512926945146	2.95673870645617e-20	group-lasso	TF
PSMD3	0.00103835520552452	1.00049127438027	4.11910223592256e-22	group-lasso	TF
RAB11FIP4	0.00843269978970915	0.930218885895257	4.34971045583495e-48	group-lasso	TF
RAB40B	0.000979261224347002	1.00191626698944	9.64996193843685e-21	group-lasso	TF
RABEP1	0.00102316169557332	0.957947841376135	8.57090142629926e-142	group-lasso	TF
RAD51C	0.019412648951902	0.816931947061517	1.39338961301281e-157	group-lasso	TF
RASD1	0.000297666179837977	0.996425987869703	5.38495516690671e-21	group-lasso	TF
RCVRN	0.00745276196875702	1.0472879811075	3.48161113394639e-94	group-lasso	TF
RHOT1	0.00133017806815604	0.980967207044375	1.12613628773732e-20	group-lasso	TF
RNF167	0.000850255685035181	1.00759542099538	1.46969879111724e-98	group-lasso	TF
RNF213	3.68627723605107e-05	1.00211984422756	2.41411190203324e-37	group-lasso	TF
RPA1	0.0011647409554313	1.00071728802387	7.46993457831458e-80	group-lasso	TF
RPAIN	0.000114153590295751	1.00322883779331	1.18111294973758e-12	group-lasso	TF
RPH3AL	2.49571043198422e-07	1.00002766158734	1.22258574395181e-16	group-lasso	TF
SARM1	1.88195476843972e-05	0.999979851635242	3.76921200897079e-13	group-lasso	TF
SAT2	0.000183252519156384	0.994017984166853	5.50753486282843e-22	group-lasso	TF
SCO1	0.00502762777165069	1.06573917787185	1.74082291876777e-48	group-lasso	TF
SCPEP1	0.000237901730226511	0.996704666343095	2.16466280843028e-14	group-lasso	TF
SCRN2	0.00182222198444504	1.00621274718609	3.42490184452749e-11	group-lasso	TF
SEPT9	0.000975824347197281	0.999418469198444	4.78103173418278e-12	group-lasso	TF
SERPINF1	0.00057034368045291	1.00932034168278	8.73355961593541e-24	group-lasso	TF
SERPINF2	0.000460368375612082	1.00431186425358	2.47959021717478e-38	group-lasso	TF
SGCA	0.000155115132765489	0.99905763180772	1.56640402226741e-13	group-lasso	TF
SGSH	3.20075099682515e-05	0.99968915125745	2.42563662466197e-39	group-lasso	TF
SHMT1	0.000298213836244078	0.992688552495929	3.51777204847372e-27	group-lasso	TF
SHPK	0.000168441277501974	0.995136996158194	9.85507235047355e-62	group-lasso	TF
SLC16A5	0.000108941715159127	1.00080013261431	1.98778290732007e-11	group-lasso	TF
SLC25A19	0.00960712131071339	0.989960207631369	4.71348048485481e-16	group-lasso	TF
SLC25A39	4.04156872569819e-05	1.00085098395227	9.5316925007273e-13	group-lasso	TF
SLC38A10	0.000392318478198624	1.00072328051518	2.45029097603033e-42	group-lasso	TF
SLC39A11	0.000154591211955816	1.00160923517634	2.54904345381645e-39	group-lasso	TF
SLC47A1	0.0158146522219295	1.00400945942955	4.57771759797809e-72	group-lasso	TF
SLC9A3R1	0.00115494903986888	0.980076052532321	2.96840179490217e-48	group-lasso	TF
SLFN12	0.00215087052143209	1.00301992579989	3.06800606063647e-25	group-lasso	TF
SLFN5	0.00132968274248708	0.979269249428136	8.77721766418253e-71	group-lasso	TF
SMARCD2	0.000536399116817987	0.981883283113758	1.64618206931633e-49	group-lasso	TF
SMARCE1	5.09441326785566e-06	1.00007505441156	7.73675204808048e-46	group-lasso	TF
SMYD4	0.00124304999328642	1.00775082274201	3.2849897966209e-77	group-lasso	TF
SNX11	0.000695920227764581	0.98334568747399	4.96051771587797e-57	group-lasso	TF
SOX15	0.000906032318165447	1.00015042513904	3.00465774891067e-12	group-lasso	TF
SPAG7	0.000791203315433677	0.990976921551785	2.84359118160142e-80	group-lasso	TF
SPATA20	0.0441684758197726	0.680348941903016	3.61808141247934e-195	group-lasso	TF
SPHK1	5.19130957935564e-05	0.999023935299178	3.07738900995042e-25	group-lasso	TF
SPNS3	0.000211420611259302	1.00300983829842	3.03558400339751e-22	group-lasso	TF
SRR	2.24347830972033e-05	1.00109386311917	3.82457680940068e-77	group-lasso	TF
SSH2	2.17724135903986e-07	1.00020612516063	1.7116216047732e-48	group-lasso	TF
ST6GALNAC2	0.0022075037432531	0.983900096555631	1.96764407175832e-57	group-lasso	TF
STARD3	9.32662541770918e-06	0.998787643215462	2.05315676841207e-13	group-lasso	TF
STX8	0.00255808846085368	0.999806810296397	3.6588228614778e-44	group-lasso	TF
SUPT4H1	0.000921151074889998	0.989701606874195	9.39582006784177e-46	group-lasso	TF
SYNGR2	0.000640490280934258	0.998381354331918	2.74276350509491e-21	group-lasso	TF
TADA2A	2.16486542209208e-05	0.99965096497434	1.36394218616457e-13	group-lasso	TF
TBCD	0.00399347328220151	0.997198356251253	2.10396768232988e-17	group-lasso	TF
TBKBP1	0.0368628878535502	0.812550329339607	2.01082154175498e-90	group-lasso	TF
THRA	0.000568921654811763	0.993110799461331	1.55036402554354e-13	group-lasso	TF
TIAF1	1.06015494115989e-05	1.00071922247051	3.88924887151949e-11	group-lasso	TF
TIMM22	7.76285762288191e-05	0.999925833867165	6.61300413715926e-146	group-lasso	TF
TIMP2	0.00247886068215524	1.00173216263995	1.98814649068882e-39	group-lasso	TF
TK1	0.000798053048776159	1.00155708875123	2.38610190418551e-12	group-lasso	TF
TMC6	0.00242410218017958	0.98159069145557	1.66563072766449e-18	group-lasso	TF
TMC8	0.00109848639698834	1.01294844602947	8.42997836408004e-36	group-lasso	TF
TMEM101	0.000111946283441701	1.00004777025741	1.5931672525328e-36	group-lasso	TF
TMEM107	0.000411025371475224	0.980107397432686	1.19980532584793e-96	group-lasso	TF
TMEM220	0.000929598004785119	0.988611921961544	1.50796786547893e-15	group-lasso	TF
TMEM97	1.79317639287659e-05	0.999327439255531	8.88137085402525e-65	group-lasso	TF
TMEM99	2.19408716427947e-05	0.996427046683466	1.20962441628909e-37	group-lasso	TF
TMUB2	0.000519577383647024	0.993098453938339	3.55935705006322e-11	group-lasso	TF
TNFSF12	0.000876062334904655	0.997554216396445	3.88039078883585e-60	group-lasso	TF
TNFSF13	0.000800335479777871	1.00557327451511	1.52288239994233e-44	group-lasso	TF
TOB1	0.000134351113082015	0.996834347704834	1.03474738839214e-33	group-lasso	TF
TOP3A	0.000398564518610554	0.989371694299854	8.19312520105986e-25	group-lasso	TF
TP53I13	4.17334114012162e-07	1.00045357297067	4.12537426592746e-49	group-lasso	TF
TRIM37	0.00463400159691797	0.9491358903829	2.8300111822129e-47	group-lasso	TF
TRPV2	1.60043147551141e-05	0.999766608055355	4.98398372297628e-15	group-lasso	TF
TSEN54	0.00201655132623329	0.977612744711049	9.68783298521303e-30	group-lasso	TF
TTC19	0.0043209144811687	0.944542684394872	1.40353043072293e-64	group-lasso	TF
UBE2Z	0.000524794582646404	0.986422033996122	1.00194845514442e-36	group-lasso	TF
ULK2	2.54441221078837e-05	1.0010661066411	9.15438735698866e-11	group-lasso	TF
VAT1	4.36612186632805e-05	1.00251964414293	1.97412574697505e-15	group-lasso	TF
VPS53	5.64123293510108e-05	1.00016515590312	8.366092207922e-52	group-lasso	TF
WIPI1	0.000432974261701215	0.996926987236332	5.3507139850294e-49	group-lasso	TF
XAF1	0.00141459426934783	1.01552005305826	2.6760889130425e-62	group-lasso	TF
YPEL2	0.000818103297079482	0.997424117439155	7.93363008870982e-14	group-lasso	TF
YWHAE	7.19852996490736e-05	0.998706224497958	8.287851210734e-11	group-lasso	TF
ANKRD12	7.26474826540113e-05	1.00100111515465	8.59867024051999e-13	group-lasso	TF
APCDD1	0.00131345229147438	0.997590216284312	3.18075218443904e-13	group-lasso	TF
ATP9B	0.00346076063787926	1.00574865593689	2.15556648655058e-48	group-lasso	TF
CEP192	9.06420637278827e-05	1.00629894249697	6.86876925553321e-90	group-lasso	TF
CNDP2	0.000933266005993121	1.02783031975964	4.55971246842466e-98	group-lasso	TF
COLEC12	0.000226826927096846	1.00331421171608	1.08160428124385e-15	group-lasso	TF
CYB5A	0.000477223822609795	0.997373860307376	3.46251805772507e-37	group-lasso	TF
ELAC1	7.3722889023749e-05	1.00189409808268	3.93370182713357e-13	group-lasso	TF
ELP2	0.00313257155495504	0.925351856190103	1.2625955545066e-139	group-lasso	TF
EMILIN2	1.47152013805384e-05	0.998758727913491	2.80756879455903e-27	group-lasso	TF
ENOSF1	0.000591412581309709	1.00551349538559	2.34547952648758e-61	group-lasso	TF
EPB41L3	5.84360438651876e-05	0.997726442182582	2.8596423036012e-17	group-lasso	TF
FECH	0.000935065696339326	1.00288348417875	2.95732878991123e-101	group-lasso	TF
HDHD2	8.61455820355931e-05	1.00257041055403	1.83404939802133e-15	group-lasso	TF
IMPA2	0.00581214337855943	0.968555928467502	1.53451833143929e-20	group-lasso	TF
INO80C	0.000328908747757818	1.00271329913554	1.78338645973707e-25	group-lasso	TF
LMAN1	5.12591840523143e-05	1.00200792629196	9.00568125573594e-16	group-lasso	TF
MALT1	6.6753284289522e-05	0.998146314764549	1.08203900827598e-11	group-lasso	TF
MBP	0.000215377549043204	0.995166364908351	1.6438824897222e-111	group-lasso	TF
ME2	0.00154656553423871	0.969264087754785	2.50030521015551e-48	group-lasso	TF
METTL4	0.000695728455529449	1.00370706908867	2.38388279525898e-12	group-lasso	TF
MEX3C	1.81859511692156e-05	1.00170382350418	9.44879171775834e-19	group-lasso	TF
MIB1	0.000125769705996137	0.994440659796977	2.58074732756468e-31	group-lasso	TF
MOCOS	0.00167844019086147	0.982882484697564	8.22337513680872e-16	group-lasso	TF
MPPE1	0.00156536074746172	0.987549565456771	2.05175133999014e-66	group-lasso	TF
MYOM1	0.000360927815820038	0.999082100502307	1.84377513490567e-61	group-lasso	TF
NAPG	0.00632130300250199	0.968207067901799	3.96193593072067e-17	group-lasso	TF
NARS	0.00408345505203682	1.0004541940397	5.0096956452999e-11	group-lasso	TF
NEDD4L	0.00087605663265962	0.997210994811493	6.29066367609914e-15	group-lasso	TF
NPC1	0.00495827283763472	0.971146506485798	4.74490919349385e-18	group-lasso	TF
PIAS2	0.000223178717416394	0.994083641446877	1.06211188874929e-17	group-lasso	TF
PIGN	0.000977309700982825	0.970546747467834	2.23308660402688e-46	group-lasso	TF
PMAIP1	0.0028523310433218	0.978352201156604	5.29894541972274e-14	group-lasso	TF
PPP4R1	0.000632503945331067	1.00220395029524	2.92640788400337e-15	group-lasso	TF
PQLC1	0.00116606562348625	0.99466072291679	3.47951427590696e-11	group-lasso	TF
RAB31	0.00444861697875621	1.01636181549654	3.06134805396482e-12	group-lasso	TF
RALBP1	4.20080444539645e-05	0.999135377008161	5.89289620216279e-48	group-lasso	TF
RBBP8	2.05189512740912e-05	1.00198071578749	1.36086483007428e-26	group-lasso	TF
RIOK3	2.4944353746081e-05	1.00026149755257	5.64338546700331e-17	group-lasso	TF
RNF138	0.000498254063409321	1.00220469781198	3.13000750741905e-69	group-lasso	TF
RNMT	0.00100862527394165	0.985971316384132	1.987207289124e-15	group-lasso	TF
SEC11C	4.21994566800799e-05	1.00008374797257	7.50246174626257e-19	group-lasso	TF
SEH1L	9.5187058871622e-05	0.999010835189579	1.27073872758728e-12	group-lasso	TF
SERPINB10	0.000413348791079852	0.981884863743208	5.40979697230697e-143	group-lasso	TF
SERPINB8	0.000862335277948886	1.01896602942997	5.9014265370473e-33	group-lasso	TF
SMAD7	0.000601933324310832	1.00103167249592	1.6574561388078e-13	group-lasso	TF
SPIRE1	0.000130409845817729	0.993637261437815	2.71020736217413e-50	group-lasso	TF
TMX3	0.000110393022862256	0.997890249754895	2.81114264095429e-19	group-lasso	TF
TSHZ1	0.00160654814366113	0.984402132353747	4.99603288427873e-12	group-lasso	TF
TTC39C	4.64516131195201e-05	1.00420113383364	1.81360343937462e-164	group-lasso	TF
TUBB6	0.0012181458710082	0.991905626966312	1.83394498566331e-43	group-lasso	TF
TWSG1	0.000576213517561211	0.979947756998163	3.00733324292599e-53	group-lasso	TF
TXNL1	0.00126146135543961	0.990351681768443	1.35745073504075e-40	group-lasso	TF
USP14	0.00169502831959281	0.999901996169054	1.0408859690847e-40	group-lasso	TF
VAPA	5.14178773671688e-05	0.998696982157331	6.27925238184233e-46	group-lasso	TF
WDR7	0.00428139656904212	0.979529142823408	2.40684709975566e-12	group-lasso	TF
ZADH2	0.00153047530942887	0.994961272865218	4.34373718655874e-65	group-lasso	TF
ZNF397	0.000100415804740428	0.998949951678151	8.79841884302445e-12	group-lasso	TF
ZNF519	5.5549898398457e-05	1.00090878449641	6.7127747922531e-16	group-lasso	TF
ABCA7	0.0187762891874933	1.0670078573096	2.21950913588419e-33	group-lasso	TF
ACP5	0.00342895520417522	0.914571367713189	2.64784473851112e-154	group-lasso	TF
ALDH16A1	0.00192387494712512	0.970891429195267	1.1707452892234e-42	group-lasso	TF
ANGPTL6	0.000833780208524423	0.980806668717952	3.66428273195948e-54	group-lasso	TF
ANKRD27	0.0068961426041404	1.00311566258605	5.19821860435112e-14	group-lasso	TF
AP1M1	0.00247645413386942	0.999794157907876	9.99451910459617e-12	group-lasso	TF
AP2S1	0.000399799424283541	0.998677632391227	1.17689307429918e-12	group-lasso	TF
AP3D1	0.000452476687484717	0.995162195510931	3.5274936124048e-42	group-lasso	TF
ARMC6	0.000320299174254072	0.993868316770854	3.28889690692645e-12	group-lasso	TF
ARRDC2	0.00185685420676581	1.00474159010591	1.69321877341025e-13	group-lasso	TF
ARRDC5	0.00045935358144648	1.00291130112094	3.23298078647937e-12	group-lasso	TF
ATP13A1	0.00127141335913468	0.997256992117214	3.06072932649901e-90	group-lasso	TF
AXL	0.00302520188543811	1.01015028719876	1.26685858442853e-24	group-lasso	TF
B3GNT8	0.000757074894216317	0.981796782071646	1.49309208166089e-53	group-lasso	TF
BCAT2	0.000769323473599428	0.995889822449562	6.49468607500131e-26	group-lasso	TF
BCKDHA	0.00241685073017131	1.02100721099695	4.37159927984146e-13	group-lasso	TF
BLVRB	0.00135980811859242	0.973832892421996	3.27144330234729e-120	group-lasso	TF
BSG	0.000492714538804002	1.00062250053091	1.53984725925139e-27	group-lasso	TF
CAPN12	0.00135591869525834	1.00537174600232	1.49841705834373e-13	group-lasso	TF
CAPNS1	0.00019602136687663	1.00529834033129	8.67474672245316e-18	group-lasso	TF
CAPS	0.000123180211347077	1.00357514229968	5.13704424575856e-11	group-lasso	TF
CARD8	0.0815445061171605	1.1144132236335	4.6643598266649e-136	group-lasso	TF
CARM1	1.37267338980842e-05	1.00111147254692	7.4686369953619e-11	group-lasso	TF
CCDC130	0.000370908247336186	1.00150010448928	4.44351386379255e-12	group-lasso	TF
CD209	0.000628642005199536	1.00553886337361	1.40971797069796e-23	group-lasso	TF
CD33	0.000413061165499571	1.00140413888639	5.51246312413331e-22	group-lasso	TF
CDC34	0.00121647836341943	0.993338146663463	3.11034788875698e-60	group-lasso	TF
CEACAM21	0.000781531411700513	1.00927436487478	7.651306854511e-12	group-lasso	TF
CEACAM3	0.00303186655509311	1.04513316742552	2.25898288931546e-41	group-lasso	TF
CEACAM4	0.000102926091426682	1.00507480978548	1.67419750434365e-114	group-lasso	TF
CFD	0.000359878347978031	1.00392194888292	1.8802049945057e-115	group-lasso	TF
CKM	2.9644888707777e-05	1.00280645905814	2.32661343443384e-69	group-lasso	TF
CLEC11A	3.49463244286695e-05	1.00136036135396	4.02350865234596e-24	group-lasso	TF
CLEC4G	0.000670388175095161	1.00310515553524	1.73123152679661e-69	group-lasso	TF
CLIP3	0.000200817199559455	0.997904679543741	1.11437458521828e-15	group-lasso	TF
CNN2	0.0242940648958843	1.056499510527	1.30965636332805e-53	group-lasso	TF
COX6B1	0.000210413273175718	1.00134632158589	4.28665504475774e-20	group-lasso	TF
CPAMD8	0.000312588053272229	1.00225798931615	2.03176560689908e-48	group-lasso	TF
CYP2S1	0.000637402099600966	0.984507490962166	6.25051224457918e-81	group-lasso	TF
CYP4F22	0.00362508877595215	0.994538241309289	2.17245190195909e-14	group-lasso	TF
DDA1	0.00285023255598347	0.994873422535617	6.35503025841777e-33	group-lasso	TF
DHX34	0.00031899024568892	1.00247352707686	3.52168506939681e-49	group-lasso	TF
DNASE2	0.000251360451681001	0.995302555452535	9.78368449193188e-31	group-lasso	TF
DUS3L	6.65053230386436e-05	1.00206505394975	3.26659200746019e-60	group-lasso	TF
ECH1	0.000479582236678443	0.9952672338327	2.18900018771807e-20	group-lasso	TF
EGLN2	0.000166931973504507	1.00117769515535	6.2523177225273e-32	group-lasso	TF
EIF3G	0.0014626605213324	0.99490798771227	7.59207792365935e-12	group-lasso	TF
ELANE	0.000358310579756291	1.00221691005587	8.17619372359985e-60	group-lasso	TF
ELL	0.00992790783011687	0.949911222862183	2.49778494532339e-36	group-lasso	TF
EMP3	0.0023384280203257	1.0042928605986	4.93180297530167e-18	group-lasso	TF
EPOR	1.63090570668016e-05	1.00090842543839	2.71122671767019e-16	group-lasso	TF
ERCC1	0.000252045263398648	0.993025022843439	7.36369490344127e-20	group-lasso	TF
ERCC2	0.000150206533787515	0.99967922088122	1.20820063026685e-26	group-lasso	TF
EVI5L	0.00336733712283642	1.0235212990971	9.13697963855558e-33	group-lasso	TF
FCER2	0.000216036097458555	0.995214694400668	3.86008559283347e-94	group-lasso	TF
FCGBP	3.69399764649373e-05	1.0012811789656	9.58388063593121e-11	group-lasso	TF
FCGRT	0.000403233990716074	0.994497696112262	1.14126057864217e-19	group-lasso	TF
FCHO1	0.000142381285294793	0.998856566917966	7.75938116390662e-42	group-lasso	TF
FKRP	0.00229763805833733	0.990684670430424	5.0165435637751e-20	group-lasso	TF
FPR1	0.0435708073605107	0.778140161386533	7.55409630919826e-106	group-lasso	TF
FPR2	0.0110993096587768	1.00424263193071	3.98890388288261e-31	group-lasso	TF
FSTL3	0.00131789234894974	1.0124549882639	4.86465703670796e-13	group-lasso	TF
FXYD5	0.000830856969366841	1.00972052343738	3.88903229071378e-75	group-lasso	TF
GCDH	0.000961666237192653	0.98237097367052	9.9713381195499e-31	group-lasso	TF
GIPC1	0.000253281614865771	0.996853666339648	1.26544512733694e-16	group-lasso	TF
GMIP	0.0103500443092777	0.976782660519787	4.05844344644223e-12	group-lasso	TF
GNA11	0.00843184535932113	1.0497276140419	2.42631261992468e-80	group-lasso	TF
GNG7	0.00255766844098177	0.995912193688508	2.20919806227677e-15	group-lasso	TF
GPR108	0.00573898225232304	1.00031984694537	7.40911067211049e-20	group-lasso	TF
GPX4	0.00571058082037464	1.02866167566255	3.90973743179227e-75	group-lasso	TF
GRAMD1A	0.000941698366709669	0.982280542928362	2.60500598535198e-23	group-lasso	TF
GRWD1	0.000149410485621107	1.00289606785457	5.36384481200541e-12	group-lasso	TF
GYS1	0.00450702413160377	0.993293023652725	5.29410509788943e-12	group-lasso	TF
HAUS8	0.00169333797222469	1.02332796221443	9.00800205619623e-24	group-lasso	TF
HNRNPL	0.000580666093947901	1.00114627225687	1.04663086080496e-55	group-lasso	TF
HOOK2	0.00195282530090487	1.02043448130836	4.71365782832814e-12	group-lasso	TF
ICAM3	6.29112996212202e-05	0.997587982059574	1.28713232757067e-76	group-lasso	TF
ICAM4	0.000294857274486183	0.997070587099735	5.77469379414981e-156	group-lasso	TF
IFI30	0.00288349102013334	1.00309180051669	2.52630244981218e-57	group-lasso	TF
IL12RB1	0.00262426078301639	0.99003932793721	8.02359203096569e-14	group-lasso	TF
IL27RA	0.00010270227724527	0.996646601939916	2.67058654809839e-19	group-lasso	TF
IRF3	0.00135896907150869	0.995141105313574	1.44805857722273e-16	group-lasso	TF
ISOC2	0.000292395866661563	1.00093618455171	1.64963973075424e-15	group-lasso	TF
KANK2	0.000176791885410981	0.9933251305058	3.51635871987652e-35	group-lasso	TF
KCNN4	0.00105849806414597	1.01496298560481	1.53946208020937e-113	group-lasso	TF
KCTD15	0.00022868765521381	1.0001891239424	2.06411393929578e-24	group-lasso	TF
KDELR1	0.002682315748444	1.01043817479735	2.42102814937418e-12	group-lasso	TF
KLF2	0.0150941081212053	0.998726615653654	1.69435816247743e-12	group-lasso	TF
LIG1	0.00282642550328071	1.01251777705463	1.82893674216822e-12	group-lasso	TF
LILRA1	6.37001884626483e-05	1.00275482223518	4.22637967031997e-14	group-lasso	TF
LILRA2	1.50999113923287e-05	1.00173468609663	4.12578251054179e-21	group-lasso	TF
LILRA3	0.000126528747532696	1.0016463494247	5.23278521009427e-30	group-lasso	TF
LILRB1	0.000198235133693924	1.00320226354257	1.85948651666303e-79	group-lasso	TF
LILRB4	6.39063148388303e-05	1.00232683626723	4.4197437536485e-61	group-lasso	TF
LIN7B	0.00210717376846189	0.974699117137114	5.37721617148838e-28	group-lasso	TF
LONP1	4.7962665308864e-05	1.00218278434073	8.81931349310074e-50	group-lasso	TF
LRG1	0.000263828585254683	0.999001235560245	1.64624466016173e-20	group-lasso	TF
LRP3	0.00173607088834466	0.980909921894612	5.30097057922913e-41	group-lasso	TF
LRRC25	0.0018336745058889	0.976762623197142	2.85674616214237e-163	group-lasso	TF
LSM14A	8.38401641726038e-06	0.999887828507831	3.93786702126606e-19	group-lasso	TF
LSM4	0.0365491172328176	0.927615084504951	3.3815614156534e-20	group-lasso	TF
LSM7	0.000245173279909158	0.99537111111392	2.27080811581958e-21	group-lasso	TF
LTBP4	1.09936316035488e-05	1.00084984093242	9.1740265990556e-28	group-lasso	TF
LYL1	3.97055402955259e-05	0.998851633077583	6.69468566823402e-15	group-lasso	TF
MAN2B1	7.77888611263974e-05	1.00109817971446	9.82524131052026e-29	group-lasso	TF
MAP1S	0.000827752684672725	0.994786420857865	4.59285904582587e-15	group-lasso	TF
MAP4K1	0.000117289592091641	0.99559735422631	2.032098984953e-29	group-lasso	TF
MARCH2	0.000457024033779521	0.994939485562728	1.13558257981257e-48	group-lasso	TF
MCOLN1	0.00660508858056275	1.00379794099772	2.79295063277481e-24	group-lasso	TF
MED16	0.00230314642154024	1.00593876342528	6.56370315159417e-56	group-lasso	TF
MED29	0.000475336311611934	0.993272415244094	3.97651096395881e-37	group-lasso	TF
MKNK2	0.000804900647868311	0.997895180695891	2.23818402342233e-30	group-lasso	TF
MRI1	0.000168932526846227	0.997066297868112	1.25991332551897e-30	group-lasso	TF
MRPL34	0.00324372666467812	1.04183353383348	1.52942098986419e-83	group-lasso	TF
MRPL54	0.000197304983530918	0.983743581399308	1.16023870196924e-143	group-lasso	TF
NAPSA	7.22660464644004e-05	0.990745033806128	2.41177510987638e-181	group-lasso	TF
NAPSB	4.77153937584502e-05	0.993376479752334	4.05100368206255e-182	group-lasso	TF
NDUFA3	0.000135317382077366	0.999560911409934	2.581299151805e-51	group-lasso	TF
NDUFA7	0.000561821513263172	0.999629389185877	1.19917966755363e-30	group-lasso	TF
NDUFB7	0.000960856841274843	0.994235399119283	1.11707250197333e-12	group-lasso	TF
NKG7	0.00119299276977857	1.00817885141008	1.02879759024646e-26	group-lasso	TF
NLRP12	0.00140740814785611	1.00539049151788	8.76598376487233e-11	group-lasso	TF
NLRP2	0.000515451911510802	1.00331669804853	7.63214744282464e-47	group-lasso	TF
NOSIP	0.00040068800723935	0.994069634128058	1.48809812344504e-46	group-lasso	TF
NR1H2	0.000152493485656625	1.00495341332594	4.25254778563704e-15	group-lasso	TF
NR2F6	0.000832873766541348	1.00423418044268	4.76292168185497e-23	group-lasso	TF
NUCB1	0.000778393812890851	1.00112821862826	1.01049333566655e-55	group-lasso	TF
OCEL1	0.00225349254424886	0.956797095017428	3.92731813054688e-87	group-lasso	TF
OPA3	0.000146669169206607	1.00116482565382	3.70587447680854e-11	group-lasso	TF
OR7D2	0.000452322492907262	1.00069360238408	2.59099286947938e-55	group-lasso	TF
OSCAR	0.000135425914083561	0.999920409951548	1.32856422355123e-111	group-lasso	TF
P2RY11	0.00159605975479101	0.973535420891205	8.36012857510709e-29	group-lasso	TF
PDCD5	0.000403849607912987	0.998088259043793	3.62851817206864e-53	group-lasso	TF
PEPD	0.00035087605288558	1.0061411839795	8.80508469396893e-20	group-lasso	TF
PEX11G	0.0012787212702536	1.00151329047578	2.20306074924358e-44	group-lasso	TF
PHLDB3	0.00133028438114311	1.00046833121877	1.88220827287734e-21	group-lasso	TF
PLA2G4C	0.00313618571605867	1.00592755573153	1.44007423405194e-88	group-lasso	TF
PLAUR	0.000219282639810514	1.00177865212109	7.166306966016e-31	group-lasso	TF
PLEKHF1	0.000133391780786462	1.00036382214333	7.13875358453544e-21	group-lasso	TF
PNKP	0.000632709661516173	1.01242726971959	2.45697068860817e-28	group-lasso	TF
POLR2I	0.000151758713512086	0.995457469016216	3.09870637522222e-55	group-lasso	TF
POLRMT	0.00782839510424273	0.990502536465907	2.22432438662209e-31	group-lasso	TF
PRAM1	0.000181278108408436	1.00098377547729	3.18076268188629e-15	group-lasso	TF
PRDX2	0.000643979239207599	1.00298111974438	3.3253513387605e-91	group-lasso	TF
PRKD2	0.00700090349592761	0.985407908134565	3.97127432189877e-42	group-lasso	TF
PRPF31	0.000134956421278737	1.00119763211458	3.07417919613342e-33	group-lasso	TF
PTGIR	0.0138517937530749	0.987648529774316	1.93662438671145e-27	group-lasso	TF
RAB4B	0.000202947232914659	0.997335990030267	4.24114297259407e-26	group-lasso	TF
RAB8A	0.0101561709247938	0.989339235126714	6.80383596328793e-15	group-lasso	TF
RASGRP4	7.15057325345212e-05	0.999450218810769	1.09715962542386e-40	group-lasso	TF
RCN3	0.000188341089483287	0.996916169278593	1.64806149348995e-32	group-lasso	TF
RDH13	0.00286611634709736	1.03660172842214	3.60231498352551e-34	group-lasso	TF
RHPN2	0.00315495245515484	1.00942003695168	3.52912141718925e-39	group-lasso	TF
RNF126	0.00240142211692998	1.01624190908949	5.44054969135764e-12	group-lasso	TF
RPL13A	0.000637596222050567	0.993936542518308	4.92748709840705e-15	group-lasso	TF
RPL28	0.000512436689773876	1.00400774054892	4.61818501657401e-98	group-lasso	TF
RPS16	0.00210809764754014	1.01989810841663	7.51842499259112e-11	group-lasso	TF
RPS5	0.00318610458843961	0.969121380543095	1.65724251620336e-42	group-lasso	TF
RPS9	0.0051331446610028	1.06339218310879	1.10671211430098e-70	group-lasso	TF
RYR1	7.4224122490924e-05	0.996807993430631	6.39615682748656e-32	group-lasso	TF
S1PR4	0.0362423981024681	0.960309951315667	7.44741967189257e-14	group-lasso	TF
SAE1	6.06955431723603e-05	0.999319191054668	4.90529627496001e-16	group-lasso	TF
SARS2	0.0013690513119949	1.00981123408119	1.04875207954947e-112	group-lasso	TF
SERTAD3	0.00354782152487967	1.02565553874481	6.15671418517303e-16	group-lasso	TF
SGTA	0.00474007533715671	0.973639065191172	5.40311200918541e-28	group-lasso	TF
SHKBP1	0.000133785427320083	1.00140304856008	2.63141621541967e-25	group-lasso	TF
SIGLEC10	0.00326428797472917	1.00512651478997	5.43257286897256e-44	group-lasso	TF
SIGLEC11	0.00150502121208036	1.02110640848528	1.12436511583485e-79	group-lasso	TF
SIGLEC12	0.000602228056443406	0.999708583041	6.76522912155243e-46	group-lasso	TF
SIGLEC16	0.000854303963197809	1.01128405841818	1.785468198665e-18	group-lasso	TF
SIGLEC5	0.00339441760349972	1.01291922955408	4.23588327565227e-42	group-lasso	TF
SIGLEC7	0.000193226371187949	0.999117325752979	6.68081132451106e-64	group-lasso	TF
SIGLEC9	9.56249934042982e-05	0.996552576333452	4.98381259322582e-17	group-lasso	TF
SIN3B	0.000291155654775516	1.00269549793919	2.95183367182325e-12	group-lasso	TF
SLC1A5	0.00673140238293185	0.955668315346995	6.39926727369906e-45	group-lasso	TF
SLC27A1	0.00308032436847284	1.00606352327893	3.75625427556407e-46	group-lasso	TF
SLC39A3	0.0035268977723436	0.977235573222488	3.64021674137365e-119	group-lasso	TF
SLC44A2	0.00824046304447809	0.928216848819481	3.39655253349873e-86	group-lasso	TF
SPINT2	0.00323188492294051	1.02624471524736	3.28673733387316e-12	group-lasso	TF
SSBP4	0.00191235353179355	1.01003213139179	9.77907157592647e-12	group-lasso	TF
STK11	0.000444552181406035	1.00382073478045	9.07162615672648e-36	group-lasso	TF
STXBP2	0.00145896011682455	1.00280093031136	9.23905913615023e-50	group-lasso	TF
SYMPK	0.000884928424083711	1.00582091354808	1.23024745714777e-13	group-lasso	TF
TCF3	4.05280491942593e-05	1.00110712732181	1.35591526665099e-22	group-lasso	TF
TECR	0.000826536338743246	0.997617133417004	2.4083767613994e-27	group-lasso	TF
TFPT	0.00013497039410717	0.999892378083526	4.04541346032393e-20	group-lasso	TF
TICAM1	0.000338437125172201	1.00290976928332	5.20729760930943e-28	group-lasso	TF
TIMM44	0.00074261552643852	0.999843678623527	2.32969540376373e-19	group-lasso	TF
TMC4	0.000499487035848134	1.00362085606397	3.84181713902797e-80	group-lasso	TF
TMED1	2.48745609767724e-05	1.00015537555715	1.55706125538968e-12	group-lasso	TF
TMEM160	3.39061043616077e-05	0.999620939602269	7.32937866613435e-19	group-lasso	TF
TMEM205	2.44086756717038e-05	1.00106723781043	1.25592772218159e-27	group-lasso	TF
TMEM86B	0.00259358243813985	1.00363683699928	4.34245382451282e-45	group-lasso	TF
TMEM91	0.00043812694967351	0.9855535616185	2.12020624442706e-106	group-lasso	TF
TNFSF14	0.00210917357197013	0.99641422351511	1.71332470067455e-20	group-lasso	TF
TNNT1	0.00552679474661748	1.0566562349323	1.12438485215022e-78	group-lasso	TF
TRAPPC5	0.00195476033919793	0.997622829871391	4.00052008150349e-62	group-lasso	TF
TRIP10	0.00416145565117421	1.00895386735688	1.42648840856978e-30	group-lasso	TF
TRPM4	0.000252268309220565	0.999532132414845	5.68303016596421e-33	group-lasso	TF
TSEN34	0.00155502884427149	1.00170165911588	1.17531770615224e-28	group-lasso	TF
TSKS	0.000414352024239532	1.00035601566024	3.77469501248305e-35	group-lasso	TF
TYK2	6.49894109979982e-05	0.998307046650889	1.18010642516705e-13	group-lasso	TF
U2AF1L4	0.000954517122111261	1.02760542919674	3.17697036491897e-107	group-lasso	TF
UBA52	0.0206969020204156	1.05905458174397	1.25201651260034e-11	group-lasso	TF
UBXN6	1.66716827492278e-05	1.00003818098157	5.84748540711437e-20	group-lasso	TF
USF2	0.000904952538766258	0.990142062791969	2.02549329227203e-13	group-lasso	TF
VASP	0.00117135321862023	1.01733248606417	3.46964327422674e-91	group-lasso	TF
VAV1	0.00249930292802582	0.999855868536761	2.79843343281347e-18	group-lasso	TF
VRK3	0.000900259615177672	0.9773232804545	2.06071390202998e-57	group-lasso	TF
VSTM1	0.000173527027269046	0.997965377009398	5.53140149160199e-136	group-lasso	TF
WDR18	0.0263712890571049	0.841465149169491	3.5444417543207e-78	group-lasso	TF
XAB2	0.00134365050015079	1.00776110961118	5.5828004333103e-22	group-lasso	TF
XRCC1	0.00200320801542411	1.02361400781324	4.67681492052798e-34	group-lasso	TF
YIF1B	0.000148304333770184	1.00250277872144	5.71598011632111e-26	group-lasso	TF
ZC3H4	1.89229115335425e-05	0.999784407218618	1.04823437065996e-11	group-lasso	TF
ZFP14	0.000275014749503785	0.999653290126127	1.04374176148106e-14	group-lasso	TF
ZFP30	0.0206161710959815	0.930297331706835	1.14314044141074e-29	group-lasso	TF
ZFP82	0.000482413219778352	1.00261961314816	2.67772141304823e-28	group-lasso	TF
ZNF101	0.00100242241432686	1.01211357466342	1.09307579409101e-28	group-lasso	TF
ZNF132	0.00158313014367873	1.00884428936556	2.93144001095289e-20	group-lasso	TF
ZNF155	0.135536114182258	0.976921601390246	2.74067669008358e-18	group-lasso	TF
ZNF160	5.26303871869235e-05	1.00008744306134	1.33114031349979e-21	group-lasso	TF
ZNF175	0.00625040355808361	1.02217018881847	1.00191785978643e-47	group-lasso	TF
ZNF177	0.000332028619606469	0.990067699856886	5.39409921353455e-23	group-lasso	TF
ZNF181	0.0147200294735392	1.03854349435747	1.81817700412483e-13	group-lasso	TF
ZNF20	2.7820463911153e-05	0.999984185208027	7.58919296108509e-12	group-lasso	TF
ZNF211	0.0080024770852839	0.992363075663771	6.21317273187241e-43	group-lasso	TF
ZNF224	0.00293801905475922	1.00994498743271	2.93092502754992e-12	group-lasso	TF
ZNF256	0.000793426238067099	1.00357393617374	1.606640965815e-14	group-lasso	TF
ZNF266	0.000365366746282178	0.996813894393216	3.8767826063263e-96	group-lasso	TF
ZNF317	0.00110741061672617	0.993547155230208	4.09552802461398e-15	group-lasso	TF
ZNF320	0.006526397116801	1.00815577936364	6.09124036433888e-11	group-lasso	TF
ZNF324	0.000551781113866733	1.00107779441531	5.44065939233621e-40	group-lasso	TF
ZNF329	0.00482277645243317	1.03305829124073	2.07698605320173e-22	group-lasso	TF
ZNF333	0.00226918776918516	0.976277572592563	9.6004743479523e-58	group-lasso	TF
ZNF404	0.00304252378758868	1.00102976641473	6.38512789791894e-19	group-lasso	TF
ZNF415	0.000152865448083585	0.995283168911516	2.07773298695913e-25	group-lasso	TF
ZNF418	0.000701387219746692	1.01336444489265	2.8688368425687e-29	group-lasso	TF
ZNF419	0.00199390107341398	0.993018190923229	2.18953669764881e-13	group-lasso	TF
ZNF429	0.000103625680256593	1.01012563442801	6.09051311530268e-75	group-lasso	TF
ZNF439	6.57122513010602e-05	0.998891883594915	4.98788470044548e-20	group-lasso	TF
ZNF470	0.000281356042036895	0.999157968561638	4.01662611794966e-14	group-lasso	TF
ZNF480	0.000905633446276863	0.999181003011405	7.79328917605048e-24	group-lasso	TF
ZNF493	0.00027435150748248	1.00559183616227	8.76788105983526e-34	group-lasso	TF
ZNF529	0.000112293743398606	0.997441613642624	3.21302545541562e-11	group-lasso	TF
ZNF543	0.000985402732602811	1.00362611414347	2.57783939878363e-22	group-lasso	TF
ZNF548	0.000116488610669799	0.999594188989125	1.01646842975223e-23	group-lasso	TF
ZNF558	6.6911478813613e-05	1.00033226753448	5.173456159049e-15	group-lasso	TF
ZNF559	0.00410641508128002	0.928169815483699	5.04557662128089e-93	group-lasso	TF
ZNF565	0.000122962324011738	0.999722029106702	6.58094525328489e-13	group-lasso	TF
ZNF573	0.000866921787755001	0.979061964255781	7.56288397647477e-52	group-lasso	TF
ZNF585A	6.19100462489473e-05	0.999941705495634	3.09488525235628e-16	group-lasso	TF
ZNF586	0.00137791957327363	1.00016783762895	1.2294974802156e-83	group-lasso	TF
ZNF613	3.09436576120716e-05	0.998709448185078	3.45373554660851e-14	group-lasso	TF
ZNF614	5.29508719307296e-05	0.997570745691274	1.15826852498977e-18	group-lasso	TF
ZNF671	0.00241308939770338	0.984882343826045	9.59611429092267e-12	group-lasso	TF
ZNF702P	0.000955928900717775	0.994672037497067	3.460153293836e-62	group-lasso	TF
ZNF763	2.0142387161753e-05	1.00011440706914	1.59141878451399e-19	group-lasso	TF
ZNF776	0.00297440301726415	0.991036253180923	3.1781934119785e-13	group-lasso	TF
ZNF792	0.000112786897838832	0.997891110882236	4.85077901838918e-15	group-lasso	TF
ZNF805	0.00167386855832528	1.02194258624041	8.60529377727967e-32	group-lasso	TF
ZNF823	5.68024964582831e-05	1.00191799207944	1.67857121155146e-11	group-lasso	TF
ZNF83	0.00155235280012165	1.01104356376293	1.18152120313552e-96	group-lasso	TF
ZNF85	0.000154294537435316	0.998196597401508	1.80377031129874e-17	group-lasso	TF
ZNF91	3.49410056838388e-05	1.00476992210403	3.20025369790271e-48	group-lasso	TF
ZNF93	0.000669862950298848	0.994268625299264	8.95669712335407e-12	group-lasso	TF
ZSCAN18	0.0012144323304703	1.00350548559022	1.60815188809069e-13	group-lasso	TF
ABHD12	0.000102343977981785	0.98886987407261	4.60079583031939e-80	group-lasso	TF
ACSS1	0.000225208491224671	1.00146558080166	2.42349732669156e-20	group-lasso	TF
ACSS2	9.4501685380946e-06	1.00161515877621	4.26396208987223e-26	group-lasso	TF
ACTR5	0.00137111808187265	0.989426180401378	4.97519388488736e-36	group-lasso	TF
AURKA	0.000243872532852943	1.00479727205802	3.84623223319025e-15	group-lasso	TF
BPI	0.0199194602929938	1.05976402689713	1.94279824192142e-47	group-lasso	TF
CABLES2	0.000221881428404188	0.998617101306578	2.50602319374611e-32	group-lasso	TF
CASS4	0.00122874766879121	1.01260534057194	5.38075587549757e-15	group-lasso	TF
CD40	0.000176778899818115	0.994000918722584	1.32626481028161e-109	group-lasso	TF
CDC25B	0.00337020712383935	0.96474699066865	4.92466376993615e-114	group-lasso	TF
CDS2	0.000163631061130951	0.989905905240121	1.04371942285481e-108	group-lasso	TF
CENPB	0.00131134795903418	0.993339718992541	1.61059007726266e-21	group-lasso	TF
CHMP4B	0.000935976994721172	0.980413915436067	1.75860256469101e-46	group-lasso	TF
COMMD7	0.00119336812555812	0.994342343080451	3.57195015100487e-14	group-lasso	TF
CPNE1	0.00351905774465798	1.05051912547899	6.31427804235622e-63	group-lasso	TF
CRLS1	0.000483443484899186	0.999615285284992	5.17216446811909e-49	group-lasso	TF
CRNKL1	0.000313548032373577	1.00845929509297	6.60499112340266e-62	group-lasso	TF
CSE1L	0.000377546292592945	1.01379634754329	1.39250569871161e-37	group-lasso	TF
CST3	0.000418390314382712	0.993475260473705	3.33065491229421e-53	group-lasso	TF
CST7	0.000620608911132368	0.999937840376146	7.58042801112733e-12	group-lasso	TF
CTNNBL1	0.000184862457166535	0.999362085035602	9.08131890193628e-22	group-lasso	TF
CTSZ	9.8692917535104e-05	1.00585824309785	2.02386831757748e-42	group-lasso	TF
DDRGK1	0.00190741046495763	0.984613581479908	2.71472340128931e-36	group-lasso	TF
DIDO1	0.000929701532619516	1.00087677827966	8.23176309177505e-11	group-lasso	TF
DNTTIP1	0.00697490367913759	0.925199025365054	2.71711053691793e-63	group-lasso	TF
DSTN	0.000335306629594327	0.991730739393397	1.46347349298649e-43	group-lasso	TF
DTD1	0.00325519949757407	1.03686140838554	1.28032536456938e-30	group-lasso	TF
EDEM2	0.000513076518782697	0.991722636267911	1.05790010375273e-16	group-lasso	TF
EIF2S2	1.36393613804224e-05	1.00215317925677	9.83674159483155e-42	group-lasso	TF
EIF6	0.000339993490052186	0.98709270091405	5.00772208723996e-46	group-lasso	TF
ENTPD6	6.56867431837925e-05	0.998979516334975	1.29625376318068e-11	group-lasso	TF
ERGIC3	0.000289461386831561	1.00521058543513	3.67470940139747e-12	group-lasso	TF
FAM110A	0.00146799935257193	1.01663398477186	2.33289465821999e-77	group-lasso	TF
FKBP1A	0.00117692106685158	1.00901749076598	6.62105331072786e-43	group-lasso	TF
GGT7	1.44087886990544e-05	0.997560705631493	3.03874716838599e-27	group-lasso	TF
IFT52	0.000453170910250471	0.998426350078389	8.53345385098763e-16	group-lasso	TF
ITCH	3.93294083744646e-05	1.0004426223351	5.96870911538293e-11	group-lasso	TF
ITPA	0.00435838527950289	1.02776196891645	1.23885259728126e-77	group-lasso	TF
KIF16B	0.00550658943156068	0.920383012776799	1.94054099055977e-75	group-lasso	TF
LIME1	0.00188649879533424	0.994751486629634	1.51236997249624e-22	group-lasso	TF
MRPS26	0.00420417465072861	0.976517217808669	3.04335340960704e-13	group-lasso	TF
NANP	2.22366251282113e-06	0.999044671845623	6.89354834491804e-132	group-lasso	TF
NAPB	0.000424686200502682	0.992940288126334	6.44247243466975e-52	group-lasso	TF
NOP56	0.00193390585569009	0.994472954707114	4.81677166797301e-29	group-lasso	TF
NPEPL1	0.00175591917553141	1.01103065709275	7.94826947190208e-40	group-lasso	TF
NSFL1C	0.00446991669220971	1.08338904363679	1.07584119617149e-94	group-lasso	TF
NTSR1	0.00217131456258941	0.980653959248632	4.99532357388016e-78	group-lasso	TF
OPRL1	0.00107359117903094	0.999990640236985	8.66125809704796e-12	group-lasso	TF
OSBPL2	0.000263486786209712	1.0005739476569	1.04159464186749e-98	group-lasso	TF
PCMTD2	0.000641445380059786	0.993115052653273	5.9506031313014e-39	group-lasso	TF
PLTP	0.00136236172233452	1.00125240677789	4.89249294264945e-11	group-lasso	TF
PPDPF	0.000666066360789015	0.9929514281995	3.01663389926679e-39	group-lasso	TF
PPP1R16B	0.00465261225266088	0.948596253320916	1.19631745824015e-152	group-lasso	TF
PREX1	0.0010332682864811	0.986150867807455	1.92879247153804e-21	group-lasso	TF
PTPN1	0.000962697034037845	1.00729256857688	2.47102972654608e-35	group-lasso	TF
PYGB	0.000455686196641289	0.969384803340782	1.16239874377264e-141	group-lasso	TF
RAB22A	0.000505624874257096	1.00399548497856	1.68728620258219e-35	group-lasso	TF
RBCK1	0.00140584541407337	1.00326201940033	2.24160284646756e-40	group-lasso	TF
RBM39	0.00145072924050167	0.985471096953811	1.48353688033806e-13	group-lasso	TF
RPN2	2.61646751373625e-06	1.00068238322133	1.21777845188008e-25	group-lasso	TF
RPS21	0.000287858403006072	1.00138044345608	1.30639966980273e-69	group-lasso	TF
SCAND1	0.000286612853252009	0.993111551883688	4.17189166017429e-23	group-lasso	TF
SDCBP2	0.00310425361918957	0.996737818682402	6.10432474675836e-13	group-lasso	TF
SERINC3	0.00430528045016897	1.00975492881255	6.03858772234537e-12	group-lasso	TF
SIRPA	9.93142632600785e-05	1.00039242896846	3.04790402519606e-50	group-lasso	TF
SIRPB1	0.00494095134854761	1.04359485794141	8.03501957436968e-84	group-lasso	TF
SIRPD	0.00135833290724664	1.00244399125294	6.68492494931554e-31	group-lasso	TF
SLC17A9	0.000415105268765431	1.00139207571687	2.86754180078067e-20	group-lasso	TF
SLC9A8	0.00420945252109227	0.970540414479646	1.65770350051496e-19	group-lasso	TF
SMOX	0.00021342167717467	1.00031228349215	3.43571091134287e-28	group-lasso	TF
SNX5	7.92540712236891e-05	1.00216763158508	3.46657449573e-52	group-lasso	TF
SRXN1	0.000290645265554281	0.99709607015923	1.33328803924448e-83	group-lasso	TF
STK4	0.0106547623335964	1.00690825073747	1.45113218748078e-11	group-lasso	TF
SULF2	0.000533224477160662	0.987118044067989	1.02641249872636e-81	group-lasso	TF
SYS1	0.00241341585661906	0.949619175963195	8.23537336932786e-75	group-lasso	TF
TCFL5	0.00134059675835625	0.975690433486758	1.23337479844945e-62	group-lasso	TF
THBD	0.00709776564900084	1.00935162381117	8.08795270559399e-32	group-lasso	TF
TMEM189	0.000584424942502476	0.997500398650005	6.93193018268361e-20	group-lasso	TF
TMX4	0.000199437752936956	1.00077116156567	1.70772729595819e-40	group-lasso	TF
TOMM34	0.0239672419042673	0.804756172066384	4.95159884299635e-128	group-lasso	TF
TPD52L2	0.00384241341544101	1.01603842476828	1.48556522578642e-47	group-lasso	TF
TRIB3	0.00632002950455661	0.967817182054605	4.8993984647181e-60	group-lasso	TF
TRPC4AP	1.81180566218377e-05	0.997544183085471	1.21336633441257e-99	group-lasso	TF
UCKL1	0.00286835928726918	1.01316590367008	1.14744275732221e-47	group-lasso	TF
VPS16	0.000470807759745375	1.00090886097751	3.34209806078465e-16	group-lasso	TF
XRN2	0.000183284552599892	1.00558546321366	5.14834664332419e-132	group-lasso	TF
YWHAB	0.000859473172491339	0.993771319311496	8.680643502376e-30	group-lasso	TF
ZNF334	0.00423787355473297	0.981252762012609	1.96727410976364e-11	group-lasso	TF
ZNF337	1.921502334935e-07	1.00001614460395	8.8742986529262e-19	group-lasso	TF
ADARB1	1.65117726464829e-05	0.999575762036968	1.99081708413237e-11	group-lasso	TF
APP	0.000198178667796346	1.00226600095819	2.21319213056784e-11	group-lasso	TF
BRWD1	0.000213811858740979	1.00388179029753	5.5868991484347e-32	group-lasso	TF
CCT8	0.000900123627729466	1.01192102829828	6.26250125297355e-70	group-lasso	TF
COL18A1	0.00156506497463624	0.9720264256085	2.0361431943535e-41	group-lasso	TF
CRYZL1	7.24036143434114e-09	0.99997171707286	1.09234024199725e-12	group-lasso	TF
CSTB	8.66945157290139e-05	0.99832217008544	1.91553916567464e-22	group-lasso	TF
CYYR1	0.000175499740709741	0.995928904646676	9.81424993640863e-34	group-lasso	TF
DIP2A	0.000396913345629513	0.997060392893021	1.38622901019842e-19	group-lasso	TF
FAM3B	0.000426558413852538	0.992118142801924	2.5314502167165e-102	group-lasso	TF
HMGN1	0.000267184985428292	0.999153360394728	1.67111797159205e-18	group-lasso	TF
IFNAR1	0.000909919132925301	0.983993592622595	4.39117454286231e-42	group-lasso	TF
IFNGR2	0.00119346294135141	1.00027899712462	1.66042634053142e-86	group-lasso	TF
IL10RB	0.00133681615174724	1.00607052381144	3.79984848434616e-12	group-lasso	TF
ITGB2	0.00106127360879846	1.00218281733661	1.19712254438502e-17	group-lasso	TF
ITSN1	1.00792812979504e-08	0.999923370354365	2.5926009939139e-53	group-lasso	TF
KCNE1	0.000553965399578324	0.99470809330447	3.08066809622132e-23	group-lasso	TF
MRPL39	7.26280879313611e-05	0.998223940699538	7.18922058316264e-44	group-lasso	TF
MRPS6	0.000247058297954433	0.996050971838002	8.62366770246946e-13	group-lasso	TF
MX1	0.00144700976236282	0.969954186648383	4.80633763664829e-37	group-lasso	TF
MX2	0.00045650720892285	0.992168779201779	4.90514535978421e-14	group-lasso	TF
NDUFV3	0.000136230412134765	0.99441461643476	9.5971797161595e-50	group-lasso	TF
OLIG2	0.000435257882814953	0.99731761000402	9.42193560282928e-30	group-lasso	TF
PCNT	0.00159238048841759	1.01934940503433	9.90768042392224e-21	group-lasso	TF
PDE9A	0.000465998261885908	0.996663803182402	1.15734829619208e-11	group-lasso	TF
PFKL	0.00516329577071783	0.994499611610261	4.60098384907137e-12	group-lasso	TF
PIGP	0.00304228042487157	1.07691584388709	2.71649358138544e-150	group-lasso	TF
PRMT2	0.00068933655185576	0.988266665638108	1.06864350507006e-79	group-lasso	TF
PSMG1	0.00317198169583074	1.00164325444437	6.38334055318186e-22	group-lasso	TF
PTTG1IP	0.00310537986187464	0.981264909617726	1.12805424434817e-53	group-lasso	TF
SETD4	0.003179529531581	1.01868367821869	2.74191308686229e-51	group-lasso	TF
SIK1	0.000179593410612044	1.00111365878566	3.77987011894312e-12	group-lasso	TF
TIAM1	0.000122957056984449	1.00485806360654	9.36509315671271e-63	group-lasso	TF
TTC3	0.00197517535480885	0.975007107017537	1.14633349295053e-31	group-lasso	TF
WRB	0.000314830810438006	0.994948405768338	2.39007181371625e-12	group-lasso	TF
ADORA2A	1.80139540394857e-05	1.00172345073862	7.14665845014572e-12	group-lasso	TF
ANKRD54	1.61759785556423e-05	0.99991728944242	9.60621781358737e-21	group-lasso	TF
AP1B1	0.000179156188658673	1.00764382752373	4.30656237898456e-24	group-lasso	TF
APOBEC3A	0.000186606457995095	0.999945664427995	1.6776783731594e-39	group-lasso	TF
APOBEC3C	0.000155416505810047	1.0006262892563	6.81588824660435e-37	group-lasso	TF
APOBEC3G	0.000367702046842492	0.989569656068117	1.95021270470816e-29	group-lasso	TF
ARSA	0.000550124916144061	1.00332957910439	1.36861116307351e-88	group-lasso	TF
ASPHD2	0.00142390092909689	0.99079684165897	2.75685985913334e-29	group-lasso	TF
ATP6V1E1	0.00541418596555256	1.01750735203933	7.98261028356739e-43	group-lasso	TF
BCL2L13	0.0126109303403965	0.939084231761115	7.23880493597509e-153	group-lasso	TF
BCR	7.89758532493944e-05	1.0041238648877	1.51504259985093e-42	group-lasso	TF
BID	0.00214276408463506	1.00597238519688	7.94751832259545e-44	group-lasso	TF
CBX6	0.000837859399083023	1.00113358671075	3.79113179114917e-78	group-lasso	TF
CCDC134	9.2541057264339e-06	1.00060003001593	4.53612642687641e-22	group-lasso	TF
CDC42EP1	0.13397980111172	0.690178106033201	5.498671590925e-98	group-lasso	TF
CERK	0.00325050073332088	1.02352749198447	1.90182008742182e-13	group-lasso	TF
CHCHD10	0.00190047590175474	0.984396660696862	4.82486086751041e-14	group-lasso	TF
CHKB	0.00322869773688672	0.992255248773593	3.53972131703429e-13	group-lasso	TF
COMT	0.00345185555649562	0.983307682512806	5.94528786674336e-33	group-lasso	TF
CPT1B	0.00292429920185354	0.981443432247565	7.53284714034576e-32	group-lasso	TF
CRELD2	3.09328398785821e-05	1.00285377016229	5.48205853836211e-43	group-lasso	TF
CRYBB2	8.78549070160898e-05	0.99982728248414	1.74460154419854e-11	group-lasso	TF
CYB5R3	0.00884289808616179	0.962977946975235	4.27294519606015e-33	group-lasso	TF
DDT	6.75936897945072e-05	0.989344266015667	5.71136786347655e-159	group-lasso	TF
DGCR2	0.0062257290450049	1.01463792045931	5.04213493257929e-14	group-lasso	TF
DGCR6	0.00269084700810571	0.992644320490212	4.40116208134768e-12	group-lasso	TF
DGCR8	0.000498143391887876	0.997144238369834	2.19484926423735e-59	group-lasso	TF
DUSP18	0.000889174647006325	0.998609810950124	1.03524221278564e-100	group-lasso	TF
EIF3D	0.00179587228039467	0.999303180082903	1.764624459382e-12	group-lasso	TF
EP300	0.000755348832312717	0.999733914214023	1.90423952126505e-19	group-lasso	TF
FAM118A	0.00068265041739255	1.01275630616051	1.04940573587939e-138	group-lasso	TF
FOXRED2	0.00157673957873016	1.00373187856225	9.41191907205457e-77	group-lasso	TF
GCAT	0.000106620013107003	0.998778392371317	1.42914718633291e-25	group-lasso	TF
GGT1	2.88093702555708e-05	0.998060312401174	1.22646286878551e-14	group-lasso	TF
GNB1L	0.000334978170364965	0.994405894530802	8.21114593112452e-102	group-lasso	TF
GRAMD4	0.0247580237430741	1.1471794017048	3.27553562787265e-52	group-lasso	TF
GSTT1	6.28621559988161e-05	0.991337656707738	5.87089620091769e-153	group-lasso	TF
H1F0	0.000114496372610781	1.00336342322185	7.0920685364326e-80	group-lasso	TF
HDAC10	0.00110378594882973	1.01170847173482	3.9468272159755e-11	group-lasso	TF
L3MBTL2	0.00155886136573718	0.982261654350022	2.01918314484401e-17	group-lasso	TF
LGALS1	0.0143195061418496	1.01488770294482	1.03732056775052e-53	group-lasso	TF
LGALS2	0.25685347472876	0.436121941852465	2.33426949760463e-172	group-lasso	TF
LZTR1	0.0582813994620668	0.969035390020239	2.65327560576662e-29	group-lasso	TF
MCM5	0.000491954658274056	1.001498999542	3.24811629808323e-17	group-lasso	TF
MEI1	6.28026743968189e-05	1.0053813093572	1.16241446642645e-30	group-lasso	TF
MIF	0.00204932778943575	1.04855720362214	5.13385060064847e-90	group-lasso	TF
MORC2	3.58970400347155e-05	0.997661681652917	1.11232128921384e-22	group-lasso	TF
NAGA	1.36977347203579e-05	0.999561472127803	1.53954098941012e-36	group-lasso	TF
NCF4	0.000604107061643894	0.987540775958746	1.6272070632374e-35	group-lasso	TF
NEFH	0.000346614574137646	0.992396113444094	4.46455818246025e-35	group-lasso	TF
NUP50	0.00114827013008635	0.992840602092858	4.66198682034355e-33	group-lasso	TF
ODF3B	0.00543906377538317	0.972330194035451	2.17357436021719e-19	group-lasso	TF
PACSIN2	0.00292779605160677	1.02682766306655	6.30020619051167e-15	group-lasso	TF
PANX2	0.00270065282798884	0.987610488815083	2.16983335920677e-23	group-lasso	TF
PARVG	0.00929298081634367	0.959974726274491	3.28417579444817e-23	group-lasso	TF
PDXP	0.013094745056371	1.03236566863834	1.25672865742871e-32	group-lasso	TF
PICK1	0.00131156047497734	1.00136494079248	5.38957598875204e-84	group-lasso	TF
PIK3IP1	0.00146311346179696	1.00343678854772	1.49826817166025e-20	group-lasso	TF
PISD	0.000266044205741028	0.99642451660878	1.26892289995006e-16	group-lasso	TF
PMM1	0.000882969767393903	0.982715952296095	3.95618605686747e-28	group-lasso	TF
PPM1F	0.00720654971303305	0.925307569973286	1.91087776473999e-81	group-lasso	TF
PRR5	0.00483218966937959	0.990124316381446	4.59557227780063e-28	group-lasso	TF
RNF215	0.00029813193745663	1.00093739889177	2.81707746543882e-19	group-lasso	TF
RRP7A	0.000268146365696232	0.993245440251845	4.16060724203664e-99	group-lasso	TF
SAMM50	0.000276914689527666	0.995877136474457	1.02786654586765e-78	group-lasso	TF
SCO2	0.00448274524203682	0.947777207959225	3.27287230344089e-29	group-lasso	TF
SF3A1	0.000132087603928687	1.00294920754266	6.50190036101747e-91	group-lasso	TF
SH3BP1	0.0196249221960319	1.04930817129727	4.1490707819569e-81	group-lasso	TF
SMARCB1	0.000620321047495433	0.99903393986131	1.41724472878097e-35	group-lasso	TF
SNAP29	0.00208754080499282	0.993983454298854	4.18147507603469e-124	group-lasso	TF
SNRPD3	8.91302279206159e-06	1.00057567235985	7.16639776570816e-16	group-lasso	TF
SYNGR1	0.00292721827734419	0.989727866735682	1.65912716897181e-28	group-lasso	TF
TCN2	0.0196027637604142	1.14576030183253	1.11154975239244e-73	group-lasso	TF
TFIP11	0.0616018263324615	0.809182336066101	6.06248599253793e-69	group-lasso	TF
THOC5	0.000101615555302654	0.998215716743981	7.37264021099143e-13	group-lasso	TF
TOM1	0.000531131209805666	0.978374565492268	3.4658632264471e-65	group-lasso	TF
TOP3B	0.00323943094318273	0.98195561208951	6.70209291551189e-18	group-lasso	TF
TPST2	0.00202601752285662	1.01405357030277	1.18693586325432e-31	group-lasso	TF
TRABD	0.0175126866189408	0.952913743355821	2.23020681408933e-26	group-lasso	TF
TRIOBP	0.000494062071442939	1.01111618631574	1.55789043421472e-70	group-lasso	TF
TSPO	0.0189907737523505	0.889303354260595	1.64901940041763e-73	group-lasso	TF
TST	5.99637550486405e-05	1.00038057667242	2.09652223538582e-15	group-lasso	TF
TTC38	0.00139580029748966	0.985859207502292	1.47717118736502e-30	group-lasso	TF
TTLL12	0.00412512058220532	0.993778235170343	1.11536535872588e-34	group-lasso	TF
TXNRD2	0.00445136677393242	1.00764927450324	3.30084306042069e-26	group-lasso	TF
UBE2L3	9.86961750878857e-05	1.0043224652321	1.12902468227886e-71	group-lasso	TF
UPK3A	0.000575506969482934	0.989790860359764	1.0504340727138e-58	group-lasso	TF
YDJC	0.00327382097904654	1.02236271321165	3.31770578563404e-14	group-lasso	TF
YWHAH	0.000857443107144672	0.999933555187696	1.0069253031382e-16	group-lasso	TF
ZBED4	9.25330765153413e-05	1.00081879231542	2.68630800063407e-15	group-lasso	TF
ZNF74	0.000722822434688876	1.00628291283939	3.64089898040857e-13	group-lasso	TF
